# Supplementary material for: The Spread of Tomato Yellow Leaf Curl Virus from the Middle East to the World
Source: PLoS Pathog. 2010 Oct 28;6(10):e1001164. doi: 10.1371/journal.ppat.1001164 (PMC2965765; doi:10.1371/journal.ppat.1001164)
Supplement: Dataset S1 — Google earth file with an animation of TYLCV migration inferred using the full genome dataset. (0.07 MB ZIP) [file ppat.1001164.s007.zip › Dataset 1.kml]

<?xml version="1.0" encoding="UTF-8"?>
<kml xmlns="http://www.opengis.net/kml/2.2" xmlns:gx="http://www.google.com/kml/ext/2.2" xmlns:kml="http://www.opengis.net/kml/2.2" xmlns:atom="http://www.w3.org/2005/Atom">
<Document>
	<name>fulld_annotate.txt</name>
	<visibility>0</visibility>
	<open>1</open>
	<Style id="branch85_part47_style">
		<LineStyle>
			<color>ffff5ea1</color>
			<width>3.27971</width>
		</LineStyle>
	</Style>
	<Style id="branch79_part40_style">
		<LineStyle>
			<color>ffff837c</color>
			<width>4.28954</width>
		</LineStyle>
	</Style>
	<Style id="branch37_part5_style">
		<LineStyle>
			<color>ffff20df</color>
			<width>5.47624</width>
		</LineStyle>
	</Style>
	<Style id="branch144_part17_style">
		<LineStyle>
			<color>ffff22dd</color>
			<width>5.37258</width>
		</LineStyle>
	</Style>
	<Style id="branch69_part23_style">
		<LineStyle>
			<color>ffff0df2</color>
			<width>5.55502</width>
		</LineStyle>
	</Style>
	<Style id="branch16_part18_style">
		<LineStyle>
			<color>ffff06f9</color>
			<width>6.7466</width>
		</LineStyle>
	</Style>
	<Style id="branch174_part1_style">
		<LineStyle>
			<color>ffff05fa</color>
			<width>3.34599</width>
		</LineStyle>
	</Style>
	<Style id="branch154_part44_style">
		<LineStyle>
			<color>ffff23dc</color>
			<width>6.68586</width>
		</LineStyle>
	</Style>
	<Style id="branch68_part16_style">
		<LineStyle>
			<color>ffff29d6</color>
			<width>4.35291</width>
		</LineStyle>
	</Style>
	<Style id="branch151_part37_style">
		<LineStyle>
			<color>ffff0ff0</color>
			<width>6.87573</width>
		</LineStyle>
	</Style>
	<Style id="circle_266.26547725397825_style">
		<LineStyle>
			<width>0.1</width>
		</LineStyle>
		<PolyStyle>
			<color>8fffad52</color>
			<outline>0</outline>
		</PolyStyle>
	</Style>
	<Style id="branch90_part44_style">
		<LineStyle>
			<color>ffff08f7</color>
			<width>6.98286</width>
		</LineStyle>
	</Style>
	<Style id="branch16_part24_style">
		<LineStyle>
			<color>ffff07f8</color>
			<width>6.7684</width>
		</LineStyle>
	</Style>
	<Style id="branch86_part37_style">
		<LineStyle>
			<color>ffffd629</color>
			<width>3.51392</width>
		</LineStyle>
	</Style>
	<Style id="branch85_part30_style">
		<LineStyle>
			<color>ffff48b7</color>
			<width>3.32669</width>
		</LineStyle>
	</Style>
	<Style id="branch144_part30_style">
		<LineStyle>
			<color>ffff36c9</color>
			<width>6.01369</width>
		</LineStyle>
	</Style>
	<Style id="branch3_part20_style">
		<LineStyle>
			<color>ffff0ff0</color>
			<width>5.72498</width>
		</LineStyle>
	</Style>
	<Style id="branch16_part30_style">
		<LineStyle>
			<color>ffff08f7</color>
			<width>6.79021</width>
		</LineStyle>
	</Style>
	<Style id="branch79_part23_style">
		<LineStyle>
			<color>ffff738c</color>
			<width>4.06656</width>
		</LineStyle>
	</Style>
	<Style id="branch29_part38_style">
		<LineStyle>
			<color>ffff10ef</color>
			<width>6.86873</width>
		</LineStyle>
	</Style>
	<Style id="branch3_part26_style">
		<LineStyle>
			<color>ffff10ef</color>
			<width>5.91153</width>
		</LineStyle>
	</Style>
	<Style id="circle_168.37375767530978_style">
		<LineStyle>
			<width>0.1</width>
		</LineStyle>
		<PolyStyle>
			<color>8fff6e91</color>
			<outline>0</outline>
		</PolyStyle>
	</Style>
	<Style id="circle_383.73554074838046_style">
		<LineStyle>
			<width>0.1</width>
		</LineStyle>
		<PolyStyle>
			<color>8ffffa05</color>
			<outline>0</outline>
		</PolyStyle>
	</Style>
	<Style id="branch174_part41_style">
		<LineStyle>
			<color>ffff1de2</color>
			<width>6.32885</width>
		</LineStyle>
	</Style>
	<Style id="branch75_part13_style">
		<LineStyle>
			<color>ffff0df2</color>
			<width>5.34687</width>
		</LineStyle>
	</Style>
	<Style id="branch162_part34_style">
		<LineStyle>
			<color>ffff0ef1</color>
			<width>6.17406</width>
		</LineStyle>
	</Style>
	<Style id="branch16_part36_style">
		<LineStyle>
			<color>ffff08f7</color>
			<width>6.81202</width>
		</LineStyle>
	</Style>
	<Style id="branch69_part6_style">
		<LineStyle>
			<color>ffff0bf4</color>
			<width>4.71531</width>
		</LineStyle>
	</Style>
	<Style id="branch37_part49_style">
		<LineStyle>
			<color>ffff2ed1</color>
			<width>5.83569</width>
		</LineStyle>
	</Style>
	<Style id="branch25_part48_style">
		<LineStyle>
			<color>ffff12ed</color>
			<width>6.8663</width>
		</LineStyle>
	</Style>
	<Style id="circle_70.4820380966413_style">
		<LineStyle>
			<width>0.1</width>
		</LineStyle>
		<PolyStyle>
			<color>8fff2ed1</color>
			<outline>0</outline>
		</PolyStyle>
	</Style>
	<Style id="branch3_part32_style">
		<LineStyle>
			<color>ffff11ee</color>
			<width>6.09807</width>
		</LineStyle>
	</Style>
	<Style id="branch154_part27_style">
		<LineStyle>
			<color>ffff18e7</color>
			<width>5.79581</width>
		</LineStyle>
	</Style>
	<Style id="branch3_part5_style">
		<LineStyle>
			<color>ffff0cf3</color>
			<width>5.25862</width>
		</LineStyle>
	</Style>
	<Style id="branch151_part20_style">
		<LineStyle>
			<color>ffff09f6</color>
			<width>6.71323</width>
		</LineStyle>
	</Style>
	<Style id="branch16_part42_style">
		<LineStyle>
			<color>ffff09f6</color>
			<width>6.83383</width>
		</LineStyle>
	</Style>
	<Style id="branch3_part38_style">
		<LineStyle>
			<color>ffff12ed</color>
			<width>6.28462</width>
		</LineStyle>
	</Style>
	<Style id="branch90_part27_style">
		<LineStyle>
			<color>ffff06f9</color>
			<width>6.9343</width>
		</LineStyle>
	</Style>
	<Style id="branch86_part20_style">
		<LineStyle>
			<color>ffffa05f</color>
			<width>3.65033</width>
		</LineStyle>
	</Style>
	<Style id="branch85_part13_style">
		<LineStyle>
			<color>ffff33cc</color>
			<width>3.37368</width>
		</LineStyle>
	</Style>
	<Style id="circle_364.1571968326468_style">
		<LineStyle>
			<width>0.1</width>
		</LineStyle>
		<PolyStyle>
			<color>8fffed12</color>
			<outline>0</outline>
		</PolyStyle>
	</Style>
	<Style id="branch16_part48_style">
		<LineStyle>
			<color>ffff09f6</color>
			<width>6.85563</width>
		</LineStyle>
	</Style>
	<Style id="branch3_part44_style">
		<LineStyle>
			<color>ffff13ec</color>
			<width>6.47116</width>
		</LineStyle>
	</Style>
	<Style id="branch69_part46_style">
		<LineStyle>
			<color>ffff11ee</color>
			<width>6.6911</width>
		</LineStyle>
	</Style>
	<Style id="branch79_part6_style">
		<LineStyle>
			<color>ffff649b</color>
			<width>3.84357</width>
		</LineStyle>
	</Style>
	<Style id="branch29_part21_style">
		<LineStyle>
			<color>ffff0cf3</color>
			<width>6.75326</width>
		</LineStyle>
	</Style>
	<Style id="branch19_part4_style">
		<LineStyle>
			<color>ffff0df2</color>
			<width>5.62897</width>
		</LineStyle>
	</Style>
	<Style id="branch174_part24_style">
		<LineStyle>
			<color>ffff13ec</color>
			<width>5.06114</width>
		</LineStyle>
	</Style>
	<Style id="branch162_part17_style">
		<LineStyle>
			<color>ffff0bf4</color>
			<width>5.2965</width>
		</LineStyle>
	</Style>
	<Style id="branch3_part50_style">
		<LineStyle>
			<color>ffff14eb</color>
			<width>6.6577</width>
		</LineStyle>
	</Style>
	<Style id="branch68_part39_style">
		<LineStyle>
			<color>ffff2cd3</color>
			<width>4.37272</width>
		</LineStyle>
	</Style>
	<Style id="branch37_part32_style">
		<LineStyle>
			<color>ffff29d6</color>
			<width>5.69681</width>
		</LineStyle>
	</Style>
	<Style id="branch25_part31_style">
		<LineStyle>
			<color>ffff11ee</color>
			<width>6.38809</width>
		</LineStyle>
	</Style>
	<Style id="branch19_part10_style">
		<LineStyle>
			<color>ffff0ef1</color>
			<width>5.76437</width>
		</LineStyle>
	</Style>
	<Style id="branch90_part10_style">
		<LineStyle>
			<color>ffff04fb</color>
			<width>6.88573</width>
		</LineStyle>
	</Style>
	<Style id="branch154_part10_style">
		<LineStyle>
			<color>ffff0df2</color>
			<width>4.90575</width>
		</LineStyle>
	</Style>
	<Style id="branch151_part3_style">
		<LineStyle>
			<color>ffff04fb</color>
			<width>6.55073</width>
		</LineStyle>
	</Style>
	<Style id="branch19_part16_style">
		<LineStyle>
			<color>ffff10ef</color>
			<width>5.89977</width>
		</LineStyle>
	</Style>
	<Style id="branch86_part3_style">
		<LineStyle>
			<color>ffff6b94</color>
			<width>3.78673</width>
		</LineStyle>
	</Style>
	<Style id="branch79_part46_style">
		<LineStyle>
			<color>ffff8877</color>
			<width>4.36824</width>
		</LineStyle>
	</Style>
	<Style id="branch37_part11_style">
		<LineStyle>
			<color>ffff22dd</color>
			<width>5.52526</width>
		</LineStyle>
	</Style>
	<Style id="branch75_part39_style">
		<LineStyle>
			<color>ffff10ef</color>
			<width>6.46411</width>
		</LineStyle>
	</Style>
	<Style id="branch19_part22_style">
		<LineStyle>
			<color>ffff11ee</color>
			<width>6.03517</width>
		</LineStyle>
	</Style>
	<Style id="branch69_part29_style">
		<LineStyle>
			<color>ffff0ef1</color>
			<width>5.85139</width>
		</LineStyle>
	</Style>
	<Style id="circle_281.9281523865652_style">
		<LineStyle>
			<width>0.1</width>
		</LineStyle>
		<PolyStyle>
			<color>8fffb847</color>
			<outline>0</outline>
		</PolyStyle>
	</Style>
	<Style id="branch29_part4_style">
		<LineStyle>
			<color>ffff09f6</color>
			<width>6.6378</width>
		</LineStyle>
	</Style>
	<Style id="circle_184.03643280789674_style">
		<LineStyle>
			<width>0.1</width>
		</LineStyle>
		<PolyStyle>
			<color>8fff7887</color>
			<outline>0</outline>
		</PolyStyle>
	</Style>
	<Style id="branch174_part7_style">
		<LineStyle>
			<color>ffff08f7</color>
			<width>3.79342</width>
		</LineStyle>
	</Style>
	<Style id="branch154_part50_style">
		<LineStyle>
			<color>ffff27d8</color>
			<width>7</width>
		</LineStyle>
	</Style>
	<Style id="branch19_part28_style">
		<LineStyle>
			<color>ffff12ed</color>
			<width>6.17057</width>
		</LineStyle>
	</Style>
	<Style id="branch68_part22_style">
		<LineStyle>
			<color>ffff2ad5</color>
			<width>4.35808</width>
		</LineStyle>
	</Style>
	<Style id="branch151_part43_style">
		<LineStyle>
			<color>ffff11ee</color>
			<width>6.93309</width>
		</LineStyle>
	</Style>
	<Style id="branch90_part50_style">
		<LineStyle>
			<color>ffff08f7</color>
			<width>7</width>
		</LineStyle>
	</Style>
	<Style id="branch86_part43_style">
		<LineStyle>
			<color>ffffe916</color>
			<width>3.46578</width>
		</LineStyle>
	</Style>
	<Style id="branch19_part34_style">
		<LineStyle>
			<color>ffff13ec</color>
			<width>6.30597</width>
		</LineStyle>
	</Style>
	<Style id="branch144_part36_style">
		<LineStyle>
			<color>ffff3fc0</color>
			<width>6.30958</width>
		</LineStyle>
	</Style>
	<Style id="branch85_part36_style">
		<LineStyle>
			<color>ffff50af</color>
			<width>3.31011</width>
		</LineStyle>
	</Style>
	<Style id="branch79_part29_style">
		<LineStyle>
			<color>ffff7986</color>
			<width>4.14526</width>
		</LineStyle>
	</Style>
	<Style id="branch19_part40_style">
		<LineStyle>
			<color>ffff14eb</color>
			<width>6.44137</width>
		</LineStyle>
	</Style>
	<Style id="branch29_part44_style">
		<LineStyle>
			<color>ffff11ee</color>
			<width>6.90948</width>
		</LineStyle>
	</Style>
	<Style id="branch174_part47_style">
		<LineStyle>
			<color>ffff21de</color>
			<width>6.77628</width>
		</LineStyle>
	</Style>
	<Style id="branch75_part19_style">
		<LineStyle>
			<color>ffff0df2</color>
			<width>5.60469</width>
		</LineStyle>
	</Style>
	<Style id="circle_86.14471322922827_style">
		<LineStyle>
			<width>0.1</width>
		</LineStyle>
		<PolyStyle>
			<color>8fff38c7</color>
			<outline>0</outline>
		</PolyStyle>
	</Style>
	<Style id="branch69_part12_style">
		<LineStyle>
			<color>ffff0cf3</color>
			<width>5.01168</width>
		</LineStyle>
	</Style>
	<Style id="branch68_part5_style">
		<LineStyle>
			<color>ffff27d8</color>
			<width>4.34344</width>
		</LineStyle>
	</Style>
	<Style id="branch19_part46_style">
		<LineStyle>
			<color>ffff16e9</color>
			<width>6.57677</width>
		</LineStyle>
	</Style>
	<Style id="branch162_part40_style">
		<LineStyle>
			<color>ffff0ff0</color>
			<width>6.48379</width>
		</LineStyle>
	</Style>
	<Style id="branch154_part33_style">
		<LineStyle>
			<color>ffff1ce3</color>
			<width>6.10994</width>
		</LineStyle>
	</Style>
	<Style id="branch151_part26_style">
		<LineStyle>
			<color>ffff0bf4</color>
			<width>6.77059</width>
		</LineStyle>
	</Style>
	<Style id="branch21_part2_style">
		<LineStyle>
			<color>ffff07f8</color>
			<width>6.48622</width>
		</LineStyle>
	</Style>
	<Style id="branch75_part33_style">
		<LineStyle>
			<color>ffff10ef</color>
			<width>6.20628</width>
		</LineStyle>
	</Style>
	<Style id="branch90_part33_style">
		<LineStyle>
			<color>ffff07f8</color>
			<width>6.95144</width>
		</LineStyle>
	</Style>
	<Style id="branch86_part26_style">
		<LineStyle>
			<color>ffffb34c</color>
			<width>3.60218</width>
		</LineStyle>
	</Style>
	<Style id="branch85_part19_style">
		<LineStyle>
			<color>ffff3bc4</color>
			<width>3.3571</width>
		</LineStyle>
	</Style>
	<Style id="branch21_part8_style">
		<LineStyle>
			<color>ffff09f6</color>
			<width>6.53711</width>
		</LineStyle>
	</Style>
	<Style id="branch3_part13_style">
		<LineStyle>
			<color>ffff0df2</color>
			<width>5.50735</width>
		</LineStyle>
	</Style>
	<Style id="branch79_part12_style">
		<LineStyle>
			<color>ffff6a95</color>
			<width>3.92227</width>
		</LineStyle>
	</Style>
	<Style id="branch29_part27_style">
		<LineStyle>
			<color>ffff0ef1</color>
			<width>6.79401</width>
		</LineStyle>
	</Style>
	<Style id="branch174_part30_style">
		<LineStyle>
			<color>ffff16e9</color>
			<width>5.50857</width>
		</LineStyle>
	</Style>
	<Style id="branch21_part14_style">
		<LineStyle>
			<color>ffff0bf4</color>
			<width>6.588</width>
		</LineStyle>
	</Style>
	<Style id="branch75_part2_style">
		<LineStyle>
			<color>ffff0bf4</color>
			<width>4.87419</width>
		</LineStyle>
	</Style>
	<Style id="branch162_part23_style">
		<LineStyle>
			<color>ffff0cf3</color>
			<width>5.60623</width>
		</LineStyle>
	</Style>
	<Style id="branch68_part45_style">
		<LineStyle>
			<color>ffff2dd2</color>
			<width>4.37788</width>
		</LineStyle>
	</Style>
	<Style id="branch25_part14_style">
		<LineStyle>
			<color>ffff0ff0</color>
			<width>5.90987</width>
		</LineStyle>
	</Style>
	<Style id="circle_199.6991079404837_style">
		<LineStyle>
			<width>0.1</width>
		</LineStyle>
		<PolyStyle>
			<color>8fff827d</color>
			<outline>0</outline>
		</PolyStyle>
	</Style>
	<Style id="branch37_part38_style">
		<LineStyle>
			<color>ffff2bd4</color>
			<width>5.74582</width>
		</LineStyle>
	</Style>
	<Style id="branch25_part37_style">
		<LineStyle>
			<color>ffff11ee</color>
			<width>6.55687</width>
		</LineStyle>
	</Style>
	<Style id="circle_3.915668783146714_style">
		<LineStyle>
			<width>0.1</width>
		</LineStyle>
		<PolyStyle>
			<color>8fff03fc</color>
			<outline>0</outline>
		</PolyStyle>
	</Style>
	<Style id="branch21_part20_style">
		<LineStyle>
			<color>ffff0df2</color>
			<width>6.63889</width>
		</LineStyle>
	</Style>
	<Style id="branch90_part16_style">
		<LineStyle>
			<color>ffff05fa</color>
			<width>6.90287</width>
		</LineStyle>
	</Style>
	<Style id="branch154_part16_style">
		<LineStyle>
			<color>ffff11ee</color>
			<width>5.21989</width>
		</LineStyle>
	</Style>
	<Style id="branch151_part9_style">
		<LineStyle>
			<color>ffff06f9</color>
			<width>6.60808</width>
		</LineStyle>
	</Style>
	<Style id="circle_297.5908275191522_style">
		<LineStyle>
			<width>0.1</width>
		</LineStyle>
		<PolyStyle>
			<color>8fffc23d</color>
			<outline>0</outline>
		</PolyStyle>
	</Style>
	<Style id="branch86_part9_style">
		<LineStyle>
			<color>ffff7e81</color>
			<width>3.73859</width>
		</LineStyle>
	</Style>
	<Style id="branch85_part2_style">
		<LineStyle>
			<color>ffff25da</color>
			<width>3.40409</width>
		</LineStyle>
	</Style>
	<Style id="branch37_part17_style">
		<LineStyle>
			<color>ffff24db</color>
			<width>5.57427</width>
		</LineStyle>
	</Style>
	<Style id="branch21_part26_style">
		<LineStyle>
			<color>ffff0ff0</color>
			<width>6.68978</width>
		</LineStyle>
	</Style>
	<Style id="branch69_part35_style">
		<LineStyle>
			<color>ffff0ff0</color>
			<width>6.14776</width>
		</LineStyle>
	</Style>
	<Style id="branch75_part45_style">
		<LineStyle>
			<color>ffff11ee</color>
			<width>6.72193</width>
		</LineStyle>
	</Style>
	<Style id="branch29_part10_style">
		<LineStyle>
			<color>ffff0af5</color>
			<width>6.67855</width>
		</LineStyle>
	</Style>
	<Style id="branch174_part13_style">
		<LineStyle>
			<color>ffff0cf3</color>
			<width>4.24085</width>
		</LineStyle>
	</Style>
	<Style id="branch162_part6_style">
		<LineStyle>
			<color>ffff09f6</color>
			<width>4.72867</width>
		</LineStyle>
	</Style>
	<Style id="branch21_part32_style">
		<LineStyle>
			<color>ffff12ed</color>
			<width>6.74067</width>
		</LineStyle>
	</Style>
	<Style id="branch68_part28_style">
		<LineStyle>
			<color>ffff2ad5</color>
			<width>4.36324</width>
		</LineStyle>
	</Style>
	<Style id="branch25_part20_style">
		<LineStyle>
			<color>ffff0ff0</color>
			<width>6.07865</width>
		</LineStyle>
	</Style>
	<Style id="branch144_part6_style">
		<LineStyle>
			<color>ffff12ed</color>
			<width>4.83011</width>
		</LineStyle>
	</Style>
	<Style id="branch86_part49_style">
		<LineStyle>
			<color>fffffc03</color>
			<width>3.41764</width>
		</LineStyle>
	</Style>
	<Style id="branch151_part49_style">
		<LineStyle>
			<color>ffff13ec</color>
			<width>6.99044</width>
		</LineStyle>
	</Style>
	<Style id="branch21_part38_style">
		<LineStyle>
			<color>ffff14eb</color>
			<width>6.79156</width>
		</LineStyle>
	</Style>
	<Style id="branch144_part42_style">
		<LineStyle>
			<color>ffff48b7</color>
			<width>6.60547</width>
		</LineStyle>
	</Style>
	<Style id="branch85_part42_style">
		<LineStyle>
			<color>ffff57a8</color>
			<width>3.29353</width>
		</LineStyle>
	</Style>
	<Style id="branch79_part35_style">
		<LineStyle>
			<color>ffff7e81</color>
			<width>4.22396</width>
		</LineStyle>
	</Style>
	<Style id="circle_101.80738836181519_style">
		<LineStyle>
			<width>0.1</width>
		</LineStyle>
		<PolyStyle>
			<color>8fff42bd</color>
			<outline>0</outline>
		</PolyStyle>
	</Style>
	<Style id="branch21_part44_style">
		<LineStyle>
			<color>ffff16e9</color>
			<width>6.84245</width>
		</LineStyle>
	</Style>
	<Style id="branch29_part50_style">
		<LineStyle>
			<color>ffff12ed</color>
			<width>6.95023</width>
		</LineStyle>
	</Style>
	<Style id="branch75_part25_style">
		<LineStyle>
			<color>ffff0ef1</color>
			<width>5.86252</width>
		</LineStyle>
	</Style>
	<Style id="branch69_part18_style">
		<LineStyle>
			<color>ffff0df2</color>
			<width>5.30805</width>
		</LineStyle>
	</Style>
	<Style id="branch21_part50_style">
		<LineStyle>
			<color>ffff18e7</color>
			<width>6.89335</width>
		</LineStyle>
	</Style>
	<Style id="branch162_part46_style">
		<LineStyle>
			<color>ffff10ef</color>
			<width>6.79352</width>
		</LineStyle>
	</Style>
	<Style id="branch154_part39_style">
		<LineStyle>
			<color>ffff20df</color>
			<width>6.42408</width>
		</LineStyle>
	</Style>
	<Style id="branch68_part11_style">
		<LineStyle>
			<color>ffff28d7</color>
			<width>4.3486</width>
		</LineStyle>
	</Style>
	<Style id="branch151_part32_style">
		<LineStyle>
			<color>ffff0df2</color>
			<width>6.82794</width>
		</LineStyle>
	</Style>
	<Style id="branch25_part6_style">
		<LineStyle>
			<color>ffff0ef1</color>
			<width>5.68483</width>
		</LineStyle>
	</Style>
	<Style id="circle_19.578343915733683_style">
		<LineStyle>
			<width>0.1</width>
		</LineStyle>
		<PolyStyle>
			<color>8fff0df2</color>
			<outline>0</outline>
		</PolyStyle>
	</Style>
	<Style id="branch90_part39_style">
		<LineStyle>
			<color>ffff07f8</color>
			<width>6.96858</width>
		</LineStyle>
	</Style>
	<Style id="branch86_part32_style">
		<LineStyle>
			<color>ffffc639</color>
			<width>3.55404</width>
		</LineStyle>
	</Style>
	<Style id="circle_215.36178307307065_style">
		<LineStyle>
			<width>0.1</width>
		</LineStyle>
		<PolyStyle>
			<color>8fff8c73</color>
			<outline>0</outline>
		</PolyStyle>
	</Style>
	<Style id="branch85_part25_style">
		<LineStyle>
			<color>ffff42bd</color>
			<width>3.34051</width>
		</LineStyle>
	</Style>
	<Style id="branch144_part25_style">
		<LineStyle>
			<color>ffff2ed1</color>
			<width>5.76711</width>
		</LineStyle>
	</Style>
	<Style id="circle_313.25350265173915_style">
		<LineStyle>
			<width>0.1</width>
		</LineStyle>
		<PolyStyle>
			<color>8fffcc33</color>
			<outline>0</outline>
		</PolyStyle>
	</Style>
	<Style id="branch25_part12_style">
		<LineStyle>
			<color>ffff0ff0</color>
			<width>5.85361</width>
		</LineStyle>
	</Style>
	<Style id="branch79_part18_style">
		<LineStyle>
			<color>ffff6f90</color>
			<width>4.00097</width>
		</LineStyle>
	</Style>
	<Style id="branch29_part33_style">
		<LineStyle>
			<color>ffff0ff0</color>
			<width>6.83477</width>
		</LineStyle>
	</Style>
	<Style id="branch16_part8_style">
		<LineStyle>
			<color>ffff06f9</color>
			<width>6.71025</width>
		</LineStyle>
	</Style>
	<Style id="branch174_part36_style">
		<LineStyle>
			<color>ffff1ae5</color>
			<width>5.956</width>
		</LineStyle>
	</Style>
	<Style id="branch75_part8_style">
		<LineStyle>
			<color>ffff0cf3</color>
			<width>5.13201</width>
		</LineStyle>
	</Style>
	<Style id="branch162_part29_style">
		<LineStyle>
			<color>ffff0df2</color>
			<width>5.91596</width>
		</LineStyle>
	</Style>
	<Style id="branch69_part1_style">
		<LineStyle>
			<color>ffff0af5</color>
			<width>4.46834</width>
		</LineStyle>
	</Style>
	<Style id="branch37_part44_style">
		<LineStyle>
			<color>ffff2cd3</color>
			<width>5.79484</width>
		</LineStyle>
	</Style>
	<Style id="branch25_part43_style">
		<LineStyle>
			<color>ffff12ed</color>
			<width>6.72565</width>
		</LineStyle>
	</Style>
	<Style id="branch16_part14_style">
		<LineStyle>
			<color>ffff06f9</color>
			<width>6.73206</width>
		</LineStyle>
	</Style>
	<Style id="branch90_part22_style">
		<LineStyle>
			<color>ffff06f9</color>
			<width>6.92001</width>
		</LineStyle>
	</Style>
	<Style id="branch154_part22_style">
		<LineStyle>
			<color>ffff15ea</color>
			<width>5.53403</width>
		</LineStyle>
	</Style>
	<Style id="branch151_part15_style">
		<LineStyle>
			<color>ffff08f7</color>
			<width>6.66544</width>
		</LineStyle>
	</Style>
	<Style id="circle_117.47006349440215_style">
		<LineStyle>
			<width>0.1</width>
		</LineStyle>
		<PolyStyle>
			<color>8fff4cb3</color>
			<outline>0</outline>
		</PolyStyle>
	</Style>
	<Style id="branch86_part15_style">
		<LineStyle>
			<color>ffff916e</color>
			<width>3.69044</width>
		</LineStyle>
	</Style>
	<Style id="branch85_part8_style">
		<LineStyle>
			<color>ffff2dd2</color>
			<width>3.3875</width>
		</LineStyle>
	</Style>
	<Style id="branch3_part6_style">
		<LineStyle>
			<color>ffff0cf3</color>
			<width>5.28971</width>
		</LineStyle>
	</Style>
	<Style id="branch69_part41_style">
		<LineStyle>
			<color>ffff10ef</color>
			<width>6.44413</width>
		</LineStyle>
	</Style>
	<Style id="branch79_part1_style">
		<LineStyle>
			<color>ffff609f</color>
			<width>3.77799</width>
		</LineStyle>
	</Style>
	<Style id="branch29_part16_style">
		<LineStyle>
			<color>ffff0bf4</color>
			<width>6.7193</width>
		</LineStyle>
	</Style>
	<Style id="branch174_part19_style">
		<LineStyle>
			<color>ffff10ef</color>
			<width>4.68828</width>
		</LineStyle>
	</Style>
	<Style id="branch37_part21_style">
		<LineStyle>
			<color>ffff25da</color>
			<width>5.60695</width>
		</LineStyle>
	</Style>
	<Style id="branch162_part12_style">
		<LineStyle>
			<color>ffff0af5</color>
			<width>5.0384</width>
		</LineStyle>
	</Style>
	<Style id="branch68_part34_style">
		<LineStyle>
			<color>ffff2bd4</color>
			<width>4.36841</width>
		</LineStyle>
	</Style>
	<Style id="branch37_part27_style">
		<LineStyle>
			<color>ffff27d8</color>
			<width>5.65596</width>
		</LineStyle>
	</Style>
	<Style id="branch25_part26_style">
		<LineStyle>
			<color>ffff10ef</color>
			<width>6.24744</width>
		</LineStyle>
	</Style>
	<Style id="branch144_part12_style">
		<LineStyle>
			<color>ffff1be4</color>
			<width>5.12601</width>
		</LineStyle>
	</Style>
	<Style id="branch90_part5_style">
		<LineStyle>
			<color>ffff04fb</color>
			<width>6.87145</width>
		</LineStyle>
	</Style>
	<Style id="branch154_part5_style">
		<LineStyle>
			<color>ffff0af5</color>
			<width>4.64397</width>
		</LineStyle>
	</Style>
	<Style id="branch144_part48_style">
		<LineStyle>
			<color>ffff51ae</color>
			<width>6.90137</width>
		</LineStyle>
	</Style>
	<Style id="circle_35.24101904832065_style">
		<LineStyle>
			<width>0.1</width>
		</LineStyle>
		<PolyStyle>
			<color>8fff17e8</color>
			<outline>0</outline>
		</PolyStyle>
	</Style>
	<Style id="circle_231.02445820565762_style">
		<LineStyle>
			<width>0.1</width>
		</LineStyle>
		<PolyStyle>
			<color>8fff9669</color>
			<outline>0</outline>
		</PolyStyle>
	</Style>
	<Style id="branch85_part48_style">
		<LineStyle>
			<color>ffff5fa0</color>
			<width>3.27694</width>
		</LineStyle>
	</Style>
	<Style id="branch16_part19_style">
		<LineStyle>
			<color>ffff07f8</color>
			<width>6.75023</width>
		</LineStyle>
	</Style>
	<Style id="branch79_part41_style">
		<LineStyle>
			<color>ffff847b</color>
			<width>4.30266</width>
		</LineStyle>
	</Style>
	<Style id="branch75_part34_style">
		<LineStyle>
			<color>ffff10ef</color>
			<width>6.24925</width>
		</LineStyle>
	</Style>
	<Style id="branch37_part6_style">
		<LineStyle>
			<color>ffff21de</color>
			<width>5.48441</width>
		</LineStyle>
	</Style>
	<Style id="circle_328.9161777843261_style">
		<LineStyle>
			<width>0.1</width>
		</LineStyle>
		<PolyStyle>
			<color>8fffd629</color>
			<outline>0</outline>
		</PolyStyle>
	</Style>
	<Style id="branch144_part18_style">
		<LineStyle>
			<color>ffff24db</color>
			<width>5.4219</width>
		</LineStyle>
	</Style>
	<Style id="branch69_part24_style">
		<LineStyle>
			<color>ffff0df2</color>
			<width>5.60442</width>
		</LineStyle>
	</Style>
	<Style id="branch16_part25_style">
		<LineStyle>
			<color>ffff07f8</color>
			<width>6.77204</width>
		</LineStyle>
	</Style>
	<Style id="branch25_part49_style">
		<LineStyle>
			<color>ffff12ed</color>
			<width>6.89443</width>
		</LineStyle>
	</Style>
	<Style id="branch3_part21_style">
		<LineStyle>
			<color>ffff0ff0</color>
			<width>5.75607</width>
		</LineStyle>
	</Style>
	<Style id="branch174_part2_style">
		<LineStyle>
			<color>ffff05fa</color>
			<width>3.42056</width>
		</LineStyle>
	</Style>
	<Style id="branch154_part45_style">
		<LineStyle>
			<color>ffff23dc</color>
			<width>6.73822</width>
		</LineStyle>
	</Style>
	<Style id="branch68_part17_style">
		<LineStyle>
			<color>ffff29d6</color>
			<width>4.35377</width>
		</LineStyle>
	</Style>
	<Style id="branch151_part38_style">
		<LineStyle>
			<color>ffff0ff0</color>
			<width>6.88529</width>
		</LineStyle>
	</Style>
	<Style id="branch16_part31_style">
		<LineStyle>
			<color>ffff08f7</color>
			<width>6.79385</width>
		</LineStyle>
	</Style>
	<Style id="branch90_part45_style">
		<LineStyle>
			<color>ffff08f7</color>
			<width>6.98572</width>
		</LineStyle>
	</Style>
	<Style id="branch3_part27_style">
		<LineStyle>
			<color>ffff10ef</color>
			<width>5.94262</width>
		</LineStyle>
	</Style>
	<Style id="branch86_part38_style">
		<LineStyle>
			<color>ffffd926</color>
			<width>3.5059</width>
		</LineStyle>
	</Style>
	<Style id="branch85_part31_style">
		<LineStyle>
			<color>ffff4ab5</color>
			<width>3.32393</width>
		</LineStyle>
	</Style>
	<Style id="branch144_part31_style">
		<LineStyle>
			<color>ffff37c8</color>
			<width>6.063</width>
		</LineStyle>
	</Style>
	<Style id="circle_133.13273862698912_style">
		<LineStyle>
			<width>0.1</width>
		</LineStyle>
		<PolyStyle>
			<color>8fff57a8</color>
			<outline>0</outline>
		</PolyStyle>
	</Style>
	<Style id="branch16_part37_style">
		<LineStyle>
			<color>ffff08f7</color>
			<width>6.81565</width>
		</LineStyle>
	</Style>
	<Style id="branch3_part33_style">
		<LineStyle>
			<color>ffff11ee</color>
			<width>6.12916</width>
		</LineStyle>
	</Style>
	<Style id="branch79_part24_style">
		<LineStyle>
			<color>ffff748b</color>
			<width>4.07967</width>
		</LineStyle>
	</Style>
	<Style id="branch29_part39_style">
		<LineStyle>
			<color>ffff10ef</color>
			<width>6.87552</width>
		</LineStyle>
	</Style>
	<Style id="branch16_part43_style">
		<LineStyle>
			<color>ffff09f6</color>
			<width>6.83746</width>
		</LineStyle>
	</Style>
	<Style id="branch174_part42_style">
		<LineStyle>
			<color>ffff1ee1</color>
			<width>6.40343</width>
		</LineStyle>
	</Style>
	<Style id="branch75_part14_style">
		<LineStyle>
			<color>ffff0df2</color>
			<width>5.38984</width>
		</LineStyle>
	</Style>
	<Style id="branch162_part35_style">
		<LineStyle>
			<color>ffff0ef1</color>
			<width>6.22568</width>
		</LineStyle>
	</Style>
	<Style id="branch69_part7_style">
		<LineStyle>
			<color>ffff0bf4</color>
			<width>4.76471</width>
		</LineStyle>
	</Style>
	<Style id="branch3_part39_style">
		<LineStyle>
			<color>ffff12ed</color>
			<width>6.31571</width>
		</LineStyle>
	</Style>
	<Style id="branch37_part50_style">
		<LineStyle>
			<color>ffff2ed1</color>
			<width>5.84385</width>
		</LineStyle>
	</Style>
	<Style id="branch16_part49_style">
		<LineStyle>
			<color>ffff09f6</color>
			<width>6.85927</width>
		</LineStyle>
	</Style>
	<Style id="branch154_part28_style">
		<LineStyle>
			<color>ffff19e6</color>
			<width>5.84816</width>
		</LineStyle>
	</Style>
	<Style id="branch151_part21_style">
		<LineStyle>
			<color>ffff09f6</color>
			<width>6.72279</width>
		</LineStyle>
	</Style>
	<Style id="branch3_part45_style">
		<LineStyle>
			<color>ffff13ec</color>
			<width>6.50225</width>
		</LineStyle>
	</Style>
	<Style id="branch90_part28_style">
		<LineStyle>
			<color>ffff06f9</color>
			<width>6.93715</width>
		</LineStyle>
	</Style>
	<Style id="branch19_part5_style">
		<LineStyle>
			<color>ffff0df2</color>
			<width>5.65154</width>
		</LineStyle>
	</Style>
	<Style id="branch86_part21_style">
		<LineStyle>
			<color>ffffa45b</color>
			<width>3.6423</width>
		</LineStyle>
	</Style>
	<Style id="circle_379.81987196523374_style">
		<LineStyle>
			<width>0.1</width>
		</LineStyle>
		<PolyStyle>
			<color>8ffff708</color>
			<outline>0</outline>
		</PolyStyle>
	</Style>
	<Style id="branch85_part14_style">
		<LineStyle>
			<color>ffff34cb</color>
			<width>3.37092</width>
		</LineStyle>
	</Style>
	<Style id="branch16_part1_style">
		<LineStyle>
			<color>ffff05fa</color>
			<width>6.68481</width>
		</LineStyle>
	</Style>
	<Style id="circle_246.68713333824456_style">
		<LineStyle>
			<width>0.1</width>
		</LineStyle>
		<PolyStyle>
			<color>8fffa15e</color>
			<outline>0</outline>
		</PolyStyle>
	</Style>
	<Style id="branch19_part11_style">
		<LineStyle>
			<color>ffff0ff0</color>
			<width>5.78694</width>
		</LineStyle>
	</Style>
	<Style id="branch69_part47_style">
		<LineStyle>
			<color>ffff11ee</color>
			<width>6.74049</width>
		</LineStyle>
	</Style>
	<Style id="branch79_part7_style">
		<LineStyle>
			<color>ffff659a</color>
			<width>3.85669</width>
		</LineStyle>
	</Style>
	<Style id="branch29_part22_style">
		<LineStyle>
			<color>ffff0df2</color>
			<width>6.76006</width>
		</LineStyle>
	</Style>
	<Style id="branch174_part25_style">
		<LineStyle>
			<color>ffff13ec</color>
			<width>5.13571</width>
		</LineStyle>
	</Style>
	<Style id="branch162_part18_style">
		<LineStyle>
			<color>ffff0bf4</color>
			<width>5.34812</width>
		</LineStyle>
	</Style>
	<Style id="branch68_part40_style">
		<LineStyle>
			<color>ffff2cd3</color>
			<width>4.37358</width>
		</LineStyle>
	</Style>
	<Style id="branch19_part17_style">
		<LineStyle>
			<color>ffff10ef</color>
			<width>5.92234</width>
		</LineStyle>
	</Style>
	<Style id="circle_50.90369418090762_style">
		<LineStyle>
			<width>0.1</width>
		</LineStyle>
		<PolyStyle>
			<color>8fff21de</color>
			<outline>0</outline>
		</PolyStyle>
	</Style>
	<Style id="branch37_part33_style">
		<LineStyle>
			<color>ffff29d6</color>
			<width>5.70498</width>
		</LineStyle>
	</Style>
	<Style id="branch25_part32_style">
		<LineStyle>
			<color>ffff11ee</color>
			<width>6.41622</width>
		</LineStyle>
	</Style>
	<Style id="branch3_part14_style">
		<LineStyle>
			<color>ffff0df2</color>
			<width>5.53844</width>
		</LineStyle>
	</Style>
	<Style id="branch90_part11_style">
		<LineStyle>
			<color>ffff04fb</color>
			<width>6.88859</width>
		</LineStyle>
	</Style>
	<Style id="branch154_part11_style">
		<LineStyle>
			<color>ffff0ef1</color>
			<width>4.95811</width>
		</LineStyle>
	</Style>
	<Style id="circle_344.5788529169131_style">
		<LineStyle>
			<width>0.1</width>
		</LineStyle>
		<PolyStyle>
			<color>8fffe01f</color>
			<outline>0</outline>
		</PolyStyle>
	</Style>
	<Style id="branch151_part4_style">
		<LineStyle>
			<color>ffff04fb</color>
			<width>6.56029</width>
		</LineStyle>
	</Style>
	<Style id="branch19_part23_style">
		<LineStyle>
			<color>ffff11ee</color>
			<width>6.05774</width>
		</LineStyle>
	</Style>
	<Style id="circle_148.7954137595761_style">
		<LineStyle>
			<width>0.1</width>
		</LineStyle>
		<PolyStyle>
			<color>8fff619e</color>
			<outline>0</outline>
		</PolyStyle>
	</Style>
	<Style id="branch86_part4_style">
		<LineStyle>
			<color>ffff6e91</color>
			<width>3.7787</width>
		</LineStyle>
	</Style>
	<Style id="branch79_part47_style">
		<LineStyle>
			<color>ffff8976</color>
			<width>4.38136</width>
		</LineStyle>
	</Style>
	<Style id="branch75_part40_style">
		<LineStyle>
			<color>ffff11ee</color>
			<width>6.50708</width>
		</LineStyle>
	</Style>
	<Style id="branch37_part12_style">
		<LineStyle>
			<color>ffff22dd</color>
			<width>5.53343</width>
		</LineStyle>
	</Style>
	<Style id="branch19_part29_style">
		<LineStyle>
			<color>ffff12ed</color>
			<width>6.19314</width>
		</LineStyle>
	</Style>
	<Style id="branch69_part30_style">
		<LineStyle>
			<color>ffff0ef1</color>
			<width>5.90078</width>
		</LineStyle>
	</Style>
	<Style id="branch29_part5_style">
		<LineStyle>
			<color>ffff09f6</color>
			<width>6.64459</width>
		</LineStyle>
	</Style>
	<Style id="branch19_part35_style">
		<LineStyle>
			<color>ffff13ec</color>
			<width>6.32854</width>
		</LineStyle>
	</Style>
	<Style id="branch174_part8_style">
		<LineStyle>
			<color>ffff09f6</color>
			<width>3.86799</width>
		</LineStyle>
	</Style>
	<Style id="branch162_part1_style">
		<LineStyle>
			<color>ffff08f7</color>
			<width>4.47056</width>
		</LineStyle>
	</Style>
	<Style id="branch68_part23_style">
		<LineStyle>
			<color>ffff2ad5</color>
			<width>4.35894</width>
		</LineStyle>
	</Style>
	<Style id="branch151_part44_style">
		<LineStyle>
			<color>ffff11ee</color>
			<width>6.94265</width>
		</LineStyle>
	</Style>
	<Style id="branch75_part28_style">
		<LineStyle>
			<color>ffff0ff0</color>
			<width>5.99143</width>
		</LineStyle>
	</Style>
	<Style id="branch19_part41_style">
		<LineStyle>
			<color>ffff15ea</color>
			<width>6.46394</width>
		</LineStyle>
	</Style>
	<Style id="branch144_part1_style">
		<LineStyle>
			<color>ffff0af5</color>
			<width>4.58353</width>
		</LineStyle>
	</Style>
	<Style id="branch86_part44_style">
		<LineStyle>
			<color>ffffec13</color>
			<width>3.45776</width>
		</LineStyle>
	</Style>
	<Style id="branch144_part37_style">
		<LineStyle>
			<color>ffff41be</color>
			<width>6.3589</width>
		</LineStyle>
	</Style>
	<Style id="branch19_part47_style">
		<LineStyle>
			<color>ffff16e9</color>
			<width>6.59934</width>
		</LineStyle>
	</Style>
	<Style id="branch85_part37_style">
		<LineStyle>
			<color>ffff51ae</color>
			<width>3.30735</width>
		</LineStyle>
	</Style>
	<Style id="branch79_part30_style">
		<LineStyle>
			<color>ffff7a85</color>
			<width>4.15837</width>
		</LineStyle>
	</Style>
	<Style id="branch29_part45_style">
		<LineStyle>
			<color>ffff11ee</color>
			<width>6.91627</width>
		</LineStyle>
	</Style>
	<Style id="branch174_part48_style">
		<LineStyle>
			<color>ffff22dd</color>
			<width>6.85086</width>
		</LineStyle>
	</Style>
	<Style id="branch75_part20_style">
		<LineStyle>
			<color>ffff0ef1</color>
			<width>5.64766</width>
		</LineStyle>
	</Style>
	<Style id="branch21_part3_style">
		<LineStyle>
			<color>ffff07f8</color>
			<width>6.4947</width>
		</LineStyle>
	</Style>
	<Style id="branch69_part13_style">
		<LineStyle>
			<color>ffff0cf3</color>
			<width>5.06107</width>
		</LineStyle>
	</Style>
	<Style id="branch68_part6_style">
		<LineStyle>
			<color>ffff27d8</color>
			<width>4.3443</width>
		</LineStyle>
	</Style>
	<Style id="circle_262.34980847083153_style">
		<LineStyle>
			<width>0.1</width>
		</LineStyle>
		<PolyStyle>
			<color>8fffab54</color>
			<outline>0</outline>
		</PolyStyle>
	</Style>
	<Style id="branch162_part41_style">
		<LineStyle>
			<color>ffff0ff0</color>
			<width>6.53541</width>
		</LineStyle>
	</Style>
	<Style id="branch154_part34_style">
		<LineStyle>
			<color>ffff1ce3</color>
			<width>6.1623</width>
		</LineStyle>
	</Style>
	<Style id="branch21_part9_style">
		<LineStyle>
			<color>ffff09f6</color>
			<width>6.54559</width>
		</LineStyle>
	</Style>
	<Style id="branch151_part27_style">
		<LineStyle>
			<color>ffff0bf4</color>
			<width>6.78014</width>
		</LineStyle>
	</Style>
	<Style id="branch90_part34_style">
		<LineStyle>
			<color>ffff07f8</color>
			<width>6.95429</width>
		</LineStyle>
	</Style>
	<Style id="branch86_part27_style">
		<LineStyle>
			<color>ffffb748</color>
			<width>3.59416</width>
		</LineStyle>
	</Style>
	<Style id="branch85_part20_style">
		<LineStyle>
			<color>ffff3cc3</color>
			<width>3.35433</width>
		</LineStyle>
	</Style>
	<Style id="branch21_part15_style">
		<LineStyle>
			<color>ffff0cf3</color>
			<width>6.59648</width>
		</LineStyle>
	</Style>
	<Style id="circle_164.45808889216303_style">
		<LineStyle>
			<width>0.1</width>
		</LineStyle>
		<PolyStyle>
			<color>8fff6b94</color>
			<outline>0</outline>
		</PolyStyle>
	</Style>
	<Style id="branch25_part15_style">
		<LineStyle>
			<color>ffff0ff0</color>
			<width>5.938</width>
		</LineStyle>
	</Style>
	<Style id="circle_66.56636931349453_style">
		<LineStyle>
			<width>0.1</width>
		</LineStyle>
		<PolyStyle>
			<color>8fff2bd4</color>
			<outline>0</outline>
		</PolyStyle>
	</Style>
	<Style id="branch79_part13_style">
		<LineStyle>
			<color>ffff6a95</color>
			<width>3.93539</width>
		</LineStyle>
	</Style>
	<Style id="branch29_part28_style">
		<LineStyle>
			<color>ffff0ef1</color>
			<width>6.80081</width>
		</LineStyle>
	</Style>
	<Style id="branch174_part31_style">
		<LineStyle>
			<color>ffff17e8</color>
			<width>5.58314</width>
		</LineStyle>
	</Style>
	<Style id="branch75_part3_style">
		<LineStyle>
			<color>ffff0bf4</color>
			<width>4.91716</width>
		</LineStyle>
	</Style>
	<Style id="branch162_part24_style">
		<LineStyle>
			<color>ffff0cf3</color>
			<width>5.65785</width>
		</LineStyle>
	</Style>
	<Style id="branch68_part46_style">
		<LineStyle>
			<color>ffff2dd2</color>
			<width>4.37874</width>
		</LineStyle>
	</Style>
	<Style id="branch21_part21_style">
		<LineStyle>
			<color>ffff0ef1</color>
			<width>6.64737</width>
		</LineStyle>
	</Style>
	<Style id="branch37_part39_style">
		<LineStyle>
			<color>ffff2bd4</color>
			<width>5.75399</width>
		</LineStyle>
	</Style>
	<Style id="circle_360.2415280495_style">
		<LineStyle>
			<width>0.1</width>
		</LineStyle>
		<PolyStyle>
			<color>8fffeb14</color>
			<outline>0</outline>
		</PolyStyle>
	</Style>
	<Style id="branch25_part38_style">
		<LineStyle>
			<color>ffff11ee</color>
			<width>6.585</width>
		</LineStyle>
	</Style>
	<Style id="branch90_part17_style">
		<LineStyle>
			<color>ffff05fa</color>
			<width>6.90573</width>
		</LineStyle>
	</Style>
	<Style id="branch154_part17_style">
		<LineStyle>
			<color>ffff11ee</color>
			<width>5.27224</width>
		</LineStyle>
	</Style>
	<Style id="branch21_part27_style">
		<LineStyle>
			<color>ffff10ef</color>
			<width>6.69826</width>
		</LineStyle>
	</Style>
	<Style id="branch151_part10_style">
		<LineStyle>
			<color>ffff06f9</color>
			<width>6.61764</width>
		</LineStyle>
	</Style>
	<Style id="branch86_part10_style">
		<LineStyle>
			<color>ffff817e</color>
			<width>3.73056</width>
		</LineStyle>
	</Style>
	<Style id="branch85_part3_style">
		<LineStyle>
			<color>ffff27d8</color>
			<width>3.40132</width>
		</LineStyle>
	</Style>
	<Style id="branch21_part33_style">
		<LineStyle>
			<color>ffff12ed</color>
			<width>6.74915</width>
		</LineStyle>
	</Style>
	<Style id="branch69_part36_style">
		<LineStyle>
			<color>ffff0ff0</color>
			<width>6.19715</width>
		</LineStyle>
	</Style>
	<Style id="branch75_part46_style">
		<LineStyle>
			<color>ffff12ed</color>
			<width>6.7649</width>
		</LineStyle>
	</Style>
	<Style id="branch29_part11_style">
		<LineStyle>
			<color>ffff0af5</color>
			<width>6.68534</width>
		</LineStyle>
	</Style>
	<Style id="branch21_part39_style">
		<LineStyle>
			<color>ffff14eb</color>
			<width>6.80005</width>
		</LineStyle>
	</Style>
	<Style id="branch174_part14_style">
		<LineStyle>
			<color>ffff0df2</color>
			<width>4.31542</width>
		</LineStyle>
	</Style>
	<Style id="branch162_part7_style">
		<LineStyle>
			<color>ffff09f6</color>
			<width>4.78029</width>
		</LineStyle>
	</Style>
	<Style id="branch68_part29_style">
		<LineStyle>
			<color>ffff2bd4</color>
			<width>4.3641</width>
		</LineStyle>
	</Style>
	<Style id="branch25_part21_style">
		<LineStyle>
			<color>ffff10ef</color>
			<width>6.10678</width>
		</LineStyle>
	</Style>
	<Style id="branch21_part45_style">
		<LineStyle>
			<color>ffff16e9</color>
			<width>6.85094</width>
		</LineStyle>
	</Style>
	<Style id="branch144_part7_style">
		<LineStyle>
			<color>ffff13ec</color>
			<width>4.87943</width>
		</LineStyle>
	</Style>
	<Style id="branch86_part50_style">
		<LineStyle>
			<color>ffffff00</color>
			<width>3.40961</width>
		</LineStyle>
	</Style>
	<Style id="branch3_part7_style">
		<LineStyle>
			<color>ffff0cf3</color>
			<width>5.3208</width>
		</LineStyle>
	</Style>
	<Style id="branch151_part50_style">
		<LineStyle>
			<color>ffff13ec</color>
			<width>7</width>
		</LineStyle>
	</Style>
	<Style id="branch144_part43_style">
		<LineStyle>
			<color>ffff4ab5</color>
			<width>6.65479</width>
		</LineStyle>
	</Style>
	<Style id="circle_278.0124836034185_style">
		<LineStyle>
			<width>0.1</width>
		</LineStyle>
		<PolyStyle>
			<color>8fffb54a</color>
			<outline>0</outline>
		</PolyStyle>
	</Style>
	<Style id="circle_180.12076402475_style">
		<LineStyle>
			<width>0.1</width>
		</LineStyle>
		<PolyStyle>
			<color>8fff758a</color>
			<outline>0</outline>
		</PolyStyle>
	</Style>
	<Style id="branch25_part1_style">
		<LineStyle>
			<color>ffff0df2</color>
			<width>5.54418</width>
		</LineStyle>
	</Style>
	<Style id="branch85_part43_style">
		<LineStyle>
			<color>ffff59a6</color>
			<width>3.29076</width>
		</LineStyle>
	</Style>
	<Style id="branch37_part22_style">
		<LineStyle>
			<color>ffff26d9</color>
			<width>5.61512</width>
		</LineStyle>
	</Style>
	<Style id="branch79_part36_style">
		<LineStyle>
			<color>ffff7f80</color>
			<width>4.23707</width>
		</LineStyle>
	</Style>
	<Style id="branch37_part1_style">
		<LineStyle>
			<color>ffff1fe0</color>
			<width>5.44357</width>
		</LineStyle>
	</Style>
	<Style id="branch144_part13_style">
		<LineStyle>
			<color>ffff1ce3</color>
			<width>5.17532</width>
		</LineStyle>
	</Style>
	<Style id="branch25_part7_style">
		<LineStyle>
			<color>ffff0ef1</color>
			<width>5.71296</width>
		</LineStyle>
	</Style>
	<Style id="branch69_part19_style">
		<LineStyle>
			<color>ffff0df2</color>
			<width>5.35744</width>
		</LineStyle>
	</Style>
	<Style id="branch162_part47_style">
		<LineStyle>
			<color>ffff11ee</color>
			<width>6.84514</width>
		</LineStyle>
	</Style>
	<Style id="branch16_part3_style">
		<LineStyle>
			<color>ffff05fa</color>
			<width>6.69208</width>
		</LineStyle>
	</Style>
	<Style id="branch154_part40_style">
		<LineStyle>
			<color>ffff20df</color>
			<width>6.47644</width>
		</LineStyle>
	</Style>
	<Style id="branch68_part12_style">
		<LineStyle>
			<color>ffff28d7</color>
			<width>4.34946</width>
		</LineStyle>
	</Style>
	<Style id="branch151_part33_style">
		<LineStyle>
			<color>ffff0df2</color>
			<width>6.8375</width>
		</LineStyle>
	</Style>
	<Style id="branch90_part40_style">
		<LineStyle>
			<color>ffff07f8</color>
			<width>6.97143</width>
		</LineStyle>
	</Style>
	<Style id="branch86_part33_style">
		<LineStyle>
			<color>ffffc936</color>
			<width>3.54602</width>
		</LineStyle>
	</Style>
	<Style id="branch16_part9_style">
		<LineStyle>
			<color>ffff06f9</color>
			<width>6.71388</width>
		</LineStyle>
	</Style>
	<Style id="circle_82.2290444460815_style">
		<LineStyle>
			<width>0.1</width>
		</LineStyle>
		<PolyStyle>
			<color>8fff36c9</color>
			<outline>0</outline>
		</PolyStyle>
	</Style>
	<Style id="branch85_part26_style">
		<LineStyle>
			<color>ffff43bc</color>
			<width>3.33775</width>
		</LineStyle>
	</Style>
	<Style id="branch144_part26_style">
		<LineStyle>
			<color>ffff30cf</color>
			<width>5.81643</width>
		</LineStyle>
	</Style>
	<Style id="branch37_part18_style">
		<LineStyle>
			<color>ffff24db</color>
			<width>5.58244</width>
		</LineStyle>
	</Style>
	<Style id="branch79_part19_style">
		<LineStyle>
			<color>ffff708f</color>
			<width>4.01409</width>
		</LineStyle>
	</Style>
	<Style id="branch29_part34_style">
		<LineStyle>
			<color>ffff0ff0</color>
			<width>6.84156</width>
		</LineStyle>
	</Style>
	<Style id="branch174_part37_style">
		<LineStyle>
			<color>ffff1be4</color>
			<width>6.03057</width>
		</LineStyle>
	</Style>
	<Style id="branch75_part9_style">
		<LineStyle>
			<color>ffff0cf3</color>
			<width>5.17498</width>
		</LineStyle>
	</Style>
	<Style id="branch162_part30_style">
		<LineStyle>
			<color>ffff0df2</color>
			<width>5.96758</width>
		</LineStyle>
	</Style>
	<Style id="branch69_part2_style">
		<LineStyle>
			<color>ffff0af5</color>
			<width>4.51773</width>
		</LineStyle>
	</Style>
	<Style id="branch37_part45_style">
		<LineStyle>
			<color>ffff2dd2</color>
			<width>5.80301</width>
		</LineStyle>
	</Style>
	<Style id="branch25_part44_style">
		<LineStyle>
			<color>ffff12ed</color>
			<width>6.75378</width>
		</LineStyle>
	</Style>
	<Style id="branch90_part23_style">
		<LineStyle>
			<color>ffff06f9</color>
			<width>6.92287</width>
		</LineStyle>
	</Style>
	<Style id="branch154_part23_style">
		<LineStyle>
			<color>ffff15ea</color>
			<width>5.58638</width>
		</LineStyle>
	</Style>
	<Style id="branch151_part16_style">
		<LineStyle>
			<color>ffff08f7</color>
			<width>6.675</width>
		</LineStyle>
	</Style>
	<Style id="branch86_part16_style">
		<LineStyle>
			<color>ffff946b</color>
			<width>3.68242</width>
		</LineStyle>
	</Style>
	<Style id="branch85_part9_style">
		<LineStyle>
			<color>ffff2ed1</color>
			<width>3.38474</width>
		</LineStyle>
	</Style>
	<Style id="branch69_part42_style">
		<LineStyle>
			<color>ffff10ef</color>
			<width>6.49352</width>
		</LineStyle>
	</Style>
	<Style id="branch79_part2_style">
		<LineStyle>
			<color>ffff619e</color>
			<width>3.79111</width>
		</LineStyle>
	</Style>
	<Style id="circle_195.78343915733697_style">
		<LineStyle>
			<width>0.1</width>
		</LineStyle>
		<PolyStyle>
			<color>8fff8080</color>
			<outline>0</outline>
		</PolyStyle>
	</Style>
	<Style id="branch29_part17_style">
		<LineStyle>
			<color>ffff0cf3</color>
			<width>6.7261</width>
		</LineStyle>
	</Style>
	<Style id="branch174_part20_style">
		<LineStyle>
			<color>ffff10ef</color>
			<width>4.76285</width>
		</LineStyle>
	</Style>
	<Style id="branch162_part13_style">
		<LineStyle>
			<color>ffff0af5</color>
			<width>5.09002</width>
		</LineStyle>
	</Style>
	<Style id="branch68_part35_style">
		<LineStyle>
			<color>ffff2bd4</color>
			<width>4.36927</width>
		</LineStyle>
	</Style>
	<Style id="branch37_part28_style">
		<LineStyle>
			<color>ffff27d8</color>
			<width>5.66413</width>
		</LineStyle>
	</Style>
	<Style id="branch16_part20_style">
		<LineStyle>
			<color>ffff07f8</color>
			<width>6.75387</width>
		</LineStyle>
	</Style>
	<Style id="branch25_part27_style">
		<LineStyle>
			<color>ffff10ef</color>
			<width>6.27557</width>
		</LineStyle>
	</Style>
	<Style id="circle_293.67515873600547_style">
		<LineStyle>
			<width>0.1</width>
		</LineStyle>
		<PolyStyle>
			<color>8fffbf40</color>
			<outline>0</outline>
		</PolyStyle>
	</Style>
	<Style id="branch90_part6_style">
		<LineStyle>
			<color>ffff04fb</color>
			<width>6.8743</width>
		</LineStyle>
	</Style>
	<Style id="branch154_part6_style">
		<LineStyle>
			<color>ffff0af5</color>
			<width>4.69633</width>
		</LineStyle>
	</Style>
	<Style id="branch144_part49_style">
		<LineStyle>
			<color>ffff53ac</color>
			<width>6.95068</width>
		</LineStyle>
	</Style>
	<Style id="branch16_part26_style">
		<LineStyle>
			<color>ffff07f8</color>
			<width>6.77567</width>
		</LineStyle>
	</Style>
	<Style id="branch85_part49_style">
		<LineStyle>
			<color>ffff609f</color>
			<width>3.27418</width>
		</LineStyle>
	</Style>
	<Style id="branch3_part22_style">
		<LineStyle>
			<color>ffff0ff0</color>
			<width>5.78716</width>
		</LineStyle>
	</Style>
	<Style id="branch79_part42_style">
		<LineStyle>
			<color>ffff847b</color>
			<width>4.31577</width>
		</LineStyle>
	</Style>
	<Style id="branch75_part35_style">
		<LineStyle>
			<color>ffff10ef</color>
			<width>6.29222</width>
		</LineStyle>
	</Style>
	<Style id="branch37_part7_style">
		<LineStyle>
			<color>ffff21de</color>
			<width>5.49258</width>
		</LineStyle>
	</Style>
	<Style id="branch3_part15_style">
		<LineStyle>
			<color>ffff0ef1</color>
			<width>5.56953</width>
		</LineStyle>
	</Style>
	<Style id="branch16_part32_style">
		<LineStyle>
			<color>ffff08f7</color>
			<width>6.79748</width>
		</LineStyle>
	</Style>
	<Style id="branch144_part19_style">
		<LineStyle>
			<color>ffff25da</color>
			<width>5.47122</width>
		</LineStyle>
	</Style>
	<Style id="branch69_part25_style">
		<LineStyle>
			<color>ffff0ef1</color>
			<width>5.65381</width>
		</LineStyle>
	</Style>
	<Style id="branch3_part28_style">
		<LineStyle>
			<color>ffff10ef</color>
			<width>5.97371</width>
		</LineStyle>
	</Style>
	<Style id="branch25_part50_style">
		<LineStyle>
			<color>ffff12ed</color>
			<width>6.92256</width>
		</LineStyle>
	</Style>
	<Style id="branch16_part38_style">
		<LineStyle>
			<color>ffff08f7</color>
			<width>6.81929</width>
		</LineStyle>
	</Style>
	<Style id="branch174_part3_style">
		<LineStyle>
			<color>ffff06f9</color>
			<width>3.49513</width>
		</LineStyle>
	</Style>
	<Style id="branch154_part46_style">
		<LineStyle>
			<color>ffff24db</color>
			<width>6.79058</width>
		</LineStyle>
	</Style>
	<Style id="branch68_part18_style">
		<LineStyle>
			<color>ffff29d6</color>
			<width>4.35463</width>
		</LineStyle>
	</Style>
	<Style id="branch151_part39_style">
		<LineStyle>
			<color>ffff0ff0</color>
			<width>6.89485</width>
		</LineStyle>
	</Style>
	<Style id="branch3_part34_style">
		<LineStyle>
			<color>ffff11ee</color>
			<width>6.16025</width>
		</LineStyle>
	</Style>
	<Style id="circle_97.89171957866847_style">
		<LineStyle>
			<width>0.1</width>
		</LineStyle>
		<PolyStyle>
			<color>8fff40bf</color>
			<outline>0</outline>
		</PolyStyle>
	</Style>
	<Style id="branch90_part46_style">
		<LineStyle>
			<color>ffff08f7</color>
			<width>6.98857</width>
		</LineStyle>
	</Style>
	<Style id="branch16_part44_style">
		<LineStyle>
			<color>ffff09f6</color>
			<width>6.8411</width>
		</LineStyle>
	</Style>
	<Style id="branch86_part39_style">
		<LineStyle>
			<color>ffffdc23</color>
			<width>3.49787</width>
		</LineStyle>
	</Style>
	<Style id="branch85_part32_style">
		<LineStyle>
			<color>ffff4bb4</color>
			<width>3.32117</width>
		</LineStyle>
	</Style>
	<Style id="branch144_part32_style">
		<LineStyle>
			<color>ffff39c6</color>
			<width>6.11232</width>
		</LineStyle>
	</Style>
	<Style id="branch3_part40_style">
		<LineStyle>
			<color>ffff12ed</color>
			<width>6.3468</width>
		</LineStyle>
	</Style>
	<Style id="branch16_part50_style">
		<LineStyle>
			<color>ffff09f6</color>
			<width>6.8629</width>
		</LineStyle>
	</Style>
	<Style id="branch79_part25_style">
		<LineStyle>
			<color>ffff758a</color>
			<width>4.09279</width>
		</LineStyle>
	</Style>
	<Style id="branch29_part40_style">
		<LineStyle>
			<color>ffff10ef</color>
			<width>6.88231</width>
		</LineStyle>
	</Style>
	<Style id="branch3_part46_style">
		<LineStyle>
			<color>ffff13ec</color>
			<width>6.53334</width>
		</LineStyle>
	</Style>
	<Style id="branch174_part43_style">
		<LineStyle>
			<color>ffff1ee1</color>
			<width>6.478</width>
		</LineStyle>
	</Style>
	<Style id="branch75_part15_style">
		<LineStyle>
			<color>ffff0df2</color>
			<width>5.43281</width>
		</LineStyle>
	</Style>
	<Style id="branch162_part36_style">
		<LineStyle>
			<color>ffff0ef1</color>
			<width>6.2773</width>
		</LineStyle>
	</Style>
	<Style id="branch69_part8_style">
		<LineStyle>
			<color>ffff0bf4</color>
			<width>4.8141</width>
		</LineStyle>
	</Style>
	<Style id="branch19_part6_style">
		<LineStyle>
			<color>ffff0ef1</color>
			<width>5.67411</width>
		</LineStyle>
	</Style>
	<Style id="circle_211.4461142899239_style">
		<LineStyle>
			<width>0.1</width>
		</LineStyle>
		<PolyStyle>
			<color>8fff8a75</color>
			<outline>0</outline>
		</PolyStyle>
	</Style>
	<Style id="branch68_part1_style">
		<LineStyle>
			<color>ffff27d8</color>
			<width>4.33999</width>
		</LineStyle>
	</Style>
	<Style id="circle_15.662675132586912_style">
		<LineStyle>
			<width>0.1</width>
		</LineStyle>
		<PolyStyle>
			<color>8fff0af5</color>
			<outline>0</outline>
		</PolyStyle>
	</Style>
	<Style id="branch16_part2_style">
		<LineStyle>
			<color>ffff05fa</color>
			<width>6.68844</width>
		</LineStyle>
	</Style>
	<Style id="circle_309.3378338685924_style">
		<LineStyle>
			<width>0.1</width>
		</LineStyle>
		<PolyStyle>
			<color>8fffc936</color>
			<outline>0</outline>
		</PolyStyle>
	</Style>
	<Style id="branch154_part29_style">
		<LineStyle>
			<color>ffff19e6</color>
			<width>5.90052</width>
		</LineStyle>
	</Style>
	<Style id="branch151_part22_style">
		<LineStyle>
			<color>ffff0af5</color>
			<width>6.73235</width>
		</LineStyle>
	</Style>
	<Style id="branch19_part12_style">
		<LineStyle>
			<color>ffff0ff0</color>
			<width>5.8095</width>
		</LineStyle>
	</Style>
	<Style id="branch90_part29_style">
		<LineStyle>
			<color>ffff06f9</color>
			<width>6.94001</width>
		</LineStyle>
	</Style>
	<Style id="branch86_part22_style">
		<LineStyle>
			<color>ffffa758</color>
			<width>3.63428</width>
		</LineStyle>
	</Style>
	<Style id="branch85_part15_style">
		<LineStyle>
			<color>ffff36c9</color>
			<width>3.36815</width>
		</LineStyle>
	</Style>
	<Style id="branch19_part18_style">
		<LineStyle>
			<color>ffff10ef</color>
			<width>5.9449</width>
		</LineStyle>
	</Style>
	<Style id="branch69_part48_style">
		<LineStyle>
			<color>ffff11ee</color>
			<width>6.78989</width>
		</LineStyle>
	</Style>
	<Style id="branch79_part8_style">
		<LineStyle>
			<color>ffff6699</color>
			<width>3.86981</width>
		</LineStyle>
	</Style>
	<Style id="branch29_part23_style">
		<LineStyle>
			<color>ffff0df2</color>
			<width>6.76685</width>
		</LineStyle>
	</Style>
	<Style id="branch19_part24_style">
		<LineStyle>
			<color>ffff11ee</color>
			<width>6.0803</width>
		</LineStyle>
	</Style>
	<Style id="branch174_part26_style">
		<LineStyle>
			<color>ffff14eb</color>
			<width>5.21028</width>
		</LineStyle>
	</Style>
	<Style id="branch162_part19_style">
		<LineStyle>
			<color>ffff0bf4</color>
			<width>5.39974</width>
		</LineStyle>
	</Style>
	<Style id="branch68_part41_style">
		<LineStyle>
			<color>ffff2cd3</color>
			<width>4.37444</width>
		</LineStyle>
	</Style>
	<Style id="branch37_part34_style">
		<LineStyle>
			<color>ffff29d6</color>
			<width>5.71315</width>
		</LineStyle>
	</Style>
	<Style id="circle_113.55439471125544_style">
		<LineStyle>
			<width>0.1</width>
		</LineStyle>
		<PolyStyle>
			<color>8fff4ab5</color>
			<outline>0</outline>
		</PolyStyle>
	</Style>
	<Style id="branch25_part33_style">
		<LineStyle>
			<color>ffff11ee</color>
			<width>6.44435</width>
		</LineStyle>
	</Style>
	<Style id="branch19_part30_style">
		<LineStyle>
			<color>ffff12ed</color>
			<width>6.2157</width>
		</LineStyle>
	</Style>
	<Style id="branch90_part12_style">
		<LineStyle>
			<color>ffff05fa</color>
			<width>6.89144</width>
		</LineStyle>
	</Style>
	<Style id="branch154_part12_style">
		<LineStyle>
			<color>ffff0ef1</color>
			<width>5.01046</width>
		</LineStyle>
	</Style>
	<Style id="branch151_part5_style">
		<LineStyle>
			<color>ffff04fb</color>
			<width>6.56985</width>
		</LineStyle>
	</Style>
	<Style id="branch19_part36_style">
		<LineStyle>
			<color>ffff14eb</color>
			<width>6.3511</width>
		</LineStyle>
	</Style>
	<Style id="branch86_part5_style">
		<LineStyle>
			<color>ffff718e</color>
			<width>3.77068</width>
		</LineStyle>
	</Style>
	<Style id="branch79_part48_style">
		<LineStyle>
			<color>ffff8a75</color>
			<width>4.39448</width>
		</LineStyle>
	</Style>
	<Style id="circle_375.904203182087_style">
		<LineStyle>
			<width>0.1</width>
		</LineStyle>
		<PolyStyle>
			<color>8ffff50a</color>
			<outline>0</outline>
		</PolyStyle>
	</Style>
	<Style id="branch75_part41_style">
		<LineStyle>
			<color>ffff11ee</color>
			<width>6.55005</width>
		</LineStyle>
	</Style>
	<Style id="branch37_part13_style">
		<LineStyle>
			<color>ffff23dc</color>
			<width>5.5416</width>
		</LineStyle>
	</Style>
	<Style id="branch75_part29_style">
		<LineStyle>
			<color>ffff0ff0</color>
			<width>6.0344</width>
		</LineStyle>
	</Style>
	<Style id="branch19_part42_style">
		<LineStyle>
			<color>ffff15ea</color>
			<width>6.4865</width>
		</LineStyle>
	</Style>
	<Style id="branch69_part31_style">
		<LineStyle>
			<color>ffff0ef1</color>
			<width>5.95018</width>
		</LineStyle>
	</Style>
	<Style id="branch29_part6_style">
		<LineStyle>
			<color>ffff09f6</color>
			<width>6.65139</width>
		</LineStyle>
	</Style>
	<Style id="circle_31.32535026517388_style">
		<LineStyle>
			<width>0.1</width>
		</LineStyle>
		<PolyStyle>
			<color>8fff14eb</color>
			<outline>0</outline>
		</PolyStyle>
	</Style>
	<Style id="branch174_part9_style">
		<LineStyle>
			<color>ffff09f6</color>
			<width>3.94256</width>
		</LineStyle>
	</Style>
	<Style id="branch162_part2_style">
		<LineStyle>
			<color>ffff08f7</color>
			<width>4.52218</width>
		</LineStyle>
	</Style>
	<Style id="branch19_part48_style">
		<LineStyle>
			<color>ffff16e9</color>
			<width>6.6219</width>
		</LineStyle>
	</Style>
	<Style id="branch68_part24_style">
		<LineStyle>
			<color>ffff2ad5</color>
			<width>4.3598</width>
		</LineStyle>
	</Style>
	<Style id="branch151_part45_style">
		<LineStyle>
			<color>ffff11ee</color>
			<width>6.95221</width>
		</LineStyle>
	</Style>
	<Style id="branch144_part2_style">
		<LineStyle>
			<color>ffff0bf4</color>
			<width>4.63285</width>
		</LineStyle>
	</Style>
	<Style id="branch86_part45_style">
		<LineStyle>
			<color>ffffef10</color>
			<width>3.44973</width>
		</LineStyle>
	</Style>
	<Style id="circle_227.10878942251088_style">
		<LineStyle>
			<width>0.1</width>
		</LineStyle>
		<PolyStyle>
			<color>8fff946b</color>
			<outline>0</outline>
		</PolyStyle>
	</Style>
	<Style id="branch21_part4_style">
		<LineStyle>
			<color>ffff08f7</color>
			<width>6.50318</width>
		</LineStyle>
	</Style>
	<Style id="branch144_part38_style">
		<LineStyle>
			<color>ffff42bd</color>
			<width>6.40821</width>
		</LineStyle>
	</Style>
	<Style id="circle_325.00050900117935_style">
		<LineStyle>
			<width>0.1</width>
		</LineStyle>
		<PolyStyle>
			<color>8fffd42b</color>
			<outline>0</outline>
		</PolyStyle>
	</Style>
	<Style id="branch85_part38_style">
		<LineStyle>
			<color>ffff52ad</color>
			<width>3.30458</width>
		</LineStyle>
	</Style>
	<Style id="branch79_part31_style">
		<LineStyle>
			<color>ffff7b84</color>
			<width>4.17149</width>
		</LineStyle>
	</Style>
	<Style id="branch21_part10_style">
		<LineStyle>
			<color>ffff0af5</color>
			<width>6.55407</width>
		</LineStyle>
	</Style>
	<Style id="branch29_part46_style">
		<LineStyle>
			<color>ffff11ee</color>
			<width>6.92306</width>
		</LineStyle>
	</Style>
	<Style id="branch174_part49_style">
		<LineStyle>
			<color>ffff22dd</color>
			<width>6.92543</width>
		</LineStyle>
	</Style>
	<Style id="branch3_part8_style">
		<LineStyle>
			<color>ffff0cf3</color>
			<width>5.35189</width>
		</LineStyle>
	</Style>
	<Style id="branch75_part21_style">
		<LineStyle>
			<color>ffff0ef1</color>
			<width>5.69063</width>
		</LineStyle>
	</Style>
	<Style id="branch69_part14_style">
		<LineStyle>
			<color>ffff0cf3</color>
			<width>5.11047</width>
		</LineStyle>
	</Style>
	<Style id="branch68_part7_style">
		<LineStyle>
			<color>ffff28d7</color>
			<width>4.34516</width>
		</LineStyle>
	</Style>
	<Style id="branch21_part16_style">
		<LineStyle>
			<color>ffff0cf3</color>
			<width>6.60496</width>
		</LineStyle>
	</Style>
	<Style id="circle_129.2170698438424_style">
		<LineStyle>
			<width>0.1</width>
		</LineStyle>
		<PolyStyle>
			<color>8fff54ab</color>
			<outline>0</outline>
		</PolyStyle>
	</Style>
	<Style id="branch25_part16_style">
		<LineStyle>
			<color>ffff0ff0</color>
			<width>5.96613</width>
		</LineStyle>
	</Style>
	<Style id="branch162_part42_style">
		<LineStyle>
			<color>ffff10ef</color>
			<width>6.58703</width>
		</LineStyle>
	</Style>
	<Style id="branch154_part35_style">
		<LineStyle>
			<color>ffff1de2</color>
			<width>6.21466</width>
		</LineStyle>
	</Style>
	<Style id="branch151_part28_style">
		<LineStyle>
			<color>ffff0cf3</color>
			<width>6.7897</width>
		</LineStyle>
	</Style>
	<Style id="branch90_part35_style">
		<LineStyle>
			<color>ffff07f8</color>
			<width>6.95715</width>
		</LineStyle>
	</Style>
	<Style id="branch86_part28_style">
		<LineStyle>
			<color>ffffba45</color>
			<width>3.58614</width>
		</LineStyle>
	</Style>
	<Style id="branch85_part21_style">
		<LineStyle>
			<color>ffff3dc2</color>
			<width>3.35157</width>
		</LineStyle>
	</Style>
	<Style id="branch21_part22_style">
		<LineStyle>
			<color>ffff0ef1</color>
			<width>6.65585</width>
		</LineStyle>
	</Style>
	<Style id="branch79_part14_style">
		<LineStyle>
			<color>ffff6b94</color>
			<width>3.94851</width>
		</LineStyle>
	</Style>
	<Style id="branch29_part29_style">
		<LineStyle>
			<color>ffff0ef1</color>
			<width>6.8076</width>
		</LineStyle>
	</Style>
	<Style id="branch21_part28_style">
		<LineStyle>
			<color>ffff10ef</color>
			<width>6.70675</width>
		</LineStyle>
	</Style>
	<Style id="branch174_part32_style">
		<LineStyle>
			<color>ffff18e7</color>
			<width>5.65771</width>
		</LineStyle>
	</Style>
	<Style id="branch144_part21_style">
		<LineStyle>
			<color>ffff28d7</color>
			<width>5.56985</width>
		</LineStyle>
	</Style>
	<Style id="branch75_part4_style">
		<LineStyle>
			<color>ffff0bf4</color>
			<width>4.96013</width>
		</LineStyle>
	</Style>
	<Style id="branch162_part25_style">
		<LineStyle>
			<color>ffff0cf3</color>
			<width>5.70947</width>
		</LineStyle>
	</Style>
	<Style id="branch68_part47_style">
		<LineStyle>
			<color>ffff2dd2</color>
			<width>4.37961</width>
		</LineStyle>
	</Style>
	<Style id="branch37_part40_style">
		<LineStyle>
			<color>ffff2bd4</color>
			<width>5.76216</width>
		</LineStyle>
	</Style>
	<Style id="branch25_part39_style">
		<LineStyle>
			<color>ffff11ee</color>
			<width>6.61313</width>
		</LineStyle>
	</Style>
	<Style id="branch21_part34_style">
		<LineStyle>
			<color>ffff12ed</color>
			<width>6.75764</width>
		</LineStyle>
	</Style>
	<Style id="branch90_part18_style">
		<LineStyle>
			<color>ffff05fa</color>
			<width>6.90859</width>
		</LineStyle>
	</Style>
	<Style id="branch154_part18_style">
		<LineStyle>
			<color>ffff12ed</color>
			<width>5.3246</width>
		</LineStyle>
	</Style>
	<Style id="branch151_part11_style">
		<LineStyle>
			<color>ffff06f9</color>
			<width>6.6272</width>
		</LineStyle>
	</Style>
	<Style id="branch21_part40_style">
		<LineStyle>
			<color>ffff14eb</color>
			<width>6.80853</width>
		</LineStyle>
	</Style>
	<Style id="circle_242.77146455509785_style">
		<LineStyle>
			<width>0.1</width>
		</LineStyle>
		<PolyStyle>
			<color>8fff9e61</color>
			<outline>0</outline>
		</PolyStyle>
	</Style>
	<Style id="branch86_part11_style">
		<LineStyle>
			<color>ffff847b</color>
			<width>3.72254</width>
		</LineStyle>
	</Style>
	<Style id="branch85_part4_style">
		<LineStyle>
			<color>ffff28d7</color>
			<width>3.39856</width>
		</LineStyle>
	</Style>
	<Style id="circle_46.98802539776085_style">
		<LineStyle>
			<width>0.1</width>
		</LineStyle>
		<PolyStyle>
			<color>8fff1fe0</color>
			<outline>0</outline>
		</PolyStyle>
	</Style>
	<Style id="branch21_part46_style">
		<LineStyle>
			<color>ffff16e9</color>
			<width>6.85942</width>
		</LineStyle>
	</Style>
	<Style id="branch69_part37_style">
		<LineStyle>
			<color>ffff0ff0</color>
			<width>6.24655</width>
		</LineStyle>
	</Style>
	<Style id="branch75_part47_style">
		<LineStyle>
			<color>ffff12ed</color>
			<width>6.80787</width>
		</LineStyle>
	</Style>
	<Style id="circle_340.6631841337663_style">
		<LineStyle>
			<width>0.1</width>
		</LineStyle>
		<PolyStyle>
			<color>8fffde21</color>
			<outline>0</outline>
		</PolyStyle>
	</Style>
	<Style id="branch29_part12_style">
		<LineStyle>
			<color>ffff0bf4</color>
			<width>6.69214</width>
		</LineStyle>
	</Style>
	<Style id="branch174_part15_style">
		<LineStyle>
			<color>ffff0df2</color>
			<width>4.38999</width>
		</LineStyle>
	</Style>
	<Style id="branch162_part8_style">
		<LineStyle>
			<color>ffff09f6</color>
			<width>4.83191</width>
		</LineStyle>
	</Style>
	<Style id="branch25_part2_style">
		<LineStyle>
			<color>ffff0ef1</color>
			<width>5.57231</width>
		</LineStyle>
	</Style>
	<Style id="branch68_part30_style">
		<LineStyle>
			<color>ffff2bd4</color>
			<width>4.36497</width>
		</LineStyle>
	</Style>
	<Style id="branch37_part23_style">
		<LineStyle>
			<color>ffff26d9</color>
			<width>5.62329</width>
		</LineStyle>
	</Style>
	<Style id="branch25_part22_style">
		<LineStyle>
			<color>ffff10ef</color>
			<width>6.13491</width>
		</LineStyle>
	</Style>
	<Style id="circle_144.87974497642935_style">
		<LineStyle>
			<width>0.1</width>
		</LineStyle>
		<PolyStyle>
			<color>8fff5ea1</color>
			<outline>0</outline>
		</PolyStyle>
	</Style>
	<Style id="branch144_part8_style">
		<LineStyle>
			<color>ffff15ea</color>
			<width>4.92874</width>
		</LineStyle>
	</Style>
	<Style id="branch90_part1_style">
		<LineStyle>
			<color>ffff03fc</color>
			<width>6.86002</width>
		</LineStyle>
	</Style>
	<Style id="branch154_part1_style">
		<LineStyle>
			<color>ffff07f8</color>
			<width>4.43455</width>
		</LineStyle>
	</Style>
	<Style id="branch25_part8_style">
		<LineStyle>
			<color>ffff0ef1</color>
			<width>5.74109</width>
		</LineStyle>
	</Style>
	<Style id="branch144_part44_style">
		<LineStyle>
			<color>ffff4bb4</color>
			<width>6.70411</width>
		</LineStyle>
	</Style>
	<Style id="branch85_part44_style">
		<LineStyle>
			<color>ffff5aa5</color>
			<width>3.288</width>
		</LineStyle>
	</Style>
	<Style id="branch79_part37_style">
		<LineStyle>
			<color>ffff807f</color>
			<width>4.25019</width>
		</LineStyle>
	</Style>
	<Style id="branch16_part4_style">
		<LineStyle>
			<color>ffff05fa</color>
			<width>6.69571</width>
		</LineStyle>
	</Style>
	<Style id="branch37_part2_style">
		<LineStyle>
			<color>ffff1fe0</color>
			<width>5.45173</width>
		</LineStyle>
	</Style>
	<Style id="branch144_part14_style">
		<LineStyle>
			<color>ffff1ee1</color>
			<width>5.22464</width>
		</LineStyle>
	</Style>
	<Style id="branch69_part20_style">
		<LineStyle>
			<color>ffff0df2</color>
			<width>5.40684</width>
		</LineStyle>
	</Style>
	<Style id="branch16_part10_style">
		<LineStyle>
			<color>ffff06f9</color>
			<width>6.71752</width>
		</LineStyle>
	</Style>
	<Style id="branch162_part48_style">
		<LineStyle>
			<color>ffff11ee</color>
			<width>6.89676</width>
		</LineStyle>
	</Style>
	<Style id="branch154_part41_style">
		<LineStyle>
			<color>ffff21de</color>
			<width>6.52879</width>
		</LineStyle>
	</Style>
	<Style id="branch68_part13_style">
		<LineStyle>
			<color>ffff28d7</color>
			<width>4.35033</width>
		</LineStyle>
	</Style>
	<Style id="branch151_part34_style">
		<LineStyle>
			<color>ffff0ef1</color>
			<width>6.84706</width>
		</LineStyle>
	</Style>
	<Style id="branch3_part16_style">
		<LineStyle>
			<color>ffff0ef1</color>
			<width>5.60062</width>
		</LineStyle>
	</Style>
	<Style id="branch90_part41_style">
		<LineStyle>
			<color>ffff08f7</color>
			<width>6.97429</width>
		</LineStyle>
	</Style>
	<Style id="branch86_part34_style">
		<LineStyle>
			<color>ffffcd32</color>
			<width>3.53799</width>
		</LineStyle>
	</Style>
	<Style id="branch85_part27_style">
		<LineStyle>
			<color>ffff45ba</color>
			<width>3.33499</width>
		</LineStyle>
	</Style>
	<Style id="branch144_part27_style">
		<LineStyle>
			<color>ffff31ce</color>
			<width>5.86574</width>
		</LineStyle>
	</Style>
	<Style id="branch37_part19_style">
		<LineStyle>
			<color>ffff25da</color>
			<width>5.59061</width>
		</LineStyle>
	</Style>
	<Style id="circle_258.4341396876848_style">
		<LineStyle>
			<width>0.1</width>
		</LineStyle>
		<PolyStyle>
			<color>8fffa857</color>
			<outline>0</outline>
		</PolyStyle>
	</Style>
	<Style id="branch79_part20_style">
		<LineStyle>
			<color>ffff718e</color>
			<width>4.02721</width>
		</LineStyle>
	</Style>
	<Style id="branch29_part35_style">
		<LineStyle>
			<color>ffff0ff0</color>
			<width>6.84835</width>
		</LineStyle>
	</Style>
	<Style id="branch174_part38_style">
		<LineStyle>
			<color>ffff1be4</color>
			<width>6.10514</width>
		</LineStyle>
	</Style>
	<Style id="branch75_part10_style">
		<LineStyle>
			<color>ffff0cf3</color>
			<width>5.21795</width>
		</LineStyle>
	</Style>
	<Style id="branch162_part31_style">
		<LineStyle>
			<color>ffff0ef1</color>
			<width>6.0192</width>
		</LineStyle>
	</Style>
	<Style id="branch69_part3_style">
		<LineStyle>
			<color>ffff0af5</color>
			<width>4.56713</width>
		</LineStyle>
	</Style>
	<Style id="branch37_part46_style">
		<LineStyle>
			<color>ffff2dd2</color>
			<width>5.81118</width>
		</LineStyle>
	</Style>
	<Style id="branch25_part45_style">
		<LineStyle>
			<color>ffff12ed</color>
			<width>6.78191</width>
		</LineStyle>
	</Style>
	<Style id="circle_62.65070053034782_style">
		<LineStyle>
			<width>0.1</width>
		</LineStyle>
		<PolyStyle>
			<color>8fff29d6</color>
			<outline>0</outline>
		</PolyStyle>
	</Style>
	<Style id="branch90_part24_style">
		<LineStyle>
			<color>ffff06f9</color>
			<width>6.92573</width>
		</LineStyle>
	</Style>
	<Style id="branch154_part24_style">
		<LineStyle>
			<color>ffff16e9</color>
			<width>5.63874</width>
		</LineStyle>
	</Style>
	<Style id="branch151_part17_style">
		<LineStyle>
			<color>ffff08f7</color>
			<width>6.68456</width>
		</LineStyle>
	</Style>
	<Style id="circle_160.54242010901632_style">
		<LineStyle>
			<width>0.1</width>
		</LineStyle>
		<PolyStyle>
			<color>8fff6996</color>
			<outline>0</outline>
		</PolyStyle>
	</Style>
	<Style id="branch16_part15_style">
		<LineStyle>
			<color>ffff06f9</color>
			<width>6.73569</width>
		</LineStyle>
	</Style>
	<Style id="branch86_part17_style">
		<LineStyle>
			<color>ffff9768</color>
			<width>3.6744</width>
		</LineStyle>
	</Style>
	<Style id="branch85_part10_style">
		<LineStyle>
			<color>ffff2fd0</color>
			<width>3.38197</width>
		</LineStyle>
	</Style>
	<Style id="circle_356.3258592663533_style">
		<LineStyle>
			<width>0.1</width>
		</LineStyle>
		<PolyStyle>
			<color>8fffe817</color>
			<outline>0</outline>
		</PolyStyle>
	</Style>
	<Style id="branch16_part21_style">
		<LineStyle>
			<color>ffff07f8</color>
			<width>6.7575</width>
		</LineStyle>
	</Style>
	<Style id="branch69_part43_style">
		<LineStyle>
			<color>ffff10ef</color>
			<width>6.54292</width>
		</LineStyle>
	</Style>
	<Style id="branch79_part3_style">
		<LineStyle>
			<color>ffff629d</color>
			<width>3.80422</width>
		</LineStyle>
	</Style>
	<Style id="branch29_part18_style">
		<LineStyle>
			<color>ffff0cf3</color>
			<width>6.73289</width>
		</LineStyle>
	</Style>
	<Style id="branch174_part21_style">
		<LineStyle>
			<color>ffff11ee</color>
			<width>4.83742</width>
		</LineStyle>
	</Style>
	<Style id="branch16_part27_style">
		<LineStyle>
			<color>ffff07f8</color>
			<width>6.77931</width>
		</LineStyle>
	</Style>
	<Style id="branch162_part14_style">
		<LineStyle>
			<color>ffff0af5</color>
			<width>5.14164</width>
		</LineStyle>
	</Style>
	<Style id="branch68_part36_style">
		<LineStyle>
			<color>ffff2bd4</color>
			<width>4.37013</width>
		</LineStyle>
	</Style>
	<Style id="branch37_part29_style">
		<LineStyle>
			<color>ffff28d7</color>
			<width>5.6723</width>
		</LineStyle>
	</Style>
	<Style id="branch3_part23_style">
		<LineStyle>
			<color>ffff0ff0</color>
			<width>5.81826</width>
		</LineStyle>
	</Style>
	<Style id="branch25_part28_style">
		<LineStyle>
			<color>ffff10ef</color>
			<width>6.3037</width>
		</LineStyle>
	</Style>
	<Style id="branch90_part7_style">
		<LineStyle>
			<color>ffff04fb</color>
			<width>6.87716</width>
		</LineStyle>
	</Style>
	<Style id="branch154_part7_style">
		<LineStyle>
			<color>ffff0bf4</color>
			<width>4.74868</width>
		</LineStyle>
	</Style>
	<Style id="branch16_part33_style">
		<LineStyle>
			<color>ffff08f7</color>
			<width>6.80112</width>
		</LineStyle>
	</Style>
	<Style id="branch144_part50_style">
		<LineStyle>
			<color>ffff54ab</color>
			<width>7</width>
		</LineStyle>
	</Style>
	<Style id="branch3_part29_style">
		<LineStyle>
			<color>ffff10ef</color>
			<width>6.0048</width>
		</LineStyle>
	</Style>
	<Style id="branch85_part50_style">
		<LineStyle>
			<color>ffff619e</color>
			<width>3.27141</width>
		</LineStyle>
	</Style>
	<Style id="branch16_part39_style">
		<LineStyle>
			<color>ffff08f7</color>
			<width>6.82292</width>
		</LineStyle>
	</Style>
	<Style id="branch79_part43_style">
		<LineStyle>
			<color>ffff857a</color>
			<width>4.32889</width>
		</LineStyle>
	</Style>
	<Style id="branch37_part8_style">
		<LineStyle>
			<color>ffff21de</color>
			<width>5.50075</width>
		</LineStyle>
	</Style>
	<Style id="branch75_part36_style">
		<LineStyle>
			<color>ffff10ef</color>
			<width>6.33519</width>
		</LineStyle>
	</Style>
	<Style id="branch3_part35_style">
		<LineStyle>
			<color>ffff11ee</color>
			<width>6.19134</width>
		</LineStyle>
	</Style>
	<Style id="branch144_part20_style">
		<LineStyle>
			<color>ffff27d8</color>
			<width>5.52053</width>
		</LineStyle>
	</Style>
	<Style id="branch69_part26_style">
		<LineStyle>
			<color>ffff0ef1</color>
			<width>5.70321</width>
		</LineStyle>
	</Style>
	<Style id="branch16_part45_style">
		<LineStyle>
			<color>ffff09f6</color>
			<width>6.84473</width>
		</LineStyle>
	</Style>
	<Style id="branch29_part1_style">
		<LineStyle>
			<color>ffff08f7</color>
			<width>6.61743</width>
		</LineStyle>
	</Style>
	<Style id="circle_274.0968148202718_style">
		<LineStyle>
			<width>0.1</width>
		</LineStyle>
		<PolyStyle>
			<color>8fffb34c</color>
			<outline>0</outline>
		</PolyStyle>
	</Style>
	<Style id="branch174_part4_style">
		<LineStyle>
			<color>ffff06f9</color>
			<width>3.5697</width>
		</LineStyle>
	</Style>
	<Style id="branch3_part41_style">
		<LineStyle>
			<color>ffff12ed</color>
			<width>6.37789</width>
		</LineStyle>
	</Style>
	<Style id="branch154_part47_style">
		<LineStyle>
			<color>ffff25da</color>
			<width>6.84293</width>
		</LineStyle>
	</Style>
	<Style id="branch68_part19_style">
		<LineStyle>
			<color>ffff29d6</color>
			<width>4.35549</width>
		</LineStyle>
	</Style>
	<Style id="branch151_part40_style">
		<LineStyle>
			<color>ffff10ef</color>
			<width>6.90441</width>
		</LineStyle>
	</Style>
	<Style id="branch19_part1_style">
		<LineStyle>
			<color>ffff0df2</color>
			<width>5.56127</width>
		</LineStyle>
	</Style>
	<Style id="circle_176.20509524160326_style">
		<LineStyle>
			<width>0.1</width>
		</LineStyle>
		<PolyStyle>
			<color>8fff738c</color>
			<outline>0</outline>
		</PolyStyle>
	</Style>
	<Style id="branch90_part47_style">
		<LineStyle>
			<color>ffff08f7</color>
			<width>6.99143</width>
		</LineStyle>
	</Style>
	<Style id="branch3_part47_style">
		<LineStyle>
			<color>ffff14eb</color>
			<width>6.56443</width>
		</LineStyle>
	</Style>
	<Style id="branch86_part40_style">
		<LineStyle>
			<color>ffffdf20</color>
			<width>3.48985</width>
		</LineStyle>
	</Style>
	<Style id="branch85_part33_style">
		<LineStyle>
			<color>ffff4cb3</color>
			<width>3.3184</width>
		</LineStyle>
	</Style>
	<Style id="branch144_part33_style">
		<LineStyle>
			<color>ffff3ac5</color>
			<width>6.16163</width>
		</LineStyle>
	</Style>
	<Style id="branch19_part7_style">
		<LineStyle>
			<color>ffff0ef1</color>
			<width>5.69667</width>
		</LineStyle>
	</Style>
	<Style id="branch79_part26_style">
		<LineStyle>
			<color>ffff7689</color>
			<width>4.10591</width>
		</LineStyle>
	</Style>
	<Style id="branch29_part41_style">
		<LineStyle>
			<color>ffff10ef</color>
			<width>6.8891</width>
		</LineStyle>
	</Style>
	<Style id="branch19_part13_style">
		<LineStyle>
			<color>ffff0ff0</color>
			<width>5.83207</width>
		</LineStyle>
	</Style>
	<Style id="branch174_part44_style">
		<LineStyle>
			<color>ffff1fe0</color>
			<width>6.55257</width>
		</LineStyle>
	</Style>
	<Style id="branch75_part16_style">
		<LineStyle>
			<color>ffff0df2</color>
			<width>5.47578</width>
		</LineStyle>
	</Style>
	<Style id="branch162_part37_style">
		<LineStyle>
			<color>ffff0ff0</color>
			<width>6.32893</width>
		</LineStyle>
	</Style>
	<Style id="branch69_part9_style">
		<LineStyle>
			<color>ffff0bf4</color>
			<width>4.8635</width>
		</LineStyle>
	</Style>
	<Style id="circle_78.31337566293479_style">
		<LineStyle>
			<width>0.1</width>
		</LineStyle>
		<PolyStyle>
			<color>8fff33cc</color>
			<outline>0</outline>
		</PolyStyle>
	</Style>
	<Style id="branch68_part2_style">
		<LineStyle>
			<color>ffff27d8</color>
			<width>4.34085</width>
		</LineStyle>
	</Style>
	<Style id="branch19_part19_style">
		<LineStyle>
			<color>ffff10ef</color>
			<width>5.96747</width>
		</LineStyle>
	</Style>
	<Style id="branch154_part30_style">
		<LineStyle>
			<color>ffff1ae5</color>
			<width>5.95288</width>
		</LineStyle>
	</Style>
	<Style id="branch151_part23_style">
		<LineStyle>
			<color>ffff0af5</color>
			<width>6.74191</width>
		</LineStyle>
	</Style>
	<Style id="branch90_part30_style">
		<LineStyle>
			<color>ffff06f9</color>
			<width>6.94287</width>
		</LineStyle>
	</Style>
	<Style id="branch3_part9_style">
		<LineStyle>
			<color>ffff0cf3</color>
			<width>5.38299</width>
		</LineStyle>
	</Style>
	<Style id="branch19_part25_style">
		<LineStyle>
			<color>ffff11ee</color>
			<width>6.10287</width>
		</LineStyle>
	</Style>
	<Style id="branch86_part23_style">
		<LineStyle>
			<color>ffffaa55</color>
			<width>3.62625</width>
		</LineStyle>
	</Style>
	<Style id="branch85_part16_style">
		<LineStyle>
			<color>ffff37c8</color>
			<width>3.36539</width>
		</LineStyle>
	</Style>
	<Style id="branch19_part31_style">
		<LineStyle>
			<color>ffff13ec</color>
			<width>6.23827</width>
		</LineStyle>
	</Style>
	<Style id="branch69_part49_style">
		<LineStyle>
			<color>ffff11ee</color>
			<width>6.83928</width>
		</LineStyle>
	</Style>
	<Style id="branch79_part9_style">
		<LineStyle>
			<color>ffff6798</color>
			<width>3.88292</width>
		</LineStyle>
	</Style>
	<Style id="branch29_part24_style">
		<LineStyle>
			<color>ffff0df2</color>
			<width>6.77364</width>
		</LineStyle>
	</Style>
	<Style id="branch174_part27_style">
		<LineStyle>
			<color>ffff15ea</color>
			<width>5.28485</width>
		</LineStyle>
	</Style>
	<Style id="branch162_part20_style">
		<LineStyle>
			<color>ffff0cf3</color>
			<width>5.45137</width>
		</LineStyle>
	</Style>
	<Style id="branch68_part42_style">
		<LineStyle>
			<color>ffff2cd3</color>
			<width>4.3753</width>
		</LineStyle>
	</Style>
	<Style id="branch19_part37_style">
		<LineStyle>
			<color>ffff14eb</color>
			<width>6.37367</width>
		</LineStyle>
	</Style>
	<Style id="branch37_part35_style">
		<LineStyle>
			<color>ffff2ad5</color>
			<width>5.72132</width>
		</LineStyle>
	</Style>
	<Style id="branch25_part34_style">
		<LineStyle>
			<color>ffff11ee</color>
			<width>6.47248</width>
		</LineStyle>
	</Style>
	<Style id="branch90_part13_style">
		<LineStyle>
			<color>ffff05fa</color>
			<width>6.8943</width>
		</LineStyle>
	</Style>
	<Style id="branch75_part30_style">
		<LineStyle>
			<color>ffff0ff0</color>
			<width>6.07737</width>
		</LineStyle>
	</Style>
	<Style id="branch154_part13_style">
		<LineStyle>
			<color>ffff0ff0</color>
			<width>5.06282</width>
		</LineStyle>
	</Style>
	<Style id="branch151_part6_style">
		<LineStyle>
			<color>ffff05fa</color>
			<width>6.57941</width>
		</LineStyle>
	</Style>
	<Style id="branch19_part43_style">
		<LineStyle>
			<color>ffff15ea</color>
			<width>6.50907</width>
		</LineStyle>
	</Style>
	<Style id="branch86_part6_style">
		<LineStyle>
			<color>ffff748b</color>
			<width>3.76266</width>
		</LineStyle>
	</Style>
	<Style id="branch79_part49_style">
		<LineStyle>
			<color>ffff8b74</color>
			<width>4.40759</width>
		</LineStyle>
	</Style>
	<Style id="circle_191.86777037419023_style">
		<LineStyle>
			<width>0.1</width>
		</LineStyle>
		<PolyStyle>
			<color>8fff7d82</color>
			<outline>0</outline>
		</PolyStyle>
	</Style>
	<Style id="branch37_part14_style">
		<LineStyle>
			<color>ffff23dc</color>
			<width>5.54976</width>
		</LineStyle>
	</Style>
	<Style id="branch75_part42_style">
		<LineStyle>
			<color>ffff11ee</color>
			<width>6.59302</width>
		</LineStyle>
	</Style>
	<Style id="branch19_part49_style">
		<LineStyle>
			<color>ffff16e9</color>
			<width>6.64447</width>
		</LineStyle>
	</Style>
	<Style id="circle_289.7594899528587_style">
		<LineStyle>
			<width>0.1</width>
		</LineStyle>
		<PolyStyle>
			<color>8fffbd42</color>
			<outline>0</outline>
		</PolyStyle>
	</Style>
	<Style id="branch69_part32_style">
		<LineStyle>
			<color>ffff0ff0</color>
			<width>5.99957</width>
		</LineStyle>
	</Style>
	<Style id="branch29_part7_style">
		<LineStyle>
			<color>ffff0af5</color>
			<width>6.65818</width>
		</LineStyle>
	</Style>
	<Style id="branch21_part5_style">
		<LineStyle>
			<color>ffff08f7</color>
			<width>6.51166</width>
		</LineStyle>
	</Style>
	<Style id="branch174_part10_style">
		<LineStyle>
			<color>ffff0af5</color>
			<width>4.01713</width>
		</LineStyle>
	</Style>
	<Style id="branch162_part3_style">
		<LineStyle>
			<color>ffff08f7</color>
			<width>4.57381</width>
		</LineStyle>
	</Style>
	<Style id="branch68_part25_style">
		<LineStyle>
			<color>ffff2ad5</color>
			<width>4.36066</width>
		</LineStyle>
	</Style>
	<Style id="branch151_part46_style">
		<LineStyle>
			<color>ffff12ed</color>
			<width>6.96176</width>
		</LineStyle>
	</Style>
	<Style id="branch21_part11_style">
		<LineStyle>
			<color>ffff0af5</color>
			<width>6.56255</width>
		</LineStyle>
	</Style>
	<Style id="branch144_part3_style">
		<LineStyle>
			<color>ffff0df2</color>
			<width>4.68217</width>
		</LineStyle>
	</Style>
	<Style id="branch86_part46_style">
		<LineStyle>
			<color>fffff20d</color>
			<width>3.44171</width>
		</LineStyle>
	</Style>
	<Style id="branch144_part39_style">
		<LineStyle>
			<color>ffff44bb</color>
			<width>6.45753</width>
		</LineStyle>
	</Style>
	<Style id="branch21_part17_style">
		<LineStyle>
			<color>ffff0cf3</color>
			<width>6.61345</width>
		</LineStyle>
	</Style>
	<Style id="branch85_part39_style">
		<LineStyle>
			<color>ffff54ab</color>
			<width>3.30182</width>
		</LineStyle>
	</Style>
	<Style id="branch25_part17_style">
		<LineStyle>
			<color>ffff0ff0</color>
			<width>5.99426</width>
		</LineStyle>
	</Style>
	<Style id="branch79_part32_style">
		<LineStyle>
			<color>ffff7b84</color>
			<width>4.18461</width>
		</LineStyle>
	</Style>
	<Style id="branch29_part47_style">
		<LineStyle>
			<color>ffff11ee</color>
			<width>6.92985</width>
		</LineStyle>
	</Style>
	<Style id="circle_93.97605079552176_style">
		<LineStyle>
			<width>0.1</width>
		</LineStyle>
		<PolyStyle>
			<color>8fff3dc2</color>
			<outline>0</outline>
		</PolyStyle>
	</Style>
	<Style id="branch174_part50_style">
		<LineStyle>
			<color>ffff23dc</color>
			<width>7</width>
		</LineStyle>
	</Style>
	<Style id="branch75_part22_style">
		<LineStyle>
			<color>ffff0ef1</color>
			<width>5.7336</width>
		</LineStyle>
	</Style>
	<Style id="branch69_part15_style">
		<LineStyle>
			<color>ffff0cf3</color>
			<width>5.15986</width>
		</LineStyle>
	</Style>
	<Style id="branch68_part8_style">
		<LineStyle>
			<color>ffff28d7</color>
			<width>4.34602</width>
		</LineStyle>
	</Style>
	<Style id="branch162_part43_style">
		<LineStyle>
			<color>ffff10ef</color>
			<width>6.63865</width>
		</LineStyle>
	</Style>
	<Style id="branch21_part23_style">
		<LineStyle>
			<color>ffff0ef1</color>
			<width>6.66434</width>
		</LineStyle>
	</Style>
	<Style id="branch154_part36_style">
		<LineStyle>
			<color>ffff1ee1</color>
			<width>6.26701</width>
		</LineStyle>
	</Style>
	<Style id="branch151_part29_style">
		<LineStyle>
			<color>ffff0cf3</color>
			<width>6.79926</width>
		</LineStyle>
	</Style>
	<Style id="branch90_part36_style">
		<LineStyle>
			<color>ffff07f8</color>
			<width>6.96001</width>
		</LineStyle>
	</Style>
	<Style id="branch21_part29_style">
		<LineStyle>
			<color>ffff10ef</color>
			<width>6.71523</width>
		</LineStyle>
	</Style>
	<Style id="branch86_part29_style">
		<LineStyle>
			<color>ffffbd42</color>
			<width>3.57811</width>
		</LineStyle>
	</Style>
	<Style id="branch85_part22_style">
		<LineStyle>
			<color>ffff3ec1</color>
			<width>3.34881</width>
		</LineStyle>
	</Style>
	<Style id="branch144_part22_style">
		<LineStyle>
			<color>ffff2ad5</color>
			<width>5.61916</width>
		</LineStyle>
	</Style>
	<Style id="branch21_part35_style">
		<LineStyle>
			<color>ffff13ec</color>
			<width>6.76612</width>
		</LineStyle>
	</Style>
	<Style id="circle_207.53044550677717_style">
		<LineStyle>
			<width>0.1</width>
		</LineStyle>
		<PolyStyle>
			<color>8fff8778</color>
			<outline>0</outline>
		</PolyStyle>
	</Style>
	<Style id="branch79_part15_style">
		<LineStyle>
			<color>ffff6c93</color>
			<width>3.96162</width>
		</LineStyle>
	</Style>
	<Style id="branch29_part30_style">
		<LineStyle>
			<color>ffff0ef1</color>
			<width>6.81439</width>
		</LineStyle>
	</Style>
	<Style id="branch3_part17_style">
		<LineStyle>
			<color>ffff0ef1</color>
			<width>5.63171</width>
		</LineStyle>
	</Style>
	<Style id="circle_11.747006349440198_style">
		<LineStyle>
			<width>0.1</width>
		</LineStyle>
		<PolyStyle>
			<color>8fff08f7</color>
			<outline>0</outline>
		</PolyStyle>
	</Style>
	<Style id="circle_305.42216508544567_style">
		<LineStyle>
			<width>0.1</width>
		</LineStyle>
		<PolyStyle>
			<color>8fffc738</color>
			<outline>0</outline>
		</PolyStyle>
	</Style>
	<Style id="branch174_part33_style">
		<LineStyle>
			<color>ffff18e7</color>
			<width>5.73228</width>
		</LineStyle>
	</Style>
	<Style id="branch75_part5_style">
		<LineStyle>
			<color>ffff0bf4</color>
			<width>5.0031</width>
		</LineStyle>
	</Style>
	<Style id="branch162_part26_style">
		<LineStyle>
			<color>ffff0df2</color>
			<width>5.76109</width>
		</LineStyle>
	</Style>
	<Style id="branch68_part48_style">
		<LineStyle>
			<color>ffff2dd2</color>
			<width>4.38047</width>
		</LineStyle>
	</Style>
	<Style id="branch21_part41_style">
		<LineStyle>
			<color>ffff15ea</color>
			<width>6.81701</width>
		</LineStyle>
	</Style>
	<Style id="branch37_part41_style">
		<LineStyle>
			<color>ffff2cd3</color>
			<width>5.77033</width>
		</LineStyle>
	</Style>
	<Style id="branch25_part40_style">
		<LineStyle>
			<color>ffff11ee</color>
			<width>6.64126</width>
		</LineStyle>
	</Style>
	<Style id="branch90_part19_style">
		<LineStyle>
			<color>ffff05fa</color>
			<width>6.91144</width>
		</LineStyle>
	</Style>
	<Style id="branch154_part19_style">
		<LineStyle>
			<color>ffff13ec</color>
			<width>5.37696</width>
		</LineStyle>
	</Style>
	<Style id="branch151_part12_style">
		<LineStyle>
			<color>ffff07f8</color>
			<width>6.63676</width>
		</LineStyle>
	</Style>
	<Style id="branch21_part47_style">
		<LineStyle>
			<color>ffff17e8</color>
			<width>6.8679</width>
		</LineStyle>
	</Style>
	<Style id="branch86_part12_style">
		<LineStyle>
			<color>ffff8778</color>
			<width>3.71451</width>
		</LineStyle>
	</Style>
	<Style id="branch85_part5_style">
		<LineStyle>
			<color>ffff29d6</color>
			<width>3.39579</width>
		</LineStyle>
	</Style>
	<Style id="branch25_part3_style">
		<LineStyle>
			<color>ffff0ef1</color>
			<width>5.60044</width>
		</LineStyle>
	</Style>
	<Style id="branch69_part38_style">
		<LineStyle>
			<color>ffff0ff0</color>
			<width>6.29594</width>
		</LineStyle>
	</Style>
	<Style id="branch75_part48_style">
		<LineStyle>
			<color>ffff12ed</color>
			<width>6.85084</width>
		</LineStyle>
	</Style>
	<Style id="branch29_part13_style">
		<LineStyle>
			<color>ffff0bf4</color>
			<width>6.69893</width>
		</LineStyle>
	</Style>
	<Style id="circle_109.63872592810867_style">
		<LineStyle>
			<width>0.1</width>
		</LineStyle>
		<PolyStyle>
			<color>8fff47b8</color>
			<outline>0</outline>
		</PolyStyle>
	</Style>
	<Style id="branch25_part9_style">
		<LineStyle>
			<color>ffff0ef1</color>
			<width>5.76922</width>
		</LineStyle>
	</Style>
	<Style id="branch174_part16_style">
		<LineStyle>
			<color>ffff0ef1</color>
			<width>4.46456</width>
		</LineStyle>
	</Style>
	<Style id="branch162_part9_style">
		<LineStyle>
			<color>ffff09f6</color>
			<width>4.88353</width>
		</LineStyle>
	</Style>
	<Style id="branch68_part31_style">
		<LineStyle>
			<color>ffff2bd4</color>
			<width>4.36583</width>
		</LineStyle>
	</Style>
	<Style id="branch37_part24_style">
		<LineStyle>
			<color>ffff26d9</color>
			<width>5.63146</width>
		</LineStyle>
	</Style>
	<Style id="branch25_part23_style">
		<LineStyle>
			<color>ffff10ef</color>
			<width>6.16304</width>
		</LineStyle>
	</Style>
	<Style id="branch16_part5_style">
		<LineStyle>
			<color>ffff05fa</color>
			<width>6.69935</width>
		</LineStyle>
	</Style>
	<Style id="branch144_part9_style">
		<LineStyle>
			<color>ffff16e9</color>
			<width>4.97806</width>
		</LineStyle>
	</Style>
	<Style id="branch90_part2_style">
		<LineStyle>
			<color>ffff03fc</color>
			<width>6.86288</width>
		</LineStyle>
	</Style>
	<Style id="branch154_part2_style">
		<LineStyle>
			<color>ffff08f7</color>
			<width>4.4869</width>
		</LineStyle>
	</Style>
	<Style id="circle_371.98853439894026_style">
		<LineStyle>
			<width>0.1</width>
		</LineStyle>
		<PolyStyle>
			<color>8ffff20d</color>
			<outline>0</outline>
		</PolyStyle>
	</Style>
	<Style id="branch144_part45_style">
		<LineStyle>
			<color>ffff4db2</color>
			<width>6.75342</width>
		</LineStyle>
	</Style>
	<Style id="branch16_part11_style">
		<LineStyle>
			<color>ffff06f9</color>
			<width>6.72115</width>
		</LineStyle>
	</Style>
	<Style id="branch85_part45_style">
		<LineStyle>
			<color>ffff5ba4</color>
			<width>3.28523</width>
		</LineStyle>
	</Style>
	<Style id="branch79_part38_style">
		<LineStyle>
			<color>ffff817e</color>
			<width>4.26331</width>
		</LineStyle>
	</Style>
	<Style id="branch37_part3_style">
		<LineStyle>
			<color>ffff20df</color>
			<width>5.4599</width>
		</LineStyle>
	</Style>
	<Style id="circle_27.409681482027167_style">
		<LineStyle>
			<width>0.1</width>
		</LineStyle>
		<PolyStyle>
			<color>8fff12ed</color>
			<outline>0</outline>
		</PolyStyle>
	</Style>
	<Style id="branch144_part15_style">
		<LineStyle>
			<color>ffff1fe0</color>
			<width>5.27395</width>
		</LineStyle>
	</Style>
	<Style id="branch69_part21_style">
		<LineStyle>
			<color>ffff0df2</color>
			<width>5.45623</width>
		</LineStyle>
	</Style>
	<Style id="branch162_part49_style">
		<LineStyle>
			<color>ffff11ee</color>
			<width>6.94838</width>
		</LineStyle>
	</Style>
	<Style id="circle_223.19312063936414_style">
		<LineStyle>
			<width>0.1</width>
		</LineStyle>
		<PolyStyle>
			<color>8fff916e</color>
			<outline>0</outline>
		</PolyStyle>
	</Style>
	<Style id="branch154_part42_style">
		<LineStyle>
			<color>ffff22dd</color>
			<width>6.58115</width>
		</LineStyle>
	</Style>
	<Style id="branch68_part14_style">
		<LineStyle>
			<color>ffff29d6</color>
			<width>4.35119</width>
		</LineStyle>
	</Style>
	<Style id="branch151_part35_style">
		<LineStyle>
			<color>ffff0ef1</color>
			<width>6.85662</width>
		</LineStyle>
	</Style>
	<Style id="circle_321.08484021803264_style">
		<LineStyle>
			<width>0.1</width>
		</LineStyle>
		<PolyStyle>
			<color>8fffd12e</color>
			<outline>0</outline>
		</PolyStyle>
	</Style>
	<Style id="branch90_part42_style">
		<LineStyle>
			<color>ffff08f7</color>
			<width>6.97715</width>
		</LineStyle>
	</Style>
	<Style id="branch86_part35_style">
		<LineStyle>
			<color>ffffd02f</color>
			<width>3.52997</width>
		</LineStyle>
	</Style>
	<Style id="branch85_part28_style">
		<LineStyle>
			<color>ffff46b9</color>
			<width>3.33222</width>
		</LineStyle>
	</Style>
	<Style id="branch144_part28_style">
		<LineStyle>
			<color>ffff33cc</color>
			<width>5.91506</width>
		</LineStyle>
	</Style>
	<Style id="branch37_part20_style">
		<LineStyle>
			<color>ffff25da</color>
			<width>5.59878</width>
		</LineStyle>
	</Style>
	<Style id="branch79_part21_style">
		<LineStyle>
			<color>ffff728d</color>
			<width>4.04032</width>
		</LineStyle>
	</Style>
	<Style id="branch29_part36_style">
		<LineStyle>
			<color>ffff0ff0</color>
			<width>6.85514</width>
		</LineStyle>
	</Style>
	<Style id="circle_125.30140106069564_style">
		<LineStyle>
			<width>0.1</width>
		</LineStyle>
		<PolyStyle>
			<color>8fff52ad</color>
			<outline>0</outline>
		</PolyStyle>
	</Style>
	<Style id="branch174_part39_style">
		<LineStyle>
			<color>ffff1ce3</color>
			<width>6.17971</width>
		</LineStyle>
	</Style>
	<Style id="branch75_part11_style">
		<LineStyle>
			<color>ffff0cf3</color>
			<width>5.26092</width>
		</LineStyle>
	</Style>
	<Style id="branch162_part32_style">
		<LineStyle>
			<color>ffff0ef1</color>
			<width>6.07082</width>
		</LineStyle>
	</Style>
	<Style id="branch16_part16_style">
		<LineStyle>
			<color>ffff06f9</color>
			<width>6.73933</width>
		</LineStyle>
	</Style>
	<Style id="branch69_part4_style">
		<LineStyle>
			<color>ffff0bf4</color>
			<width>4.61652</width>
		</LineStyle>
	</Style>
	<Style id="branch37_part47_style">
		<LineStyle>
			<color>ffff2dd2</color>
			<width>5.81935</width>
		</LineStyle>
	</Style>
	<Style id="branch25_part46_style">
		<LineStyle>
			<color>ffff12ed</color>
			<width>6.81004</width>
		</LineStyle>
	</Style>
	<Style id="branch90_part25_style">
		<LineStyle>
			<color>ffff06f9</color>
			<width>6.92858</width>
		</LineStyle>
	</Style>
	<Style id="branch154_part25_style">
		<LineStyle>
			<color>ffff17e8</color>
			<width>5.69109</width>
		</LineStyle>
	</Style>
	<Style id="branch16_part22_style">
		<LineStyle>
			<color>ffff07f8</color>
			<width>6.76113</width>
		</LineStyle>
	</Style>
	<Style id="branch151_part18_style">
		<LineStyle>
			<color>ffff08f7</color>
			<width>6.69411</width>
		</LineStyle>
	</Style>
	<Style id="branch86_part18_style">
		<LineStyle>
			<color>ffff9a65</color>
			<width>3.66637</width>
		</LineStyle>
	</Style>
	<Style id="branch85_part11_style">
		<LineStyle>
			<color>ffff31ce</color>
			<width>3.37921</width>
		</LineStyle>
	</Style>
	<Style id="branch16_part28_style">
		<LineStyle>
			<color>ffff07f8</color>
			<width>6.78294</width>
		</LineStyle>
	</Style>
	<Style id="branch3_part1_style">
		<LineStyle>
			<color>ffff0bf4</color>
			<width>5.13426</width>
		</LineStyle>
	</Style>
	<Style id="branch3_part24_style">
		<LineStyle>
			<color>ffff0ff0</color>
			<width>5.84935</width>
		</LineStyle>
	</Style>
	<Style id="branch69_part44_style">
		<LineStyle>
			<color>ffff10ef</color>
			<width>6.59231</width>
		</LineStyle>
	</Style>
	<Style id="branch79_part4_style">
		<LineStyle>
			<color>ffff629d</color>
			<width>3.81734</width>
		</LineStyle>
	</Style>
	<Style id="branch29_part19_style">
		<LineStyle>
			<color>ffff0cf3</color>
			<width>6.73968</width>
		</LineStyle>
	</Style>
	<Style id="branch16_part34_style">
		<LineStyle>
			<color>ffff08f7</color>
			<width>6.80475</width>
		</LineStyle>
	</Style>
	<Style id="branch174_part22_style">
		<LineStyle>
			<color>ffff12ed</color>
			<width>4.91199</width>
		</LineStyle>
	</Style>
	<Style id="branch3_part10_style">
		<LineStyle>
			<color>ffff0df2</color>
			<width>5.41408</width>
		</LineStyle>
	</Style>
	<Style id="branch3_part30_style">
		<LineStyle>
			<color>ffff10ef</color>
			<width>6.03589</width>
		</LineStyle>
	</Style>
	<Style id="circle_238.8557957719511_style">
		<LineStyle>
			<width>0.1</width>
		</LineStyle>
		<PolyStyle>
			<color>8fff9c63</color>
			<outline>0</outline>
		</PolyStyle>
	</Style>
	<Style id="branch162_part15_style">
		<LineStyle>
			<color>ffff0bf4</color>
			<width>5.19326</width>
		</LineStyle>
	</Style>
	<Style id="branch68_part37_style">
		<LineStyle>
			<color>ffff2cd3</color>
			<width>4.37099</width>
		</LineStyle>
	</Style>
	<Style id="branch37_part30_style">
		<LineStyle>
			<color>ffff28d7</color>
			<width>5.68047</width>
		</LineStyle>
	</Style>
	<Style id="branch75_part26_style">
		<LineStyle>
			<color>ffff0ff0</color>
			<width>5.90549</width>
		</LineStyle>
	</Style>
	<Style id="circle_43.07235661461414_style">
		<LineStyle>
			<width>0.1</width>
		</LineStyle>
		<PolyStyle>
			<color>8fff1ce3</color>
			<outline>0</outline>
		</PolyStyle>
	</Style>
	<Style id="branch25_part29_style">
		<LineStyle>
			<color>ffff10ef</color>
			<width>6.33183</width>
		</LineStyle>
	</Style>
	<Style id="branch16_part40_style">
		<LineStyle>
			<color>ffff08f7</color>
			<width>6.82656</width>
		</LineStyle>
	</Style>
	<Style id="branch90_part8_style">
		<LineStyle>
			<color>ffff04fb</color>
			<width>6.88002</width>
		</LineStyle>
	</Style>
	<Style id="branch154_part8_style">
		<LineStyle>
			<color>ffff0cf3</color>
			<width>4.80104</width>
		</LineStyle>
	</Style>
	<Style id="branch3_part36_style">
		<LineStyle>
			<color>ffff11ee</color>
			<width>6.22243</width>
		</LineStyle>
	</Style>
	<Style id="branch151_part1_style">
		<LineStyle>
			<color>ffff03fc</color>
			<width>6.53161</width>
		</LineStyle>
	</Style>
	<Style id="circle_336.7475153506196_style">
		<LineStyle>
			<width>0.1</width>
		</LineStyle>
		<PolyStyle>
			<color>8fffdb24</color>
			<outline>0</outline>
		</PolyStyle>
	</Style>
	<Style id="branch16_part46_style">
		<LineStyle>
			<color>ffff09f6</color>
			<width>6.84837</width>
		</LineStyle>
	</Style>
	<Style id="branch86_part1_style">
		<LineStyle>
			<color>ffff659a</color>
			<width>3.80278</width>
		</LineStyle>
	</Style>
	<Style id="branch79_part44_style">
		<LineStyle>
			<color>ffff8679</color>
			<width>4.34201</width>
		</LineStyle>
	</Style>
	<Style id="branch3_part42_style">
		<LineStyle>
			<color>ffff13ec</color>
			<width>6.40898</width>
		</LineStyle>
	</Style>
	<Style id="branch75_part37_style">
		<LineStyle>
			<color>ffff10ef</color>
			<width>6.37816</width>
		</LineStyle>
	</Style>
	<Style id="branch37_part9_style">
		<LineStyle>
			<color>ffff21de</color>
			<width>5.50892</width>
		</LineStyle>
	</Style>
	<Style id="circle_140.9640761932826_style">
		<LineStyle>
			<width>0.1</width>
		</LineStyle>
		<PolyStyle>
			<color>8fff5ca3</color>
			<outline>0</outline>
		</PolyStyle>
	</Style>
	<Style id="branch19_part2_style">
		<LineStyle>
			<color>ffff0df2</color>
			<width>5.58384</width>
		</LineStyle>
	</Style>
	<Style id="branch69_part27_style">
		<LineStyle>
			<color>ffff0ef1</color>
			<width>5.7526</width>
		</LineStyle>
	</Style>
	<Style id="branch3_part48_style">
		<LineStyle>
			<color>ffff14eb</color>
			<width>6.59552</width>
		</LineStyle>
	</Style>
	<Style id="branch29_part2_style">
		<LineStyle>
			<color>ffff09f6</color>
			<width>6.62422</width>
		</LineStyle>
	</Style>
	<Style id="branch174_part5_style">
		<LineStyle>
			<color>ffff07f8</color>
			<width>3.64427</width>
		</LineStyle>
	</Style>
	<Style id="branch19_part8_style">
		<LineStyle>
			<color>ffff0ef1</color>
			<width>5.71924</width>
		</LineStyle>
	</Style>
	<Style id="branch154_part48_style">
		<LineStyle>
			<color>ffff25da</color>
			<width>6.89529</width>
		</LineStyle>
	</Style>
	<Style id="branch68_part20_style">
		<LineStyle>
			<color>ffff29d6</color>
			<width>4.35635</width>
		</LineStyle>
	</Style>
	<Style id="branch151_part41_style">
		<LineStyle>
			<color>ffff10ef</color>
			<width>6.91397</width>
		</LineStyle>
	</Style>
	<Style id="branch90_part48_style">
		<LineStyle>
			<color>ffff08f7</color>
			<width>6.99429</width>
		</LineStyle>
	</Style>
	<Style id="branch86_part41_style">
		<LineStyle>
			<color>ffffe31c</color>
			<width>3.48183</width>
		</LineStyle>
	</Style>
	<Style id="branch19_part14_style">
		<LineStyle>
			<color>ffff0ff0</color>
			<width>5.85464</width>
		</LineStyle>
	</Style>
	<Style id="branch85_part34_style">
		<LineStyle>
			<color>ffff4db2</color>
			<width>3.31564</width>
		</LineStyle>
	</Style>
	<Style id="branch144_part34_style">
		<LineStyle>
			<color>ffff3cc3</color>
			<width>6.21095</width>
		</LineStyle>
	</Style>
	<Style id="branch79_part27_style">
		<LineStyle>
			<color>ffff7788</color>
			<width>4.11902</width>
		</LineStyle>
	</Style>
	<Style id="branch19_part20_style">
		<LineStyle>
			<color>ffff10ef</color>
			<width>5.99004</width>
		</LineStyle>
	</Style>
	<Style id="branch29_part42_style">
		<LineStyle>
			<color>ffff10ef</color>
			<width>6.89589</width>
		</LineStyle>
	</Style>
	<Style id="branch174_part45_style">
		<LineStyle>
			<color>ffff20df</color>
			<width>6.62714</width>
		</LineStyle>
	</Style>
	<Style id="branch75_part17_style">
		<LineStyle>
			<color>ffff0df2</color>
			<width>5.51875</width>
		</LineStyle>
	</Style>
	<Style id="branch162_part38_style">
		<LineStyle>
			<color>ffff0ff0</color>
			<width>6.38055</width>
		</LineStyle>
	</Style>
	<Style id="branch69_part10_style">
		<LineStyle>
			<color>ffff0bf4</color>
			<width>4.91289</width>
		</LineStyle>
	</Style>
	<Style id="branch68_part3_style">
		<LineStyle>
			<color>ffff27d8</color>
			<width>4.34171</width>
		</LineStyle>
	</Style>
	<Style id="branch19_part26_style">
		<LineStyle>
			<color>ffff12ed</color>
			<width>6.12544</width>
		</LineStyle>
	</Style>
	<Style id="branch154_part31_style">
		<LineStyle>
			<color>ffff1ae5</color>
			<width>6.00523</width>
		</LineStyle>
	</Style>
	<Style id="branch151_part24_style">
		<LineStyle>
			<color>ffff0af5</color>
			<width>6.75147</width>
		</LineStyle>
	</Style>
	<Style id="branch19_part32_style">
		<LineStyle>
			<color>ffff13ec</color>
			<width>6.26084</width>
		</LineStyle>
	</Style>
	<Style id="circle_254.51847090453805_style">
		<LineStyle>
			<width>0.1</width>
		</LineStyle>
		<PolyStyle>
			<color>8fffa659</color>
			<outline>0</outline>
		</PolyStyle>
	</Style>
	<Style id="branch90_part31_style">
		<LineStyle>
			<color>ffff06f9</color>
			<width>6.94572</width>
		</LineStyle>
	</Style>
	<Style id="branch86_part24_style">
		<LineStyle>
			<color>ffffad52</color>
			<width>3.61823</width>
		</LineStyle>
	</Style>
	<Style id="branch85_part17_style">
		<LineStyle>
			<color>ffff38c7</color>
			<width>3.36263</width>
		</LineStyle>
	</Style>
	<Style id="branch19_part38_style">
		<LineStyle>
			<color>ffff14eb</color>
			<width>6.39624</width>
		</LineStyle>
	</Style>
	<Style id="circle_58.73503174720105_style">
		<LineStyle>
			<width>0.1</width>
		</LineStyle>
		<PolyStyle>
			<color>8fff26d9</color>
			<outline>0</outline>
		</PolyStyle>
	</Style>
	<Style id="branch69_part50_style">
		<LineStyle>
			<color>ffff11ee</color>
			<width>6.88868</width>
		</LineStyle>
	</Style>
	<Style id="branch79_part10_style">
		<LineStyle>
			<color>ffff6897</color>
			<width>3.89604</width>
		</LineStyle>
	</Style>
	<Style id="branch75_part31_style">
		<LineStyle>
			<color>ffff0ff0</color>
			<width>6.12034</width>
		</LineStyle>
	</Style>
	<Style id="circle_391.56687831467394_style">
		<LineStyle>
			<width>0.1</width>
		</LineStyle>
		<PolyStyle>
			<color>8fffff00</color>
			<outline>0</outline>
		</PolyStyle>
	</Style>
	<Style id="branch29_part25_style">
		<LineStyle>
			<color>ffff0df2</color>
			<width>6.78043</width>
		</LineStyle>
	</Style>
	<Style id="branch19_part44_style">
		<LineStyle>
			<color>ffff15ea</color>
			<width>6.53164</width>
		</LineStyle>
	</Style>
	<Style id="branch174_part28_style">
		<LineStyle>
			<color>ffff15ea</color>
			<width>5.35942</width>
		</LineStyle>
	</Style>
	<Style id="branch162_part21_style">
		<LineStyle>
			<color>ffff0cf3</color>
			<width>5.50299</width>
		</LineStyle>
	</Style>
	<Style id="branch68_part43_style">
		<LineStyle>
			<color>ffff2cd3</color>
			<width>4.37616</width>
		</LineStyle>
	</Style>
	<Style id="branch37_part36_style">
		<LineStyle>
			<color>ffff2ad5</color>
			<width>5.72949</width>
		</LineStyle>
	</Style>
	<Style id="circle_156.62675132586958_style">
		<LineStyle>
			<width>0.1</width>
		</LineStyle>
		<PolyStyle>
			<color>8fff6699</color>
			<outline>0</outline>
		</PolyStyle>
	</Style>
	<Style id="branch25_part35_style">
		<LineStyle>
			<color>ffff11ee</color>
			<width>6.50061</width>
		</LineStyle>
	</Style>
	<Style id="circle_352.4101904832065_style">
		<LineStyle>
			<width>0.1</width>
		</LineStyle>
		<PolyStyle>
			<color>8fffe51a</color>
			<outline>0</outline>
		</PolyStyle>
	</Style>
	<Style id="branch19_part50_style">
		<LineStyle>
			<color>ffff16e9</color>
			<width>6.66704</width>
		</LineStyle>
	</Style>
	<Style id="branch90_part14_style">
		<LineStyle>
			<color>ffff05fa</color>
			<width>6.89716</width>
		</LineStyle>
	</Style>
	<Style id="branch154_part14_style">
		<LineStyle>
			<color>ffff10ef</color>
			<width>5.11518</width>
		</LineStyle>
	</Style>
	<Style id="branch151_part7_style">
		<LineStyle>
			<color>ffff05fa</color>
			<width>6.58897</width>
		</LineStyle>
	</Style>
	<Style id="branch3_part18_style">
		<LineStyle>
			<color>ffff0ef1</color>
			<width>5.6628</width>
		</LineStyle>
	</Style>
	<Style id="branch86_part7_style">
		<LineStyle>
			<color>ffff7887</color>
			<width>3.75463</width>
		</LineStyle>
	</Style>
	<Style id="branch21_part6_style">
		<LineStyle>
			<color>ffff08f7</color>
			<width>6.52014</width>
		</LineStyle>
	</Style>
	<Style id="branch79_part50_style">
		<LineStyle>
			<color>ffff8c73</color>
			<width>4.42071</width>
		</LineStyle>
	</Style>
	<Style id="branch75_part43_style">
		<LineStyle>
			<color>ffff11ee</color>
			<width>6.63599</width>
		</LineStyle>
	</Style>
	<Style id="branch37_part15_style">
		<LineStyle>
			<color>ffff23dc</color>
			<width>5.55793</width>
		</LineStyle>
	</Style>
	<Style id="branch3_part2_style">
		<LineStyle>
			<color>ffff0bf4</color>
			<width>5.16535</width>
		</LineStyle>
	</Style>
	<Style id="branch69_part33_style">
		<LineStyle>
			<color>ffff0ff0</color>
			<width>6.04897</width>
		</LineStyle>
	</Style>
	<Style id="branch21_part12_style">
		<LineStyle>
			<color>ffff0af5</color>
			<width>6.57104</width>
		</LineStyle>
	</Style>
	<Style id="branch29_part8_style">
		<LineStyle>
			<color>ffff0af5</color>
			<width>6.66497</width>
		</LineStyle>
	</Style>
	<Style id="branch174_part11_style">
		<LineStyle>
			<color>ffff0bf4</color>
			<width>4.0917</width>
		</LineStyle>
	</Style>
	<Style id="branch162_part4_style">
		<LineStyle>
			<color>ffff09f6</color>
			<width>4.62543</width>
		</LineStyle>
	</Style>
	<Style id="branch68_part26_style">
		<LineStyle>
			<color>ffff2ad5</color>
			<width>4.36152</width>
		</LineStyle>
	</Style>
	<Style id="branch151_part47_style">
		<LineStyle>
			<color>ffff12ed</color>
			<width>6.97132</width>
		</LineStyle>
	</Style>
	<Style id="branch21_part18_style">
		<LineStyle>
			<color>ffff0df2</color>
			<width>6.62193</width>
		</LineStyle>
	</Style>
	<Style id="branch25_part18_style">
		<LineStyle>
			<color>ffff0ff0</color>
			<width>6.02239</width>
		</LineStyle>
	</Style>
	<Style id="branch144_part4_style">
		<LineStyle>
			<color>ffff0ff0</color>
			<width>4.73148</width>
		</LineStyle>
	</Style>
	<Style id="branch86_part47_style">
		<LineStyle>
			<color>fffff609</color>
			<width>3.43369</width>
		</LineStyle>
	</Style>
	<Style id="branch144_part40_style">
		<LineStyle>
			<color>ffff45ba</color>
			<width>6.50684</width>
		</LineStyle>
	</Style>
	<Style id="circle_270.181146037125_style">
		<LineStyle>
			<width>0.1</width>
		</LineStyle>
		<PolyStyle>
			<color>8fffb04f</color>
			<outline>0</outline>
		</PolyStyle>
	</Style>
	<Style id="branch85_part40_style">
		<LineStyle>
			<color>ffff55aa</color>
			<width>3.29905</width>
		</LineStyle>
	</Style>
	<Style id="branch79_part33_style">
		<LineStyle>
			<color>ffff7c83</color>
			<width>4.19772</width>
		</LineStyle>
	</Style>
	<Style id="branch21_part24_style">
		<LineStyle>
			<color>ffff0ff0</color>
			<width>6.67282</width>
		</LineStyle>
	</Style>
	<Style id="branch29_part48_style">
		<LineStyle>
			<color>ffff12ed</color>
			<width>6.93664</width>
		</LineStyle>
	</Style>
	<Style id="branch75_part23_style">
		<LineStyle>
			<color>ffff0ef1</color>
			<width>5.77657</width>
		</LineStyle>
	</Style>
	<Style id="branch69_part16_style">
		<LineStyle>
			<color>ffff0cf3</color>
			<width>5.20926</width>
		</LineStyle>
	</Style>
	<Style id="branch68_part9_style">
		<LineStyle>
			<color>ffff28d7</color>
			<width>4.34688</width>
		</LineStyle>
	</Style>
	<Style id="branch21_part30_style">
		<LineStyle>
			<color>ffff11ee</color>
			<width>6.72371</width>
		</LineStyle>
	</Style>
	<Style id="circle_172.28942645845652_style">
		<LineStyle>
			<width>0.1</width>
		</LineStyle>
		<PolyStyle>
			<color>8fff708f</color>
			<outline>0</outline>
		</PolyStyle>
	</Style>
	<Style id="branch162_part44_style">
		<LineStyle>
			<color>ffff10ef</color>
			<width>6.69027</width>
		</LineStyle>
	</Style>
	<Style id="branch154_part37_style">
		<LineStyle>
			<color>ffff1ee1</color>
			<width>6.31937</width>
		</LineStyle>
	</Style>
	<Style id="branch151_part30_style">
		<LineStyle>
			<color>ffff0cf3</color>
			<width>6.80882</width>
		</LineStyle>
	</Style>
	<Style id="branch21_part36_style">
		<LineStyle>
			<color>ffff13ec</color>
			<width>6.7746</width>
		</LineStyle>
	</Style>
	<Style id="branch90_part37_style">
		<LineStyle>
			<color>ffff07f8</color>
			<width>6.96286</width>
		</LineStyle>
	</Style>
	<Style id="branch86_part30_style">
		<LineStyle>
			<color>ffffc03f</color>
			<width>3.57009</width>
		</LineStyle>
	</Style>
	<Style id="branch85_part23_style">
		<LineStyle>
			<color>ffff40bf</color>
			<width>3.34604</width>
		</LineStyle>
	</Style>
	<Style id="branch144_part23_style">
		<LineStyle>
			<color>ffff2bd4</color>
			<width>5.66848</width>
		</LineStyle>
	</Style>
	<Style id="circle_74.39770687978802_style">
		<LineStyle>
			<width>0.1</width>
		</LineStyle>
		<PolyStyle>
			<color>8fff30cf</color>
			<outline>0</outline>
		</PolyStyle>
	</Style>
	<Style id="branch21_part42_style">
		<LineStyle>
			<color>ffff15ea</color>
			<width>6.82549</width>
		</LineStyle>
	</Style>
	<Style id="branch79_part16_style">
		<LineStyle>
			<color>ffff6d92</color>
			<width>3.97474</width>
		</LineStyle>
	</Style>
	<Style id="branch29_part31_style">
		<LineStyle>
			<color>ffff0ef1</color>
			<width>6.82118</width>
		</LineStyle>
	</Style>
	<Style id="branch21_part48_style">
		<LineStyle>
			<color>ffff17e8</color>
			<width>6.87638</width>
		</LineStyle>
	</Style>
	<Style id="branch174_part34_style">
		<LineStyle>
			<color>ffff19e6</color>
			<width>5.80685</width>
		</LineStyle>
	</Style>
	<Style id="branch75_part6_style">
		<LineStyle>
			<color>ffff0cf3</color>
			<width>5.04607</width>
		</LineStyle>
	</Style>
	<Style id="branch162_part27_style">
		<LineStyle>
			<color>ffff0df2</color>
			<width>5.81271</width>
		</LineStyle>
	</Style>
	<Style id="branch68_part49_style">
		<LineStyle>
			<color>ffff2dd2</color>
			<width>4.38133</width>
		</LineStyle>
	</Style>
	<Style id="branch37_part42_style">
		<LineStyle>
			<color>ffff2cd3</color>
			<width>5.7785</width>
		</LineStyle>
	</Style>
	<Style id="branch25_part41_style">
		<LineStyle>
			<color>ffff12ed</color>
			<width>6.66939</width>
		</LineStyle>
	</Style>
	<Style id="branch25_part4_style">
		<LineStyle>
			<color>ffff0ef1</color>
			<width>5.62857</width>
		</LineStyle>
	</Style>
	<Style id="branch90_part20_style">
		<LineStyle>
			<color>ffff05fa</color>
			<width>6.9143</width>
		</LineStyle>
	</Style>
	<Style id="branch154_part20_style">
		<LineStyle>
			<color>ffff13ec</color>
			<width>5.42931</width>
		</LineStyle>
	</Style>
	<Style id="branch151_part13_style">
		<LineStyle>
			<color>ffff07f8</color>
			<width>6.64632</width>
		</LineStyle>
	</Style>
	<Style id="branch86_part13_style">
		<LineStyle>
			<color>ffff8a75</color>
			<width>3.70649</width>
		</LineStyle>
	</Style>
	<Style id="branch25_part10_style">
		<LineStyle>
			<color>ffff0ef1</color>
			<width>5.79735</width>
		</LineStyle>
	</Style>
	<Style id="branch85_part6_style">
		<LineStyle>
			<color>ffff2ad5</color>
			<width>3.39303</width>
		</LineStyle>
	</Style>
	<Style id="branch16_part6_style">
		<LineStyle>
			<color>ffff05fa</color>
			<width>6.70298</width>
		</LineStyle>
	</Style>
	<Style id="branch69_part39_style">
		<LineStyle>
			<color>ffff10ef</color>
			<width>6.34534</width>
		</LineStyle>
	</Style>
	<Style id="branch75_part49_style">
		<LineStyle>
			<color>ffff12ed</color>
			<width>6.89381</width>
		</LineStyle>
	</Style>
	<Style id="branch29_part14_style">
		<LineStyle>
			<color>ffff0bf4</color>
			<width>6.70572</width>
		</LineStyle>
	</Style>
	<Style id="branch174_part17_style">
		<LineStyle>
			<color>ffff0ef1</color>
			<width>4.53913</width>
		</LineStyle>
	</Style>
	<Style id="branch162_part10_style">
		<LineStyle>
			<color>ffff0af5</color>
			<width>4.93515</width>
		</LineStyle>
	</Style>
	<Style id="branch16_part12_style">
		<LineStyle>
			<color>ffff06f9</color>
			<width>6.72479</width>
		</LineStyle>
	</Style>
	<Style id="branch68_part32_style">
		<LineStyle>
			<color>ffff2bd4</color>
			<width>4.36669</width>
		</LineStyle>
	</Style>
	<Style id="branch37_part25_style">
		<LineStyle>
			<color>ffff27d8</color>
			<width>5.63963</width>
		</LineStyle>
	</Style>
	<Style id="circle_187.9521015910435_style">
		<LineStyle>
			<width>0.1</width>
		</LineStyle>
		<PolyStyle>
			<color>8fff7a85</color>
			<outline>0</outline>
		</PolyStyle>
	</Style>
	<Style id="branch25_part24_style">
		<LineStyle>
			<color>ffff10ef</color>
			<width>6.19118</width>
		</LineStyle>
	</Style>
	<Style id="branch144_part10_style">
		<LineStyle>
			<color>ffff18e7</color>
			<width>5.02738</width>
		</LineStyle>
	</Style>
	<Style id="branch90_part3_style">
		<LineStyle>
			<color>ffff04fb</color>
			<width>6.86573</width>
		</LineStyle>
	</Style>
	<Style id="circle_285.843821169712_style">
		<LineStyle>
			<width>0.1</width>
		</LineStyle>
		<PolyStyle>
			<color>8fffba45</color>
			<outline>0</outline>
		</PolyStyle>
	</Style>
	<Style id="branch154_part3_style">
		<LineStyle>
			<color>ffff08f7</color>
			<width>4.53926</width>
		</LineStyle>
	</Style>
	<Style id="branch144_part46_style">
		<LineStyle>
			<color>ffff4eb1</color>
			<width>6.80274</width>
		</LineStyle>
	</Style>
	<Style id="branch3_part11_style">
		<LineStyle>
			<color>ffff0df2</color>
			<width>5.44517</width>
		</LineStyle>
	</Style>
	<Style id="branch85_part46_style">
		<LineStyle>
			<color>ffff5ca3</color>
			<width>3.28247</width>
		</LineStyle>
	</Style>
	<Style id="branch79_part39_style">
		<LineStyle>
			<color>ffff827d</color>
			<width>4.27642</width>
		</LineStyle>
	</Style>
	<Style id="branch3_part3_style">
		<LineStyle>
			<color>ffff0bf4</color>
			<width>5.19644</width>
		</LineStyle>
	</Style>
	<Style id="branch37_part4_style">
		<LineStyle>
			<color>ffff20df</color>
			<width>5.46807</width>
		</LineStyle>
	</Style>
	<Style id="branch144_part16_style">
		<LineStyle>
			<color>ffff21de</color>
			<width>5.32327</width>
		</LineStyle>
	</Style>
	<Style id="branch69_part22_style">
		<LineStyle>
			<color>ffff0df2</color>
			<width>5.50563</width>
		</LineStyle>
	</Style>
	<Style id="branch162_part50_style">
		<LineStyle>
			<color>ffff11ee</color>
			<width>7</width>
		</LineStyle>
	</Style>
	<Style id="branch154_part43_style">
		<LineStyle>
			<color>ffff22dd</color>
			<width>6.63351</width>
		</LineStyle>
	</Style>
	<Style id="branch68_part15_style">
		<LineStyle>
			<color>ffff29d6</color>
			<width>4.35205</width>
		</LineStyle>
	</Style>
	<Style id="branch151_part36_style">
		<LineStyle>
			<color>ffff0ef1</color>
			<width>6.86617</width>
		</LineStyle>
	</Style>
	<Style id="branch90_part43_style">
		<LineStyle>
			<color>ffff08f7</color>
			<width>6.98</width>
		</LineStyle>
	</Style>
	<Style id="circle_90.06038201237499_style">
		<LineStyle>
			<width>0.1</width>
		</LineStyle>
		<PolyStyle>
			<color>8fff3bc4</color>
			<outline>0</outline>
		</PolyStyle>
	</Style>
	<Style id="branch86_part36_style">
		<LineStyle>
			<color>ffffd32c</color>
			<width>3.52195</width>
		</LineStyle>
	</Style>
	<Style id="branch85_part29_style">
		<LineStyle>
			<color>ffff47b8</color>
			<width>3.32946</width>
		</LineStyle>
	</Style>
	<Style id="circle_368.0728656157935_style">
		<LineStyle>
			<width>0.1</width>
		</LineStyle>
		<PolyStyle>
			<color>8ffff00f</color>
			<outline>0</outline>
		</PolyStyle>
	</Style>
	<Style id="branch144_part29_style">
		<LineStyle>
			<color>ffff34cb</color>
			<width>5.96437</width>
		</LineStyle>
	</Style>
	<Style id="branch16_part17_style">
		<LineStyle>
			<color>ffff06f9</color>
			<width>6.74296</width>
		</LineStyle>
	</Style>
	<Style id="branch79_part22_style">
		<LineStyle>
			<color>ffff738c</color>
			<width>4.05344</width>
		</LineStyle>
	</Style>
	<Style id="branch29_part37_style">
		<LineStyle>
			<color>ffff0ff0</color>
			<width>6.86193</width>
		</LineStyle>
	</Style>
	<Style id="branch16_part23_style">
		<LineStyle>
			<color>ffff07f8</color>
			<width>6.76477</width>
		</LineStyle>
	</Style>
	<Style id="branch174_part40_style">
		<LineStyle>
			<color>ffff1de2</color>
			<width>6.25428</width>
		</LineStyle>
	</Style>
	<Style id="branch75_part12_style">
		<LineStyle>
			<color>ffff0cf3</color>
			<width>5.30389</width>
		</LineStyle>
	</Style>
	<Style id="branch162_part33_style">
		<LineStyle>
			<color>ffff0ef1</color>
			<width>6.12244</width>
		</LineStyle>
	</Style>
	<Style id="branch69_part5_style">
		<LineStyle>
			<color>ffff0bf4</color>
			<width>4.66592</width>
		</LineStyle>
	</Style>
	<Style id="branch37_part48_style">
		<LineStyle>
			<color>ffff2ed1</color>
			<width>5.82752</width>
		</LineStyle>
	</Style>
	<Style id="branch25_part47_style">
		<LineStyle>
			<color>ffff12ed</color>
			<width>6.83817</width>
		</LineStyle>
	</Style>
	<Style id="branch16_part29_style">
		<LineStyle>
			<color>ffff07f8</color>
			<width>6.78658</width>
		</LineStyle>
	</Style>
	<Style id="branch90_part26_style">
		<LineStyle>
			<color>ffff06f9</color>
			<width>6.93144</width>
		</LineStyle>
	</Style>
	<Style id="branch154_part26_style">
		<LineStyle>
			<color>ffff17e8</color>
			<width>5.74345</width>
		</LineStyle>
	</Style>
	<Style id="branch3_part25_style">
		<LineStyle>
			<color>ffff0ff0</color>
			<width>5.88044</width>
		</LineStyle>
	</Style>
	<Style id="branch151_part19_style">
		<LineStyle>
			<color>ffff09f6</color>
			<width>6.70367</width>
		</LineStyle>
	</Style>
	<Style id="branch16_part35_style">
		<LineStyle>
			<color>ffff08f7</color>
			<width>6.80838</width>
		</LineStyle>
	</Style>
	<Style id="branch86_part19_style">
		<LineStyle>
			<color>ffff9d62</color>
			<width>3.65835</width>
		</LineStyle>
	</Style>
	<Style id="branch85_part12_style">
		<LineStyle>
			<color>ffff32cd</color>
			<width>3.37645</width>
		</LineStyle>
	</Style>
	<Style id="circle_203.61477672363043_style">
		<LineStyle>
			<width>0.1</width>
		</LineStyle>
		<PolyStyle>
			<color>8fff857a</color>
			<outline>0</outline>
		</PolyStyle>
	</Style>
	<Style id="branch3_part31_style">
		<LineStyle>
			<color>ffff11ee</color>
			<width>6.06698</width>
		</LineStyle>
	</Style>
	<Style id="circle_7.8313375662934845_style">
		<LineStyle>
			<width>0.1</width>
		</LineStyle>
		<PolyStyle>
			<color>8fff05fa</color>
			<outline>0</outline>
		</PolyStyle>
	</Style>
	<Style id="branch16_part41_style">
		<LineStyle>
			<color>ffff09f6</color>
			<width>6.83019</width>
		</LineStyle>
	</Style>
	<Style id="branch69_part45_style">
		<LineStyle>
			<color>ffff10ef</color>
			<width>6.64171</width>
		</LineStyle>
	</Style>
	<Style id="branch79_part5_style">
		<LineStyle>
			<color>ffff639c</color>
			<width>3.83046</width>
		</LineStyle>
	</Style>
	<Style id="branch3_part37_style">
		<LineStyle>
			<color>ffff12ed</color>
			<width>6.25353</width>
		</LineStyle>
	</Style>
	<Style id="branch29_part20_style">
		<LineStyle>
			<color>ffff0cf3</color>
			<width>6.74647</width>
		</LineStyle>
	</Style>
	<Style id="circle_301.50649630229896_style">
		<LineStyle>
			<width>0.1</width>
		</LineStyle>
		<PolyStyle>
			<color>8fffc43b</color>
			<outline>0</outline>
		</PolyStyle>
	</Style>
	<Style id="branch174_part23_style">
		<LineStyle>
			<color>ffff12ed</color>
			<width>4.98656</width>
		</LineStyle>
	</Style>
	<Style id="branch16_part47_style">
		<LineStyle>
			<color>ffff09f6</color>
			<width>6.852</width>
		</LineStyle>
	</Style>
	<Style id="branch162_part16_style">
		<LineStyle>
			<color>ffff0bf4</color>
			<width>5.24488</width>
		</LineStyle>
	</Style>
	<Style id="branch68_part38_style">
		<LineStyle>
			<color>ffff2cd3</color>
			<width>4.37186</width>
		</LineStyle>
	</Style>
	<Style id="branch37_part31_style">
		<LineStyle>
			<color>ffff28d7</color>
			<width>5.68864</width>
		</LineStyle>
	</Style>
	<Style id="branch75_part27_style">
		<LineStyle>
			<color>ffff0ff0</color>
			<width>5.94846</width>
		</LineStyle>
	</Style>
	<Style id="branch3_part43_style">
		<LineStyle>
			<color>ffff13ec</color>
			<width>6.44007</width>
		</LineStyle>
	</Style>
	<Style id="branch25_part30_style">
		<LineStyle>
			<color>ffff10ef</color>
			<width>6.35996</width>
		</LineStyle>
	</Style>
	<Style id="branch90_part9_style">
		<LineStyle>
			<color>ffff04fb</color>
			<width>6.88287</width>
		</LineStyle>
	</Style>
	<Style id="branch154_part9_style">
		<LineStyle>
			<color>ffff0cf3</color>
			<width>4.85339</width>
		</LineStyle>
	</Style>
	<Style id="branch19_part3_style">
		<LineStyle>
			<color>ffff0df2</color>
			<width>5.60641</width>
		</LineStyle>
	</Style>
	<Style id="branch151_part2_style">
		<LineStyle>
			<color>ffff03fc</color>
			<width>6.54117</width>
		</LineStyle>
	</Style>
	<Style id="branch3_part49_style">
		<LineStyle>
			<color>ffff14eb</color>
			<width>6.62661</width>
		</LineStyle>
	</Style>
	<Style id="branch86_part2_style">
		<LineStyle>
			<color>ffff6897</color>
			<width>3.79475</width>
		</LineStyle>
	</Style>
	<Style id="branch79_part45_style">
		<LineStyle>
			<color>ffff8778</color>
			<width>4.35513</width>
		</LineStyle>
	</Style>
	<Style id="branch19_part9_style">
		<LineStyle>
			<color>ffff0ef1</color>
			<width>5.74181</width>
		</LineStyle>
	</Style>
	<Style id="branch75_part38_style">
		<LineStyle>
			<color>ffff10ef</color>
			<width>6.42114</width>
		</LineStyle>
	</Style>
	<Style id="branch37_part10_style">
		<LineStyle>
			<color>ffff22dd</color>
			<width>5.51709</width>
		</LineStyle>
	</Style>
	<Style id="circle_387.65120953152723_style">
		<LineStyle>
			<width>0.1</width>
		</LineStyle>
		<PolyStyle>
			<color>8ffffc03</color>
			<outline>0</outline>
		</PolyStyle>
	</Style>
	<Style id="branch69_part28_style">
		<LineStyle>
			<color>ffff0ef1</color>
			<width>5.80199</width>
		</LineStyle>
	</Style>
	<Style id="circle_105.72305714496196_style">
		<LineStyle>
			<width>0.1</width>
		</LineStyle>
		<PolyStyle>
			<color>8fff45ba</color>
			<outline>0</outline>
		</PolyStyle>
	</Style>
	<Style id="branch3_part19_style">
		<LineStyle>
			<color>ffff0ef1</color>
			<width>5.69389</width>
		</LineStyle>
	</Style>
	<Style id="branch19_part15_style">
		<LineStyle>
			<color>ffff0ff0</color>
			<width>5.8772</width>
		</LineStyle>
	</Style>
	<Style id="branch29_part3_style">
		<LineStyle>
			<color>ffff09f6</color>
			<width>6.63101</width>
		</LineStyle>
	</Style>
	<Style id="branch174_part6_style">
		<LineStyle>
			<color>ffff08f7</color>
			<width>3.71884</width>
		</LineStyle>
	</Style>
	<Style id="branch154_part49_style">
		<LineStyle>
			<color>ffff26d9</color>
			<width>6.94764</width>
		</LineStyle>
	</Style>
	<Style id="branch68_part21_style">
		<LineStyle>
			<color>ffff29d6</color>
			<width>4.35721</width>
		</LineStyle>
	</Style>
	<Style id="branch151_part42_style">
		<LineStyle>
			<color>ffff10ef</color>
			<width>6.92353</width>
		</LineStyle>
	</Style>
	<Style id="branch19_part21_style">
		<LineStyle>
			<color>ffff11ee</color>
			<width>6.0126</width>
		</LineStyle>
	</Style>
	<Style id="branch90_part49_style">
		<LineStyle>
			<color>ffff08f7</color>
			<width>6.99714</width>
		</LineStyle>
	</Style>
	<Style id="branch86_part42_style">
		<LineStyle>
			<color>ffffe619</color>
			<width>3.4738</width>
		</LineStyle>
	</Style>
	<Style id="branch85_part35_style">
		<LineStyle>
			<color>ffff4fb0</color>
			<width>3.31287</width>
		</LineStyle>
	</Style>
	<Style id="branch144_part35_style">
		<LineStyle>
			<color>ffff3dc2</color>
			<width>6.26027</width>
		</LineStyle>
	</Style>
	<Style id="branch19_part27_style">
		<LineStyle>
			<color>ffff12ed</color>
			<width>6.148</width>
		</LineStyle>
	</Style>
	<Style id="circle_23.494012698880397_style">
		<LineStyle>
			<width>0.1</width>
		</LineStyle>
		<PolyStyle>
			<color>8fff0ff0</color>
			<outline>0</outline>
		</PolyStyle>
	</Style>
	<Style id="branch3_part4_style">
		<LineStyle>
			<color>ffff0cf3</color>
			<width>5.22753</width>
		</LineStyle>
	</Style>
	<Style id="circle_219.2774518562174_style">
		<LineStyle>
			<width>0.1</width>
		</LineStyle>
		<PolyStyle>
			<color>8fff8f70</color>
			<outline>0</outline>
		</PolyStyle>
	</Style>
	<Style id="branch79_part28_style">
		<LineStyle>
			<color>ffff7887</color>
			<width>4.13214</width>
		</LineStyle>
	</Style>
	<Style id="branch29_part43_style">
		<LineStyle>
			<color>ffff11ee</color>
			<width>6.90268</width>
		</LineStyle>
	</Style>
	<Style id="circle_317.1691714348859_style">
		<LineStyle>
			<width>0.1</width>
		</LineStyle>
		<PolyStyle>
			<color>8fffcf30</color>
			<outline>0</outline>
		</PolyStyle>
	</Style>
	<Style id="branch19_part33_style">
		<LineStyle>
			<color>ffff13ec</color>
			<width>6.2834</width>
		</LineStyle>
	</Style>
	<Style id="branch174_part46_style">
		<LineStyle>
			<color>ffff20df</color>
			<width>6.70171</width>
		</LineStyle>
	</Style>
	<Style id="branch75_part18_style">
		<LineStyle>
			<color>ffff0df2</color>
			<width>5.56172</width>
		</LineStyle>
	</Style>
	<Style id="branch69_part11_style">
		<LineStyle>
			<color>ffff0cf3</color>
			<width>4.96228</width>
		</LineStyle>
	</Style>
	<Style id="branch68_part4_style">
		<LineStyle>
			<color>ffff27d8</color>
			<width>4.34258</width>
		</LineStyle>
	</Style>
	<Style id="branch162_part39_style">
		<LineStyle>
			<color>ffff0ff0</color>
			<width>6.43217</width>
		</LineStyle>
	</Style>
	<Style id="branch19_part39_style">
		<LineStyle>
			<color>ffff14eb</color>
			<width>6.4188</width>
		</LineStyle>
	</Style>
	<Style id="branch154_part32_style">
		<LineStyle>
			<color>ffff1be4</color>
			<width>6.05759</width>
		</LineStyle>
	</Style>
	<Style id="branch151_part25_style">
		<LineStyle>
			<color>ffff0bf4</color>
			<width>6.76103</width>
		</LineStyle>
	</Style>
	<Style id="branch90_part32_style">
		<LineStyle>
			<color>ffff07f8</color>
			<width>6.94858</width>
		</LineStyle>
	</Style>
	<Style id="branch75_part32_style">
		<LineStyle>
			<color>ffff0ff0</color>
			<width>6.16331</width>
		</LineStyle>
	</Style>
	<Style id="branch86_part25_style">
		<LineStyle>
			<color>ffffb04f</color>
			<width>3.61021</width>
		</LineStyle>
	</Style>
	<Style id="branch19_part45_style">
		<LineStyle>
			<color>ffff15ea</color>
			<width>6.5542</width>
		</LineStyle>
	</Style>
	<Style id="branch85_part18_style">
		<LineStyle>
			<color>ffff39c6</color>
			<width>3.35986</width>
		</LineStyle>
	</Style>
	<Style id="circle_121.38573227754893_style">
		<LineStyle>
			<width>0.1</width>
		</LineStyle>
		<PolyStyle>
			<color>8fff4fb0</color>
			<outline>0</outline>
		</PolyStyle>
	</Style>
	<Style id="branch75_part1_style">
		<LineStyle>
			<color>ffff0bf4</color>
			<width>4.83122</width>
		</LineStyle>
	</Style>
	<Style id="branch21_part1_style">
		<LineStyle>
			<color>ffff07f8</color>
			<width>6.47774</width>
		</LineStyle>
	</Style>
	<Style id="branch79_part11_style">
		<LineStyle>
			<color>ffff6996</color>
			<width>3.90916</width>
		</LineStyle>
	</Style>
	<Style id="branch29_part26_style">
		<LineStyle>
			<color>ffff0df2</color>
			<width>6.78722</width>
		</LineStyle>
	</Style>
	<Style id="branch174_part29_style">
		<LineStyle>
			<color>ffff16e9</color>
			<width>5.43399</width>
		</LineStyle>
	</Style>
	<Style id="branch162_part22_style">
		<LineStyle>
			<color>ffff0cf3</color>
			<width>5.55461</width>
		</LineStyle>
	</Style>
	<Style id="branch68_part44_style">
		<LineStyle>
			<color>ffff2cd3</color>
			<width>4.37702</width>
		</LineStyle>
	</Style>
	<Style id="branch21_part7_style">
		<LineStyle>
			<color>ffff09f6</color>
			<width>6.52863</width>
		</LineStyle>
	</Style>
	<Style id="branch37_part37_style">
		<LineStyle>
			<color>ffff2ad5</color>
			<width>5.73766</width>
		</LineStyle>
	</Style>
	<Style id="branch25_part36_style">
		<LineStyle>
			<color>ffff11ee</color>
			<width>6.52874</width>
		</LineStyle>
	</Style>
	<Style id="branch90_part15_style">
		<LineStyle>
			<color>ffff05fa</color>
			<width>6.90001</width>
		</LineStyle>
	</Style>
	<Style id="branch154_part15_style">
		<LineStyle>
			<color>ffff10ef</color>
			<width>5.16753</width>
		</LineStyle>
	</Style>
	<Style id="branch151_part8_style">
		<LineStyle>
			<color>ffff05fa</color>
			<width>6.59852</width>
		</LineStyle>
	</Style>
	<Style id="branch21_part13_style">
		<LineStyle>
			<color>ffff0bf4</color>
			<width>6.57952</width>
		</LineStyle>
	</Style>
	<Style id="branch25_part13_style">
		<LineStyle>
			<color>ffff0ff0</color>
			<width>5.88174</width>
		</LineStyle>
	</Style>
	<Style id="branch86_part8_style">
		<LineStyle>
			<color>ffff7b84</color>
			<width>3.74661</width>
		</LineStyle>
	</Style>
	<Style id="branch85_part1_style">
		<LineStyle>
			<color>ffff24db</color>
			<width>3.40685</width>
		</LineStyle>
	</Style>
	<Style id="branch75_part44_style">
		<LineStyle>
			<color>ffff11ee</color>
			<width>6.67896</width>
		</LineStyle>
	</Style>
	<Style id="branch37_part16_style">
		<LineStyle>
			<color>ffff24db</color>
			<width>5.5661</width>
		</LineStyle>
	</Style>
	<Style id="branch21_part19_style">
		<LineStyle>
			<color>ffff0df2</color>
			<width>6.63041</width>
		</LineStyle>
	</Style>
	<Style id="circle_234.94012698880437_style">
		<LineStyle>
			<width>0.1</width>
		</LineStyle>
		<PolyStyle>
			<color>8fff9966</color>
			<outline>0</outline>
		</PolyStyle>
	</Style>
	<Style id="branch69_part34_style">
		<LineStyle>
			<color>ffff0ff0</color>
			<width>6.09836</width>
		</LineStyle>
	</Style>
	<Style id="branch29_part9_style">
		<LineStyle>
			<color>ffff0af5</color>
			<width>6.67176</width>
		</LineStyle>
	</Style>
	<Style id="circle_39.156687831467366_style">
		<LineStyle>
			<width>0.1</width>
		</LineStyle>
		<PolyStyle>
			<color>8fff19e6</color>
			<outline>0</outline>
		</PolyStyle>
	</Style>
	<Style id="branch174_part12_style">
		<LineStyle>
			<color>ffff0bf4</color>
			<width>4.16628</width>
		</LineStyle>
	</Style>
	<Style id="branch162_part5_style">
		<LineStyle>
			<color>ffff09f6</color>
			<width>4.67705</width>
		</LineStyle>
	</Style>
	<Style id="branch68_part27_style">
		<LineStyle>
			<color>ffff2ad5</color>
			<width>4.36238</width>
		</LineStyle>
	</Style>
	<Style id="circle_332.83184656747284_style">
		<LineStyle>
			<width>0.1</width>
		</LineStyle>
		<PolyStyle>
			<color>8fffd926</color>
			<outline>0</outline>
		</PolyStyle>
	</Style>
	<Style id="branch25_part19_style">
		<LineStyle>
			<color>ffff0ff0</color>
			<width>6.05052</width>
		</LineStyle>
	</Style>
	<Style id="branch21_part25_style">
		<LineStyle>
			<color>ffff0ff0</color>
			<width>6.6813</width>
		</LineStyle>
	</Style>
	<Style id="branch144_part5_style">
		<LineStyle>
			<color>ffff10ef</color>
			<width>4.7808</width>
		</LineStyle>
	</Style>
	<Style id="branch86_part48_style">
		<LineStyle>
			<color>fffff906</color>
			<width>3.42566</width>
		</LineStyle>
	</Style>
	<Style id="branch151_part48_style">
		<LineStyle>
			<color>ffff12ed</color>
			<width>6.98088</width>
		</LineStyle>
	</Style>
	<Style id="branch144_part41_style">
		<LineStyle>
			<color>ffff47b8</color>
			<width>6.55616</width>
		</LineStyle>
	</Style>
	<Style id="branch21_part31_style">
		<LineStyle>
			<color>ffff11ee</color>
			<width>6.73219</width>
		</LineStyle>
	</Style>
	<Style id="branch85_part41_style">
		<LineStyle>
			<color>ffff56a9</color>
			<width>3.29629</width>
		</LineStyle>
	</Style>
	<Style id="branch79_part34_style">
		<LineStyle>
			<color>ffff7d82</color>
			<width>4.21084</width>
		</LineStyle>
	</Style>
	<Style id="branch29_part49_style">
		<LineStyle>
			<color>ffff12ed</color>
			<width>6.94344</width>
		</LineStyle>
	</Style>
	<Style id="circle_137.04840741013587_style">
		<LineStyle>
			<width>0.1</width>
		</LineStyle>
		<PolyStyle>
			<color>8fff59a6</color>
			<outline>0</outline>
		</PolyStyle>
	</Style>
	<Style id="branch21_part37_style">
		<LineStyle>
			<color>ffff13ec</color>
			<width>6.78308</width>
		</LineStyle>
	</Style>
	<Style id="branch75_part24_style">
		<LineStyle>
			<color>ffff0ef1</color>
			<width>5.81954</width>
		</LineStyle>
	</Style>
	<Style id="branch69_part17_style">
		<LineStyle>
			<color>ffff0cf3</color>
			<width>5.25865</width>
		</LineStyle>
	</Style>
	<Style id="branch68_part10_style">
		<LineStyle>
			<color>ffff28d7</color>
			<width>4.34774</width>
		</LineStyle>
	</Style>
	<Style id="branch3_part12_style">
		<LineStyle>
			<color>ffff0df2</color>
			<width>5.47626</width>
		</LineStyle>
	</Style>
	<Style id="branch162_part45_style">
		<LineStyle>
			<color>ffff10ef</color>
			<width>6.74189</width>
		</LineStyle>
	</Style>
	<Style id="branch21_part43_style">
		<LineStyle>
			<color>ffff15ea</color>
			<width>6.83397</width>
		</LineStyle>
	</Style>
	<Style id="branch154_part38_style">
		<LineStyle>
			<color>ffff1fe0</color>
			<width>6.37173</width>
		</LineStyle>
	</Style>
	<Style id="branch151_part31_style">
		<LineStyle>
			<color>ffff0df2</color>
			<width>6.81838</width>
		</LineStyle>
	</Style>
	<Style id="branch90_part38_style">
		<LineStyle>
			<color>ffff07f8</color>
			<width>6.96572</width>
		</LineStyle>
	</Style>
	<Style id="branch86_part31_style">
		<LineStyle>
			<color>ffffc33c</color>
			<width>3.56206</width>
		</LineStyle>
	</Style>
	<Style id="branch21_part49_style">
		<LineStyle>
			<color>ffff18e7</color>
			<width>6.88486</width>
		</LineStyle>
	</Style>
	<Style id="branch85_part24_style">
		<LineStyle>
			<color>ffff41be</color>
			<width>3.34328</width>
		</LineStyle>
	</Style>
	<Style id="branch144_part24_style">
		<LineStyle>
			<color>ffff2dd2</color>
			<width>5.71779</width>
		</LineStyle>
	</Style>
	<Style id="branch25_part5_style">
		<LineStyle>
			<color>ffff0ef1</color>
			<width>5.6567</width>
		</LineStyle>
	</Style>
	<Style id="branch79_part17_style">
		<LineStyle>
			<color>ffff6e91</color>
			<width>3.98786</width>
		</LineStyle>
	</Style>
	<Style id="branch29_part32_style">
		<LineStyle>
			<color>ffff0ef1</color>
			<width>6.82797</width>
		</LineStyle>
	</Style>
	<Style id="branch174_part35_style">
		<LineStyle>
			<color>ffff1ae5</color>
			<width>5.88142</width>
		</LineStyle>
	</Style>
	<Style id="branch75_part7_style">
		<LineStyle>
			<color>ffff0cf3</color>
			<width>5.08904</width>
		</LineStyle>
	</Style>
	<Style id="circle_250.6028021213913_style">
		<LineStyle>
			<width>0.1</width>
		</LineStyle>
		<PolyStyle>
			<color>8fffa35c</color>
			<outline>0</outline>
		</PolyStyle>
	</Style>
	<Style id="branch162_part28_style">
		<LineStyle>
			<color>ffff0df2</color>
			<width>5.86433</width>
		</LineStyle>
	</Style>
	<Style id="branch68_part50_style">
		<LineStyle>
			<color>ffff2dd2</color>
			<width>4.38219</width>
		</LineStyle>
	</Style>
	<Style id="branch25_part11_style">
		<LineStyle>
			<color>ffff0ff0</color>
			<width>5.82548</width>
		</LineStyle>
	</Style>
	<Style id="branch37_part43_style">
		<LineStyle>
			<color>ffff2cd3</color>
			<width>5.78667</width>
		</LineStyle>
	</Style>
	<Style id="branch25_part42_style">
		<LineStyle>
			<color>ffff12ed</color>
			<width>6.69752</width>
		</LineStyle>
	</Style>
	<Style id="branch90_part21_style">
		<LineStyle>
			<color>ffff05fa</color>
			<width>6.91716</width>
		</LineStyle>
	</Style>
	<Style id="branch154_part21_style">
		<LineStyle>
			<color>ffff14eb</color>
			<width>5.48167</width>
		</LineStyle>
	</Style>
	<Style id="branch151_part14_style">
		<LineStyle>
			<color>ffff07f8</color>
			<width>6.65588</width>
		</LineStyle>
	</Style>
	<Style id="branch16_part7_style">
		<LineStyle>
			<color>ffff05fa</color>
			<width>6.70661</width>
		</LineStyle>
	</Style>
	<Style id="branch86_part14_style">
		<LineStyle>
			<color>ffff8e71</color>
			<width>3.69847</width>
		</LineStyle>
	</Style>
	<Style id="circle_54.819362964054335_style">
		<LineStyle>
			<width>0.1</width>
		</LineStyle>
		<PolyStyle>
			<color>8fff24db</color>
			<outline>0</outline>
		</PolyStyle>
	</Style>
	<Style id="branch85_part7_style">
		<LineStyle>
			<color>ffff2cd3</color>
			<width>3.39027</width>
		</LineStyle>
	</Style>
	<Style id="branch16_part13_style">
		<LineStyle>
			<color>ffff06f9</color>
			<width>6.72842</width>
		</LineStyle>
	</Style>
	<Style id="circle_348.4945217000598_style">
		<LineStyle>
			<width>0.1</width>
		</LineStyle>
		<PolyStyle>
			<color>8fffe31c</color>
			<outline>0</outline>
		</PolyStyle>
	</Style>
	<Style id="branch69_part40_style">
		<LineStyle>
			<color>ffff10ef</color>
			<width>6.39473</width>
		</LineStyle>
	</Style>
	<Style id="branch75_part50_style">
		<LineStyle>
			<color>ffff12ed</color>
			<width>6.93678</width>
		</LineStyle>
	</Style>
	<Style id="branch29_part15_style">
		<LineStyle>
			<color>ffff0bf4</color>
			<width>6.71251</width>
		</LineStyle>
	</Style>
	<Style id="circle_152.71108254272283_style">
		<LineStyle>
			<width>0.1</width>
		</LineStyle>
		<PolyStyle>
			<color>8fff639c</color>
			<outline>0</outline>
		</PolyStyle>
	</Style>
	<Style id="branch174_part18_style">
		<LineStyle>
			<color>ffff0ff0</color>
			<width>4.61371</width>
		</LineStyle>
	</Style>
	<Style id="branch162_part11_style">
		<LineStyle>
			<color>ffff0af5</color>
			<width>4.98678</width>
		</LineStyle>
	</Style>
	<Style id="branch68_part33_style">
		<LineStyle>
			<color>ffff2bd4</color>
			<width>4.36755</width>
		</LineStyle>
	</Style>
	<Style id="branch37_part26_style">
		<LineStyle>
			<color>ffff27d8</color>
			<width>5.64779</width>
		</LineStyle>
	</Style>
	<Style id="branch25_part25_style">
		<LineStyle>
			<color>ffff10ef</color>
			<width>6.21931</width>
		</LineStyle>
	</Style>
	<Style id="branch144_part11_style">
		<LineStyle>
			<color>ffff19e6</color>
			<width>5.07669</width>
		</LineStyle>
	</Style>
	<Style id="branch90_part4_style">
		<LineStyle>
			<color>ffff04fb</color>
			<width>6.86859</width>
		</LineStyle>
	</Style>
	<Style id="branch154_part4_style">
		<LineStyle>
			<color>ffff09f6</color>
			<width>4.59161</width>
		</LineStyle>
	</Style>
	<Style id="branch144_part47_style">
		<LineStyle>
			<color>ffff50af</color>
			<width>6.85205</width>
		</LineStyle>
	</Style>
	<Folder>
		<name>branches</name>
		<visibility>0</visibility>
		<description>branches on which the state changes</description>
		<Folder>
			<name>branch3</name>
			<visibility>0</visibility>
			<Placemark>
				<name>branch3_part1</name>
				<visibility>0</visibility>
				<TimeSpan>
					<begin>1991-01-28</begin>
				</TimeSpan>
				<styleUrl>#branch3_part1_style</styleUrl>
				<LineString>
					<tessellate>1</tessellate>
					<altitudeMode>absolute</altitudeMode>
					<coordinates>
1.29,36.29,0 1.9628,36.1992,54580.51911538117 </coordinates>
				</LineString>
			</Placemark>
			<Placemark>
				<name>branch3_part2</name>
				<visibility>0</visibility>
				<TimeSpan>
					<begin>1990-10-15</begin>
				</TimeSpan>
				<styleUrl>#branch3_part2_style</styleUrl>
				<LineString>
					<tessellate>1</tessellate>
					<altitudeMode>absolute</altitudeMode>
					<coordinates>
1.9628,36.1992,54580.51911538117 2.6356,36.1084,76396.81241651843 </coordinates>
				</LineString>
			</Placemark>
			<Placemark>
				<name>branch3_part3</name>
				<visibility>0</visibility>
				<TimeSpan>
					<begin>1990-07-02</begin>
				</TimeSpan>
				<styleUrl>#branch3_part3_style</styleUrl>
				<LineString>
					<tessellate>1</tessellate>
					<altitudeMode>absolute</altitudeMode>
					<coordinates>
2.6356,36.1084,76396.81241651843 3.3084,36.0176,92586.82218059256 </coordinates>
				</LineString>
			</Placemark>
			<Placemark>
				<name>branch3_part4</name>
				<visibility>0</visibility>
				<TimeSpan>
					<begin>1990-03-20</begin>
				</TimeSpan>
				<styleUrl>#branch3_part4_style</styleUrl>
				<LineString>
					<tessellate>1</tessellate>
					<altitudeMode>absolute</altitudeMode>
					<coordinates>
3.3084,36.0176,92586.82218059256 3.9812,35.9268,105766.5975116547 </coordinates>
				</LineString>
			</Placemark>
			<Placemark>
				<name>branch3_part5</name>
				<visibility>0</visibility>
				<TimeSpan>
					<begin>1990-00-07</begin>
				</TimeSpan>
				<styleUrl>#branch3_part5_style</styleUrl>
				<LineString>
					<tessellate>1</tessellate>
					<altitudeMode>absolute</altitudeMode>
					<coordinates>
3.9812,35.9268,105766.5975116547 4.654,35.836,116958.2552472453 </coordinates>
				</LineString>
			</Placemark>
			<Placemark>
				<name>branch3_part6</name>
				<visibility>0</visibility>
				<TimeSpan>
					<begin>1989-08-24</begin>
				</TimeSpan>
				<styleUrl>#branch3_part6_style</styleUrl>
				<LineString>
					<tessellate>1</tessellate>
					<altitudeMode>absolute</altitudeMode>
					<coordinates>
4.654,35.836,116958.2552472453 5.3268,35.7452,126689.7809823782 </coordinates>
				</LineString>
			</Placemark>
			<Placemark>
				<name>branch3_part7</name>
				<visibility>0</visibility>
				<TimeSpan>
					<begin>1989-05-11</begin>
				</TimeSpan>
				<styleUrl>#branch3_part7_style</styleUrl>
				<LineString>
					<tessellate>1</tessellate>
					<altitudeMode>absolute</altitudeMode>
					<coordinates>
5.3268,35.7452,126689.7809823782 5.9996,35.6544,135276.6593091427 </coordinates>
				</LineString>
			</Placemark>
			<Placemark>
				<name>branch3_part8</name>
				<visibility>0</visibility>
				<TimeSpan>
					<begin>1989-01-28</begin>
				</TimeSpan>
				<styleUrl>#branch3_part8_style</styleUrl>
				<LineString>
					<tessellate>1</tessellate>
					<altitudeMode>absolute</altitudeMode>
					<coordinates>
5.9996,35.6544,135276.6593091427 6.672400000000001,35.5636,142925.3487521247 </coordinates>
				</LineString>
			</Placemark>
			<Placemark>
				<name>branch3_part9</name>
				<visibility>0</visibility>
				<TimeSpan>
					<begin>1988-10-15</begin>
				</TimeSpan>
				<styleUrl>#branch3_part9_style</styleUrl>
				<LineString>
					<tessellate>1</tessellate>
					<altitudeMode>absolute</altitudeMode>
					<coordinates>
6.672400000000001,35.5636,142925.3487521247 7.345200000000001,35.4728,149779.6477882988 </coordinates>
				</LineString>
			</Placemark>
			<Placemark>
				<name>branch3_part10</name>
				<visibility>0</visibility>
				<TimeSpan>
					<begin>1988-07-02</begin>
				</TimeSpan>
				<styleUrl>#branch3_part10_style</styleUrl>
				<LineString>
					<tessellate>1</tessellate>
					<altitudeMode>absolute</altitudeMode>
					<coordinates>
7.345200000000001,35.4728,149779.6477882988 8.018000000000001,35.382,155944.3403296604 </coordinates>
				</LineString>
			</Placemark>
			<Placemark>
				<name>branch3_part11</name>
				<visibility>0</visibility>
				<TimeSpan>
					<begin>1988-03-19</begin>
				</TimeSpan>
				<styleUrl>#branch3_part11_style</styleUrl>
				<LineString>
					<tessellate>1</tessellate>
					<altitudeMode>absolute</altitudeMode>
					<coordinates>
8.018000000000001,35.382,155944.3403296604 8.690799999999999,35.2912,161498.4163504856 </coordinates>
				</LineString>
			</Placemark>
			<Placemark>
				<name>branch3_part12</name>
				<visibility>0</visibility>
				<TimeSpan>
					<begin>1988-00-07</begin>
				</TimeSpan>
				<styleUrl>#branch3_part12_style</styleUrl>
				<LineString>
					<tessellate>1</tessellate>
					<altitudeMode>absolute</altitudeMode>
					<coordinates>
8.690799999999999,35.2912,161498.4163504856 9.363600000000002,35.2004,166502.9924661186 </coordinates>
				</LineString>
			</Placemark>
			<Placemark>
				<name>branch3_part13</name>
				<visibility>0</visibility>
				<TimeSpan>
					<begin>1987-08-24</begin>
				</TimeSpan>
				<styleUrl>#branch3_part13_style</styleUrl>
				<LineString>
					<tessellate>1</tessellate>
					<altitudeMode>absolute</altitudeMode>
					<coordinates>
9.363600000000002,35.2004,166502.9924661186 10.0364,35.1096,171006.319562248 </coordinates>
				</LineString>
			</Placemark>
			<Placemark>
				<name>branch3_part14</name>
				<visibility>0</visibility>
				<TimeSpan>
					<begin>1987-05-11</begin>
				</TimeSpan>
				<styleUrl>#branch3_part14_style</styleUrl>
				<LineString>
					<tessellate>1</tessellate>
					<altitudeMode>absolute</altitudeMode>
					<coordinates>
10.0364,35.1096,171006.319562248 10.7092,35.0188,175047.087876019 </coordinates>
				</LineString>
			</Placemark>
			<Placemark>
				<name>branch3_part15</name>
				<visibility>0</visibility>
				<TimeSpan>
					<begin>1987-01-28</begin>
				</TimeSpan>
				<styleUrl>#branch3_part15_style</styleUrl>
				<LineString>
					<tessellate>1</tessellate>
					<altitudeMode>absolute</altitudeMode>
					<coordinates>
10.7092,35.0188,175047.087876019 11.382,34.928,178656.6859401559 </coordinates>
				</LineString>
			</Placemark>
			<Placemark>
				<name>branch3_part16</name>
				<visibility>0</visibility>
				<TimeSpan>
					<begin>1986-10-15</begin>
				</TimeSpan>
				<styleUrl>#branch3_part16_style</styleUrl>
				<LineString>
					<tessellate>1</tessellate>
					<altitudeMode>absolute</altitudeMode>
					<coordinates>
11.382,34.928,178656.6859401559 12.0548,34.8372,181860.7893471268 </coordinates>
				</LineString>
			</Placemark>
			<Placemark>
				<name>branch3_part17</name>
				<visibility>0</visibility>
				<TimeSpan>
					<begin>1986-07-02</begin>
				</TimeSpan>
				<styleUrl>#branch3_part17_style</styleUrl>
				<LineString>
					<tessellate>1</tessellate>
					<altitudeMode>absolute</altitudeMode>
					<coordinates>
12.0548,34.8372,181860.7893471268 12.7276,34.7464,184680.5046191835 </coordinates>
				</LineString>
			</Placemark>
			<Placemark>
				<name>branch3_part18</name>
				<visibility>0</visibility>
				<TimeSpan>
					<begin>1986-03-19</begin>
				</TimeSpan>
				<styleUrl>#branch3_part18_style</styleUrl>
				<LineString>
					<tessellate>1</tessellate>
					<altitudeMode>absolute</altitudeMode>
					<coordinates>
12.7276,34.7464,184680.5046191835 13.4004,34.6556,187133.2083955925 </coordinates>
				</LineString>
			</Placemark>
			<Placemark>
				<name>branch3_part19</name>
				<visibility>0</visibility>
				<TimeSpan>
					<begin>1986-00-07</begin>
				</TimeSpan>
				<styleUrl>#branch3_part19_style</styleUrl>
				<LineString>
					<tessellate>1</tessellate>
					<altitudeMode>absolute</altitudeMode>
					<coordinates>
13.4004,34.6556,187133.2083955925 14.0732,34.5648,189233.1720287328 </coordinates>
				</LineString>
			</Placemark>
			<Placemark>
				<name>branch3_part20</name>
				<visibility>0</visibility>
				<TimeSpan>
					<begin>1985-08-24</begin>
				</TimeSpan>
				<styleUrl>#branch3_part20_style</styleUrl>
				<LineString>
					<tessellate>1</tessellate>
					<altitudeMode>absolute</altitudeMode>
					<coordinates>
14.0732,34.5648,189233.1720287328 14.746,34.474,190992.0310412961 </coordinates>
				</LineString>
			</Placemark>
			<Placemark>
				<name>branch3_part21</name>
				<visibility>0</visibility>
				<TimeSpan>
					<begin>1985-05-11</begin>
				</TimeSpan>
				<styleUrl>#branch3_part21_style</styleUrl>
				<LineString>
					<tessellate>1</tessellate>
					<altitudeMode>absolute</altitudeMode>
					<coordinates>
14.746,34.474,190992.0310412961 15.4188,34.3832,192419.1395368419 </coordinates>
				</LineString>
			</Placemark>
			<Placemark>
				<name>branch3_part22</name>
				<visibility>0</visibility>
				<TimeSpan>
					<begin>1985-01-28</begin>
				</TimeSpan>
				<styleUrl>#branch3_part22_style</styleUrl>
				<LineString>
					<tessellate>1</tessellate>
					<altitudeMode>absolute</altitudeMode>
					<coordinates>
15.4188,34.3832,192419.1395368419 16.0916,34.2924,193521.8370430416 </coordinates>
				</LineString>
			</Placemark>
			<Placemark>
				<name>branch3_part23</name>
				<visibility>0</visibility>
				<TimeSpan>
					<begin>1984-10-15</begin>
				</TimeSpan>
				<styleUrl>#branch3_part23_style</styleUrl>
				<LineString>
					<tessellate>1</tessellate>
					<altitudeMode>absolute</altitudeMode>
					<coordinates>
16.0916,34.2924,193521.8370430416 16.7644,34.2016,194305.6468004062 </coordinates>
				</LineString>
			</Placemark>
			<Placemark>
				<name>branch3_part24</name>
				<visibility>0</visibility>
				<TimeSpan>
					<begin>1984-07-02</begin>
				</TimeSpan>
				<styleUrl>#branch3_part24_style</styleUrl>
				<LineString>
					<tessellate>1</tessellate>
					<altitudeMode>absolute</altitudeMode>
					<coordinates>
16.7644,34.2016,194305.6468004062 17.4372,34.1108,194774.4186440576 </coordinates>
				</LineString>
			</Placemark>
			<Placemark>
				<name>branch3_part25</name>
				<visibility>0</visibility>
				<TimeSpan>
					<begin>1984-03-19</begin>
				</TimeSpan>
				<styleUrl>#branch3_part25_style</styleUrl>
				<LineString>
					<tessellate>1</tessellate>
					<altitudeMode>absolute</altitudeMode>
					<coordinates>
17.4372,34.1108,194774.4186440576 18.11,34.02,194930.4254120755 </coordinates>
				</LineString>
			</Placemark>
			<Placemark>
				<name>branch3_part26</name>
				<visibility>0</visibility>
				<TimeSpan>
					<begin>1984-00-07</begin>
				</TimeSpan>
				<styleUrl>#branch3_part26_style</styleUrl>
				<LineString>
					<tessellate>1</tessellate>
					<altitudeMode>absolute</altitudeMode>
					<coordinates>
18.11,34.02,194930.4254120755 18.7828,33.9292,194774.4186440576 </coordinates>
				</LineString>
			</Placemark>
			<Placemark>
				<name>branch3_part27</name>
				<visibility>0</visibility>
				<TimeSpan>
					<begin>1983-08-24</begin>
				</TimeSpan>
				<styleUrl>#branch3_part27_style</styleUrl>
				<LineString>
					<tessellate>1</tessellate>
					<altitudeMode>absolute</altitudeMode>
					<coordinates>
18.7828,33.9292,194774.4186440576 19.4556,33.8384,194305.6468004062 </coordinates>
				</LineString>
			</Placemark>
			<Placemark>
				<name>branch3_part28</name>
				<visibility>0</visibility>
				<TimeSpan>
					<begin>1983-05-11</begin>
				</TimeSpan>
				<styleUrl>#branch3_part28_style</styleUrl>
				<LineString>
					<tessellate>1</tessellate>
					<altitudeMode>absolute</altitudeMode>
					<coordinates>
19.4556,33.8384,194305.6468004062 20.1284,33.7476,193521.8370430416 </coordinates>
				</LineString>
			</Placemark>
			<Placemark>
				<name>branch3_part29</name>
				<visibility>0</visibility>
				<TimeSpan>
					<begin>1983-01-28</begin>
				</TimeSpan>
				<styleUrl>#branch3_part29_style</styleUrl>
				<LineString>
					<tessellate>1</tessellate>
					<altitudeMode>absolute</altitudeMode>
					<coordinates>
20.1284,33.7476,193521.8370430416 20.8012,33.6568,192419.1395368419 </coordinates>
				</LineString>
			</Placemark>
			<Placemark>
				<name>branch3_part30</name>
				<visibility>0</visibility>
				<TimeSpan>
					<begin>1982-10-15</begin>
				</TimeSpan>
				<styleUrl>#branch3_part30_style</styleUrl>
				<LineString>
					<tessellate>1</tessellate>
					<altitudeMode>absolute</altitudeMode>
					<coordinates>
20.8012,33.6568,192419.1395368419 21.474,33.566,190992.0310412961 </coordinates>
				</LineString>
			</Placemark>
			<Placemark>
				<name>branch3_part31</name>
				<visibility>0</visibility>
				<TimeSpan>
					<begin>1982-07-02</begin>
				</TimeSpan>
				<styleUrl>#branch3_part31_style</styleUrl>
				<LineString>
					<tessellate>1</tessellate>
					<altitudeMode>absolute</altitudeMode>
					<coordinates>
21.474,33.566,190992.0310412961 22.1468,33.4752,189233.1720287328 </coordinates>
				</LineString>
			</Placemark>
			<Placemark>
				<name>branch3_part32</name>
				<visibility>0</visibility>
				<TimeSpan>
					<begin>1982-03-19</begin>
				</TimeSpan>
				<styleUrl>#branch3_part32_style</styleUrl>
				<LineString>
					<tessellate>1</tessellate>
					<altitudeMode>absolute</altitudeMode>
					<coordinates>
22.1468,33.4752,189233.1720287328 22.8196,33.3844,187133.2083955925 </coordinates>
				</LineString>
			</Placemark>
			<Placemark>
				<name>branch3_part33</name>
				<visibility>0</visibility>
				<TimeSpan>
					<begin>1982-00-07</begin>
				</TimeSpan>
				<styleUrl>#branch3_part33_style</styleUrl>
				<LineString>
					<tessellate>1</tessellate>
					<altitudeMode>absolute</altitudeMode>
					<coordinates>
22.8196,33.3844,187133.2083955925 23.4924,33.2936,184680.5046191835 </coordinates>
				</LineString>
			</Placemark>
			<Placemark>
				<name>branch3_part34</name>
				<visibility>0</visibility>
				<TimeSpan>
					<begin>1981-08-24</begin>
				</TimeSpan>
				<styleUrl>#branch3_part34_style</styleUrl>
				<LineString>
					<tessellate>1</tessellate>
					<altitudeMode>absolute</altitudeMode>
					<coordinates>
23.4924,33.2936,184680.5046191835 24.1652,33.2028,181860.7893471268 </coordinates>
				</LineString>
			</Placemark>
			<Placemark>
				<name>branch3_part35</name>
				<visibility>0</visibility>
				<TimeSpan>
					<begin>1981-05-11</begin>
				</TimeSpan>
				<styleUrl>#branch3_part35_style</styleUrl>
				<LineString>
					<tessellate>1</tessellate>
					<altitudeMode>absolute</altitudeMode>
					<coordinates>
24.1652,33.2028,181860.7893471268 24.838,33.112,178656.6859401559 </coordinates>
				</LineString>
			</Placemark>
			<Placemark>
				<name>branch3_part36</name>
				<visibility>0</visibility>
				<TimeSpan>
					<begin>1981-01-28</begin>
				</TimeSpan>
				<styleUrl>#branch3_part36_style</styleUrl>
				<LineString>
					<tessellate>1</tessellate>
					<altitudeMode>absolute</altitudeMode>
					<coordinates>
24.838,33.112,178656.6859401559 25.51080000000001,33.0212,175047.087876019 </coordinates>
				</LineString>
			</Placemark>
			<Placemark>
				<name>branch3_part37</name>
				<visibility>0</visibility>
				<TimeSpan>
					<begin>1980-10-15</begin>
				</TimeSpan>
				<styleUrl>#branch3_part37_style</styleUrl>
				<LineString>
					<tessellate>1</tessellate>
					<altitudeMode>absolute</altitudeMode>
					<coordinates>
25.51080000000001,33.0212,175047.087876019 26.1836,32.9304,171006.319562248 </coordinates>
				</LineString>
			</Placemark>
			<Placemark>
				<name>branch3_part38</name>
				<visibility>0</visibility>
				<TimeSpan>
					<begin>1980-07-02</begin>
				</TimeSpan>
				<styleUrl>#branch3_part38_style</styleUrl>
				<LineString>
					<tessellate>1</tessellate>
					<altitudeMode>absolute</altitudeMode>
					<coordinates>
26.1836,32.9304,171006.319562248 26.8564,32.8396,166502.9924661186 </coordinates>
				</LineString>
			</Placemark>
			<Placemark>
				<name>branch3_part39</name>
				<visibility>0</visibility>
				<TimeSpan>
					<begin>1980-03-19</begin>
				</TimeSpan>
				<styleUrl>#branch3_part39_style</styleUrl>
				<LineString>
					<tessellate>1</tessellate>
					<altitudeMode>absolute</altitudeMode>
					<coordinates>
26.8564,32.8396,166502.9924661186 27.5292,32.7488,161498.4163504856 </coordinates>
				</LineString>
			</Placemark>
			<Placemark>
				<name>branch3_part40</name>
				<visibility>0</visibility>
				<TimeSpan>
					<begin>1980-00-06</begin>
				</TimeSpan>
				<styleUrl>#branch3_part40_style</styleUrl>
				<LineString>
					<tessellate>1</tessellate>
					<altitudeMode>absolute</altitudeMode>
					<coordinates>
27.5292,32.7488,161498.4163504856 28.202,32.658,155944.3403296604 </coordinates>
				</LineString>
			</Placemark>
			<Placemark>
				<name>branch3_part41</name>
				<visibility>0</visibility>
				<TimeSpan>
					<begin>1979-08-24</begin>
				</TimeSpan>
				<styleUrl>#branch3_part41_style</styleUrl>
				<LineString>
					<tessellate>1</tessellate>
					<altitudeMode>absolute</altitudeMode>
					<coordinates>
28.202,32.658,155944.3403296604 28.8748,32.5672,149779.6477882988 </coordinates>
				</LineString>
			</Placemark>
			<Placemark>
				<name>branch3_part42</name>
				<visibility>0</visibility>
				<TimeSpan>
					<begin>1979-05-11</begin>
				</TimeSpan>
				<styleUrl>#branch3_part42_style</styleUrl>
				<LineString>
					<tessellate>1</tessellate>
					<altitudeMode>absolute</altitudeMode>
					<coordinates>
28.8748,32.5672,149779.6477882988 29.5476,32.4764,142925.3487521247 </coordinates>
				</LineString>
			</Placemark>
			<Placemark>
				<name>branch3_part43</name>
				<visibility>0</visibility>
				<TimeSpan>
					<begin>1979-01-28</begin>
				</TimeSpan>
				<styleUrl>#branch3_part43_style</styleUrl>
				<LineString>
					<tessellate>1</tessellate>
					<altitudeMode>absolute</altitudeMode>
					<coordinates>
29.5476,32.4764,142925.3487521247 30.22040000000001,32.3856,135276.6593091427 </coordinates>
				</LineString>
			</Placemark>
			<Placemark>
				<name>branch3_part44</name>
				<visibility>0</visibility>
				<TimeSpan>
					<begin>1978-10-15</begin>
				</TimeSpan>
				<styleUrl>#branch3_part44_style</styleUrl>
				<LineString>
					<tessellate>1</tessellate>
					<altitudeMode>absolute</altitudeMode>
					<coordinates>
30.22040000000001,32.3856,135276.6593091427 30.8932,32.2948,126689.7809823782 </coordinates>
				</LineString>
			</Placemark>
			<Placemark>
				<name>branch3_part45</name>
				<visibility>0</visibility>
				<TimeSpan>
					<begin>1978-07-02</begin>
				</TimeSpan>
				<styleUrl>#branch3_part45_style</styleUrl>
				<LineString>
					<tessellate>1</tessellate>
					<altitudeMode>absolute</altitudeMode>
					<coordinates>
30.8932,32.2948,126689.7809823782 31.566,32.204,116958.2552472453 </coordinates>
				</LineString>
			</Placemark>
			<Placemark>
				<name>branch3_part46</name>
				<visibility>0</visibility>
				<TimeSpan>
					<begin>1978-03-19</begin>
				</TimeSpan>
				<styleUrl>#branch3_part46_style</styleUrl>
				<LineString>
					<tessellate>1</tessellate>
					<altitudeMode>absolute</altitudeMode>
					<coordinates>
31.566,32.204,116958.2552472453 32.23880000000001,32.1132,105766.5975116547 </coordinates>
				</LineString>
			</Placemark>
			<Placemark>
				<name>branch3_part47</name>
				<visibility>0</visibility>
				<TimeSpan>
					<begin>1978-00-06</begin>
				</TimeSpan>
				<styleUrl>#branch3_part47_style</styleUrl>
				<LineString>
					<tessellate>1</tessellate>
					<altitudeMode>absolute</altitudeMode>
					<coordinates>
32.23880000000001,32.1132,105766.5975116547 32.91160000000001,32.0224,92586.82218059253 </coordinates>
				</LineString>
			</Placemark>
			<Placemark>
				<name>branch3_part48</name>
				<visibility>0</visibility>
				<TimeSpan>
					<begin>1977-08-24</begin>
				</TimeSpan>
				<styleUrl>#branch3_part48_style</styleUrl>
				<LineString>
					<tessellate>1</tessellate>
					<altitudeMode>absolute</altitudeMode>
					<coordinates>
32.91160000000001,32.0224,92586.82218059253 33.5844,31.9316,76396.81241651852 </coordinates>
				</LineString>
			</Placemark>
			<Placemark>
				<name>branch3_part49</name>
				<visibility>0</visibility>
				<TimeSpan>
					<begin>1977-05-11</begin>
				</TimeSpan>
				<styleUrl>#branch3_part49_style</styleUrl>
				<LineString>
					<tessellate>1</tessellate>
					<altitudeMode>absolute</altitudeMode>
					<coordinates>
33.5844,31.9316,76396.81241651852 34.25720000000001,31.8408,54580.51911538121 </coordinates>
				</LineString>
			</Placemark>
			<Placemark>
				<name>branch3_part50</name>
				<visibility>0</visibility>
				<TimeSpan>
					<begin>1977-01-28</begin>
				</TimeSpan>
				<styleUrl>#branch3_part50_style</styleUrl>
				<LineString>
					<tessellate>1</tessellate>
					<altitudeMode>absolute</altitudeMode>
					<coordinates>
34.25720000000001,31.8408,54580.51911538121 34.93,31.75,2.387209215373302e-011 </coordinates>
				</LineString>
			</Placemark>
		</Folder>
		<Folder>
			<name>branch16</name>
			<visibility>0</visibility>
			<Placemark>
				<name>branch16_part1</name>
				<visibility>0</visibility>
				<TimeSpan>
					<begin>2000-06-16</begin>
				</TimeSpan>
				<styleUrl>#branch16_part1_style</styleUrl>
				<LineString>
					<tessellate>1</tessellate>
					<altitudeMode>absolute</altitudeMode>
					<coordinates>
-90.12000000000001,24.24,0 -92.9774,24.4132,367858.5983448251 </coordinates>
				</LineString>
			</Placemark>
			<Placemark>
				<name>branch16_part2</name>
				<visibility>0</visibility>
				<TimeSpan>
					<begin>2000-04-25</begin>
				</TimeSpan>
				<styleUrl>#branch16_part2_style</styleUrl>
				<LineString>
					<tessellate>1</tessellate>
					<altitudeMode>absolute</altitudeMode>
					<coordinates>
-92.9774,24.4132,367858.5983448251 -95.8348,24.5864,514894.7791087117 </coordinates>
				</LineString>
			</Placemark>
			<Placemark>
				<name>branch16_part3</name>
				<visibility>0</visibility>
				<TimeSpan>
					<begin>2000-03-04</begin>
				</TimeSpan>
				<styleUrl>#branch16_part3_style</styleUrl>
				<LineString>
					<tessellate>1</tessellate>
					<altitudeMode>absolute</altitudeMode>
					<coordinates>
-95.8348,24.5864,514894.7791087117 -98.69219999999999,24.7596,624011.2623435331 </coordinates>
				</LineString>
			</Placemark>
			<Placemark>
				<name>branch16_part4</name>
				<visibility>0</visibility>
				<TimeSpan>
					<begin>2000-01-12</begin>
				</TimeSpan>
				<styleUrl>#branch16_part4_style</styleUrl>
				<LineString>
					<tessellate>1</tessellate>
					<altitudeMode>absolute</altitudeMode>
					<coordinates>
-98.69219999999999,24.7596,624011.2623435331 -101.5496,24.9328,712839.5431727261 </coordinates>
				</LineString>
			</Placemark>
			<Placemark>
				<name>branch16_part5</name>
				<visibility>0</visibility>
				<TimeSpan>
					<begin>1999-11-21</begin>
				</TimeSpan>
				<styleUrl>#branch16_part5_style</styleUrl>
				<LineString>
					<tessellate>1</tessellate>
					<altitudeMode>absolute</altitudeMode>
					<coordinates>
-101.5496,24.9328,712839.5431727261 -104.407,25.106,788268.4250246248 </coordinates>
				</LineString>
			</Placemark>
			<Placemark>
				<name>branch16_part6</name>
				<visibility>0</visibility>
				<TimeSpan>
					<begin>1999-10-00</begin>
				</TimeSpan>
				<styleUrl>#branch16_part6_style</styleUrl>
				<LineString>
					<tessellate>1</tessellate>
					<altitudeMode>absolute</altitudeMode>
					<coordinates>
-104.407,25.106,788268.4250246248 -107.2644,25.2792,853856.3944082606 </coordinates>
				</LineString>
			</Placemark>
			<Placemark>
				<name>branch16_part7</name>
				<visibility>0</visibility>
				<TimeSpan>
					<begin>1999-08-09</begin>
				</TimeSpan>
				<styleUrl>#branch16_part7_style</styleUrl>
				<LineString>
					<tessellate>1</tessellate>
					<altitudeMode>absolute</altitudeMode>
					<coordinates>
-107.2644,25.2792,853856.3944082606 -110.1218,25.4524,911729.7359710926 </coordinates>
				</LineString>
			</Placemark>
			<Placemark>
				<name>branch16_part8</name>
				<visibility>0</visibility>
				<TimeSpan>
					<begin>1999-06-18</begin>
				</TimeSpan>
				<styleUrl>#branch16_part8_style</styleUrl>
				<LineString>
					<tessellate>1</tessellate>
					<altitudeMode>absolute</altitudeMode>
					<coordinates>
-110.1218,25.4524,911729.7359710926 -112.9792,25.6256,963279.9268317244 </coordinates>
				</LineString>
			</Placemark>
			<Placemark>
				<name>branch16_part9</name>
				<visibility>0</visibility>
				<TimeSpan>
					<begin>1999-04-27</begin>
				</TimeSpan>
				<styleUrl>#branch16_part9_style</styleUrl>
				<LineString>
					<tessellate>1</tessellate>
					<altitudeMode>absolute</altitudeMode>
					<coordinates>
-112.9792,25.6256,963279.9268317244 -115.8366,25.7988,1009476.131575639 </coordinates>
				</LineString>
			</Placemark>
			<Placemark>
				<name>branch16_part10</name>
				<visibility>0</visibility>
				<TimeSpan>
					<begin>1999-03-06</begin>
				</TimeSpan>
				<styleUrl>#branch16_part10_style</styleUrl>
				<LineString>
					<tessellate>1</tessellate>
					<altitudeMode>absolute</altitudeMode>
					<coordinates>
-115.8366,25.7988,1009476.131575639 -118.694,25.972,1051024.5666995 </coordinates>
				</LineString>
			</Placemark>
			<Placemark>
				<name>branch16_part11</name>
				<visibility>0</visibility>
				<TimeSpan>
					<begin>1999-01-15</begin>
				</TimeSpan>
				<styleUrl>#branch16_part11_style</styleUrl>
				<LineString>
					<tessellate>1</tessellate>
					<altitudeMode>absolute</altitudeMode>
					<coordinates>
-118.694,25.972,1051024.5666995 -121.5514,26.1452,1088457.604223425 </coordinates>
				</LineString>
			</Placemark>
			<Placemark>
				<name>branch16_part12</name>
				<visibility>0</visibility>
				<TimeSpan>
					<begin>1998-11-23</begin>
				</TimeSpan>
				<styleUrl>#branch16_part12_style</styleUrl>
				<LineString>
					<tessellate>1</tessellate>
					<altitudeMode>absolute</altitudeMode>
					<coordinates>
-121.5514,26.1452,1088457.604223425 -124.4088,26.3184,1122187.154345786 </coordinates>
				</LineString>
			</Placemark>
			<Placemark>
				<name>branch16_part13</name>
				<visibility>0</visibility>
				<TimeSpan>
					<begin>1998-10-02</begin>
				</TimeSpan>
				<styleUrl>#branch16_part13_style</styleUrl>
				<LineString>
					<tessellate>1</tessellate>
					<altitudeMode>absolute</altitudeMode>
					<coordinates>
-124.4088,26.3184,1122187.154345786 -127.2662,26.4916,1152538.415570848 </coordinates>
				</LineString>
			</Placemark>
			<Placemark>
				<name>branch16_part14</name>
				<visibility>0</visibility>
				<TimeSpan>
					<begin>1998-08-11</begin>
				</TimeSpan>
				<styleUrl>#branch16_part14_style</styleUrl>
				<LineString>
					<tessellate>1</tessellate>
					<altitudeMode>absolute</altitudeMode>
					<coordinates>
-127.2662,26.4916,1152538.415570848 -130.1236,26.6648,1179772.150101619 </coordinates>
				</LineString>
			</Placemark>
			<Placemark>
				<name>branch16_part15</name>
				<visibility>0</visibility>
				<TimeSpan>
					<begin>1998-06-20</begin>
				</TimeSpan>
				<styleUrl>#branch16_part15_style</styleUrl>
				<LineString>
					<tessellate>1</tessellate>
					<altitudeMode>absolute</altitudeMode>
					<coordinates>
-130.1236,26.6648,1179772.150101619 -132.981,26.838,1204099.908539655 </coordinates>
				</LineString>
			</Placemark>
			<Placemark>
				<name>branch16_part16</name>
				<visibility>0</visibility>
				<TimeSpan>
					<begin>1998-04-29</begin>
				</TimeSpan>
				<styleUrl>#branch16_part16_style</styleUrl>
				<LineString>
					<tessellate>1</tessellate>
					<altitudeMode>absolute</altitudeMode>
					<coordinates>
-132.981,26.838,1204099.908539655 -135.8384,27.0112,1225694.737745082 </coordinates>
				</LineString>
			</Placemark>
			<Placemark>
				<name>branch16_part17</name>
				<visibility>0</visibility>
				<TimeSpan>
					<begin>1998-03-08</begin>
				</TimeSpan>
				<styleUrl>#branch16_part17_style</styleUrl>
				<LineString>
					<tessellate>1</tessellate>
					<altitudeMode>absolute</altitudeMode>
					<coordinates>
-135.8384,27.0112,1225694.737745082 -138.6958,27.1844,1244698.890225156 </coordinates>
				</LineString>
			</Placemark>
			<Placemark>
				<name>branch16_part18</name>
				<visibility>0</visibility>
				<TimeSpan>
					<begin>1998-01-17</begin>
				</TimeSpan>
				<styleUrl>#branch16_part18_style</styleUrl>
				<LineString>
					<tessellate>1</tessellate>
					<altitudeMode>absolute</altitudeMode>
					<coordinates>
-138.6958,27.1844,1244698.890225156 -141.5532,27.3576,1261229.4800394 </coordinates>
				</LineString>
			</Placemark>
			<Placemark>
				<name>branch16_part19</name>
				<visibility>0</visibility>
				<TimeSpan>
					<begin>1997-11-26</begin>
				</TimeSpan>
				<styleUrl>#branch16_part19_style</styleUrl>
				<LineString>
					<tessellate>1</tessellate>
					<altitudeMode>absolute</altitudeMode>
					<coordinates>
-141.5532,27.3576,1261229.4800394 -144.4106,27.5308,1275382.692415946 </coordinates>
				</LineString>
			</Placemark>
			<Placemark>
				<name>branch16_part20</name>
				<visibility>0</visibility>
				<TimeSpan>
					<begin>1997-10-04</begin>
				</TimeSpan>
				<styleUrl>#branch16_part20_style</styleUrl>
				<LineString>
					<tessellate>1</tessellate>
					<altitudeMode>absolute</altitudeMode>
					<coordinates>
-144.4106,27.5308,1275382.692415946 -147.268,27.70399999999999,1287236.94777178 </coordinates>
				</LineString>
			</Placemark>
			<Placemark>
				<name>branch16_part21</name>
				<visibility>0</visibility>
				<TimeSpan>
					<begin>1997-08-13</begin>
				</TimeSpan>
				<styleUrl>#branch16_part21_style</styleUrl>
				<LineString>
					<tessellate>1</tessellate>
					<altitudeMode>absolute</altitudeMode>
					<coordinates>
-147.268,27.70399999999999,1287236.94777178 -150.1254,27.8772,1296855.290348325 </coordinates>
				</LineString>
			</Placemark>
			<Placemark>
				<name>branch16_part22</name>
				<visibility>0</visibility>
				<TimeSpan>
					<begin>1997-06-22</begin>
				</TimeSpan>
				<styleUrl>#branch16_part22_style</styleUrl>
				<LineString>
					<tessellate>1</tessellate>
					<altitudeMode>absolute</altitudeMode>
					<coordinates>
-150.1254,27.8772,1296855.290348325 -152.9828,28.0504,1304287.186665975 </coordinates>
				</LineString>
			</Placemark>
			<Placemark>
				<name>branch16_part23</name>
				<visibility>0</visibility>
				<TimeSpan>
					<begin>1997-05</begin>
				</TimeSpan>
				<styleUrl>#branch16_part23_style</styleUrl>
				<LineString>
					<tessellate>1</tessellate>
					<altitudeMode>absolute</altitudeMode>
					<coordinates>
-152.9828,28.0504,1304287.186665975 -155.8402,28.2236,1309569.86193888 </coordinates>
				</LineString>
			</Placemark>
			<Placemark>
				<name>branch16_part24</name>
				<visibility>0</visibility>
				<TimeSpan>
					<begin>1997-03-10</begin>
				</TimeSpan>
				<styleUrl>#branch16_part24_style</styleUrl>
				<LineString>
					<tessellate>1</tessellate>
					<altitudeMode>absolute</altitudeMode>
					<coordinates>
-155.8402,28.2236,1309569.86193888 -158.6976,28.3968,1312729.263061184 </coordinates>
				</LineString>
			</Placemark>
			<Placemark>
				<name>branch16_part25</name>
				<visibility>0</visibility>
				<TimeSpan>
					<begin>1997-01-19</begin>
				</TimeSpan>
				<styleUrl>#branch16_part25_style</styleUrl>
				<LineString>
					<tessellate>1</tessellate>
					<altitudeMode>absolute</altitudeMode>
					<coordinates>
-158.6976,28.3968,1312729.263061184 -161.555,28.57,1313780.708374375 </coordinates>
				</LineString>
			</Placemark>
			<Placemark>
				<name>branch16_part26</name>
				<visibility>0</visibility>
				<TimeSpan>
					<begin>1996-11-28</begin>
				</TimeSpan>
				<styleUrl>#branch16_part26_style</styleUrl>
				<LineString>
					<tessellate>1</tessellate>
					<altitudeMode>absolute</altitudeMode>
					<coordinates>
-161.555,28.57,1313780.708374375 -164.4124,28.7432,1312729.263061184 </coordinates>
				</LineString>
			</Placemark>
			<Placemark>
				<name>branch16_part27</name>
				<visibility>0</visibility>
				<TimeSpan>
					<begin>1996-10-07</begin>
				</TimeSpan>
				<styleUrl>#branch16_part27_style</styleUrl>
				<LineString>
					<tessellate>1</tessellate>
					<altitudeMode>absolute</altitudeMode>
					<coordinates>
-164.4124,28.7432,1312729.263061184 -167.2698,28.9164,1309569.86193888 </coordinates>
				</LineString>
			</Placemark>
			<Placemark>
				<name>branch16_part28</name>
				<visibility>0</visibility>
				<TimeSpan>
					<begin>1996-08-15</begin>
				</TimeSpan>
				<styleUrl>#branch16_part28_style</styleUrl>
				<LineString>
					<tessellate>1</tessellate>
					<altitudeMode>absolute</altitudeMode>
					<coordinates>
-167.2698,28.9164,1309569.86193888 -170.1272,29.0896,1304287.186665975 </coordinates>
				</LineString>
			</Placemark>
			<Placemark>
				<name>branch16_part29</name>
				<visibility>0</visibility>
				<TimeSpan>
					<begin>1996-06-24</begin>
				</TimeSpan>
				<styleUrl>#branch16_part29_style</styleUrl>
				<LineString>
					<tessellate>1</tessellate>
					<altitudeMode>absolute</altitudeMode>
					<coordinates>
-170.1272,29.0896,1304287.186665975 -172.9846,29.2628,1296855.290348326 </coordinates>
				</LineString>
			</Placemark>
			<Placemark>
				<name>branch16_part30</name>
				<visibility>0</visibility>
				<TimeSpan>
					<begin>1996-05-03</begin>
				</TimeSpan>
				<styleUrl>#branch16_part30_style</styleUrl>
				<LineString>
					<tessellate>1</tessellate>
					<altitudeMode>absolute</altitudeMode>
					<coordinates>
-172.9846,29.2628,1296855.290348326 -175.842,29.436,1287236.94777178 </coordinates>
				</LineString>
			</Placemark>
			<Placemark>
				<name>branch16_part31</name>
				<visibility>0</visibility>
				<TimeSpan>
					<begin>1996-03-12</begin>
				</TimeSpan>
				<styleUrl>#branch16_part31_style</styleUrl>
				<LineString>
					<tessellate>1</tessellate>
					<altitudeMode>absolute</altitudeMode>
					<coordinates>
-175.842,29.436,1287236.94777178 -178.6994,29.6092,1275382.692415946 </coordinates>
				</LineString>
			</Placemark>
			<Placemark>
				<name>branch16_part32</name>
				<visibility>0</visibility>
				<TimeSpan>
					<begin>1996-01-21</begin>
				</TimeSpan>
				<styleUrl>#branch16_part32_style</styleUrl>
				<LineString>
					<tessellate>1</tessellate>
					<altitudeMode>absolute</altitudeMode>
					<coordinates>
-178.6994,29.6092,1275382.692415946 178.4432,29.7824,1261229.4800394 </coordinates>
				</LineString>
			</Placemark>
			<Placemark>
				<name>branch16_part33</name>
				<visibility>0</visibility>
				<TimeSpan>
					<begin>1995-11-30</begin>
				</TimeSpan>
				<styleUrl>#branch16_part33_style</styleUrl>
				<LineString>
					<tessellate>1</tessellate>
					<altitudeMode>absolute</altitudeMode>
					<coordinates>
178.4432,29.7824,1261229.4800394 175.5858,29.9556,1244698.890225156 </coordinates>
				</LineString>
			</Placemark>
			<Placemark>
				<name>branch16_part34</name>
				<visibility>0</visibility>
				<TimeSpan>
					<begin>1995-10-09</begin>
				</TimeSpan>
				<styleUrl>#branch16_part34_style</styleUrl>
				<LineString>
					<tessellate>1</tessellate>
					<altitudeMode>absolute</altitudeMode>
					<coordinates>
175.5858,29.9556,1244698.890225156 172.7284,30.1288,1225694.737745082 </coordinates>
				</LineString>
			</Placemark>
			<Placemark>
				<name>branch16_part35</name>
				<visibility>0</visibility>
				<TimeSpan>
					<begin>1995-08-18</begin>
				</TimeSpan>
				<styleUrl>#branch16_part35_style</styleUrl>
				<LineString>
					<tessellate>1</tessellate>
					<altitudeMode>absolute</altitudeMode>
					<coordinates>
172.7284,30.1288,1225694.737745082 169.871,30.302,1204099.908539655 </coordinates>
				</LineString>
			</Placemark>
			<Placemark>
				<name>branch16_part36</name>
				<visibility>0</visibility>
				<TimeSpan>
					<begin>1995-06-26</begin>
				</TimeSpan>
				<styleUrl>#branch16_part36_style</styleUrl>
				<LineString>
					<tessellate>1</tessellate>
					<altitudeMode>absolute</altitudeMode>
					<coordinates>
169.871,30.302,1204099.908539655 167.0136,30.4752,1179772.15010162 </coordinates>
				</LineString>
			</Placemark>
			<Placemark>
				<name>branch16_part37</name>
				<visibility>0</visibility>
				<TimeSpan>
					<begin>1995-05-05</begin>
				</TimeSpan>
				<styleUrl>#branch16_part37_style</styleUrl>
				<LineString>
					<tessellate>1</tessellate>
					<altitudeMode>absolute</altitudeMode>
					<coordinates>
167.0136,30.4752,1179772.15010162 164.1562,30.6484,1152538.415570848 </coordinates>
				</LineString>
			</Placemark>
			<Placemark>
				<name>branch16_part38</name>
				<visibility>0</visibility>
				<TimeSpan>
					<begin>1995-03-14</begin>
				</TimeSpan>
				<styleUrl>#branch16_part38_style</styleUrl>
				<LineString>
					<tessellate>1</tessellate>
					<altitudeMode>absolute</altitudeMode>
					<coordinates>
164.1562,30.6484,1152538.415570848 161.2988,30.8216,1122187.154345786 </coordinates>
				</LineString>
			</Placemark>
			<Placemark>
				<name>branch16_part39</name>
				<visibility>0</visibility>
				<TimeSpan>
					<begin>1995-01-23</begin>
				</TimeSpan>
				<styleUrl>#branch16_part39_style</styleUrl>
				<LineString>
					<tessellate>1</tessellate>
					<altitudeMode>absolute</altitudeMode>
					<coordinates>
161.2988,30.8216,1122187.154345786 158.4414,30.99479999999999,1088457.604223425 </coordinates>
				</LineString>
			</Placemark>
			<Placemark>
				<name>branch16_part40</name>
				<visibility>0</visibility>
				<TimeSpan>
					<begin>1995-00-02</begin>
				</TimeSpan>
				<styleUrl>#branch16_part40_style</styleUrl>
				<LineString>
					<tessellate>1</tessellate>
					<altitudeMode>absolute</altitudeMode>
					<coordinates>
158.4414,30.99479999999999,1088457.604223425 155.584,31.168,1051024.5666995 </coordinates>
				</LineString>
			</Placemark>
			<Placemark>
				<name>branch16_part41</name>
				<visibility>0</visibility>
				<TimeSpan>
					<begin>1994-10-11</begin>
				</TimeSpan>
				<styleUrl>#branch16_part41_style</styleUrl>
				<LineString>
					<tessellate>1</tessellate>
					<altitudeMode>absolute</altitudeMode>
					<coordinates>
155.584,31.168,1051024.5666995 152.7266,31.3412,1009476.131575639 </coordinates>
				</LineString>
			</Placemark>
			<Placemark>
				<name>branch16_part42</name>
				<visibility>0</visibility>
				<TimeSpan>
					<begin>1994-08-20</begin>
				</TimeSpan>
				<styleUrl>#branch16_part42_style</styleUrl>
				<LineString>
					<tessellate>1</tessellate>
					<altitudeMode>absolute</altitudeMode>
					<coordinates>
152.7266,31.3412,1009476.131575639 149.8692,31.5144,963279.9268317244 </coordinates>
				</LineString>
			</Placemark>
			<Placemark>
				<name>branch16_part43</name>
				<visibility>0</visibility>
				<TimeSpan>
					<begin>1994-06-29</begin>
				</TimeSpan>
				<styleUrl>#branch16_part43_style</styleUrl>
				<LineString>
					<tessellate>1</tessellate>
					<altitudeMode>absolute</altitudeMode>
					<coordinates>
149.8692,31.5144,963279.9268317244 147.0118,31.6876,911729.7359710928 </coordinates>
				</LineString>
			</Placemark>
			<Placemark>
				<name>branch16_part44</name>
				<visibility>0</visibility>
				<TimeSpan>
					<begin>1994-05-07</begin>
				</TimeSpan>
				<styleUrl>#branch16_part44_style</styleUrl>
				<LineString>
					<tessellate>1</tessellate>
					<altitudeMode>absolute</altitudeMode>
					<coordinates>
147.0118,31.6876,911729.7359710928 144.1544,31.8608,853856.3944082606 </coordinates>
				</LineString>
			</Placemark>
			<Placemark>
				<name>branch16_part45</name>
				<visibility>0</visibility>
				<TimeSpan>
					<begin>1994-03-16</begin>
				</TimeSpan>
				<styleUrl>#branch16_part45_style</styleUrl>
				<LineString>
					<tessellate>1</tessellate>
					<altitudeMode>absolute</altitudeMode>
					<coordinates>
144.1544,31.8608,853856.3944082606 141.297,32.034,788268.4250246248 </coordinates>
				</LineString>
			</Placemark>
			<Placemark>
				<name>branch16_part46</name>
				<visibility>0</visibility>
				<TimeSpan>
					<begin>1994-01-25</begin>
				</TimeSpan>
				<styleUrl>#branch16_part46_style</styleUrl>
				<LineString>
					<tessellate>1</tessellate>
					<altitudeMode>absolute</altitudeMode>
					<coordinates>
141.297,32.034,788268.4250246248 138.4396,32.2072,712839.5431727259 </coordinates>
				</LineString>
			</Placemark>
			<Placemark>
				<name>branch16_part47</name>
				<visibility>0</visibility>
				<TimeSpan>
					<begin>1994-00-04</begin>
				</TimeSpan>
				<styleUrl>#branch16_part47_style</styleUrl>
				<LineString>
					<tessellate>1</tessellate>
					<altitudeMode>absolute</altitudeMode>
					<coordinates>
138.4396,32.2072,712839.5431727259 135.5822,32.3804,624011.262343533 </coordinates>
				</LineString>
			</Placemark>
			<Placemark>
				<name>branch16_part48</name>
				<visibility>0</visibility>
				<TimeSpan>
					<begin>1993-10-13</begin>
				</TimeSpan>
				<styleUrl>#branch16_part48_style</styleUrl>
				<LineString>
					<tessellate>1</tessellate>
					<altitudeMode>absolute</altitudeMode>
					<coordinates>
135.5822,32.3804,624011.262343533 132.7248,32.5536,514894.7791087122 </coordinates>
				</LineString>
			</Placemark>
			<Placemark>
				<name>branch16_part49</name>
				<visibility>0</visibility>
				<TimeSpan>
					<begin>1993-08-22</begin>
				</TimeSpan>
				<styleUrl>#branch16_part49_style</styleUrl>
				<LineString>
					<tessellate>1</tessellate>
					<altitudeMode>absolute</altitudeMode>
					<coordinates>
132.7248,32.5536,514894.7791087122 129.8674,32.7268,367858.5983448253 </coordinates>
				</LineString>
			</Placemark>
			<Placemark>
				<name>branch16_part50</name>
				<visibility>0</visibility>
				<TimeSpan>
					<begin>1993-07</begin>
				</TimeSpan>
				<styleUrl>#branch16_part50_style</styleUrl>
				<LineString>
					<tessellate>1</tessellate>
					<altitudeMode>absolute</altitudeMode>
					<coordinates>
129.8674,32.7268,367858.5983448253 127.01,32.9,1.608917339292221e-010 </coordinates>
				</LineString>
			</Placemark>
		</Folder>
		<Folder>
			<name>branch19</name>
			<visibility>0</visibility>
			<Placemark>
				<name>branch19_part1</name>
				<visibility>0</visibility>
				<TimeSpan>
					<begin>1988-07-27</begin>
				</TimeSpan>
				<styleUrl>#branch19_part1_style</styleUrl>
				<LineString>
					<tessellate>1</tessellate>
					<altitudeMode>absolute</altitudeMode>
					<coordinates>
127.01,32.9,0 125.1684,32.877,150509.7774246763 </coordinates>
				</LineString>
			</Placemark>
			<Placemark>
				<name>branch19_part2</name>
				<visibility>0</visibility>
				<TimeSpan>
					<begin>1988-04-07</begin>
				</TimeSpan>
				<styleUrl>#branch19_part2_style</styleUrl>
				<LineString>
					<tessellate>1</tessellate>
					<altitudeMode>absolute</altitudeMode>
					<coordinates>
125.1684,32.877,150509.7774246763 123.3268,32.854,210669.8034230419 </coordinates>
				</LineString>
			</Placemark>
			<Placemark>
				<name>branch19_part3</name>
				<visibility>0</visibility>
				<TimeSpan>
					<begin>1988-00-17</begin>
				</TimeSpan>
				<styleUrl>#branch19_part3_style</styleUrl>
				<LineString>
					<tessellate>1</tessellate>
					<altitudeMode>absolute</altitudeMode>
					<coordinates>
123.3268,32.854,210669.8034230419 121.4852,32.831,255314.9406549346 </coordinates>
				</LineString>
			</Placemark>
			<Placemark>
				<name>branch19_part4</name>
				<visibility>0</visibility>
				<TimeSpan>
					<begin>1987-08-27</begin>
				</TimeSpan>
				<styleUrl>#branch19_part4_style</styleUrl>
				<LineString>
					<tessellate>1</tessellate>
					<altitudeMode>absolute</altitudeMode>
					<coordinates>
121.4852,32.831,255314.9406549346 119.6436,32.808,291659.1360516834 </coordinates>
				</LineString>
			</Placemark>
			<Placemark>
				<name>branch19_part5</name>
				<visibility>0</visibility>
				<TimeSpan>
					<begin>1987-05-07</begin>
				</TimeSpan>
				<styleUrl>#branch19_part5_style</styleUrl>
				<LineString>
					<tessellate>1</tessellate>
					<altitudeMode>absolute</altitudeMode>
					<coordinates>
119.6436,32.808,291659.1360516834 117.802,32.785,322520.9516243061 </coordinates>
				</LineString>
			</Placemark>
			<Placemark>
				<name>branch19_part6</name>
				<visibility>0</visibility>
				<TimeSpan>
					<begin>1987-01-18</begin>
				</TimeSpan>
				<styleUrl>#branch19_part6_style</styleUrl>
				<LineString>
					<tessellate>1</tessellate>
					<altitudeMode>absolute</altitudeMode>
					<coordinates>
117.802,32.785,322520.9516243061 115.9604,32.762,349356.3463060799 </coordinates>
				</LineString>
			</Placemark>
			<Placemark>
				<name>branch19_part7</name>
				<visibility>0</visibility>
				<TimeSpan>
					<begin>1986-09-28</begin>
				</TimeSpan>
				<styleUrl>#branch19_part7_style</styleUrl>
				<LineString>
					<tessellate>1</tessellate>
					<altitudeMode>absolute</altitudeMode>
					<coordinates>
115.9604,32.762,349356.3463060799 114.1188,32.739,373035.2919570364 </coordinates>
				</LineString>
			</Placemark>
			<Placemark>
				<name>branch19_part8</name>
				<visibility>0</visibility>
				<TimeSpan>
					<begin>1986-06-08</begin>
				</TimeSpan>
				<styleUrl>#branch19_part8_style</styleUrl>
				<LineString>
					<tessellate>1</tessellate>
					<altitudeMode>absolute</altitudeMode>
					<coordinates>
114.1188,32.739,373035.2919570364 112.2772,32.716,394127.1130740196 </coordinates>
				</LineString>
			</Placemark>
			<Placemark>
				<name>branch19_part9</name>
				<visibility>0</visibility>
				<TimeSpan>
					<begin>1986-02-18</begin>
				</TimeSpan>
				<styleUrl>#branch19_part9_style</styleUrl>
				<LineString>
					<tessellate>1</tessellate>
					<altitudeMode>absolute</altitudeMode>
					<coordinates>
112.2772,32.716,394127.1130740196 110.4356,32.693,413028.3444851004 </coordinates>
				</LineString>
			</Placemark>
			<Placemark>
				<name>branch19_part10</name>
				<visibility>0</visibility>
				<TimeSpan>
					<begin>1985-10-29</begin>
				</TimeSpan>
				<styleUrl>#branch19_part10_style</styleUrl>
				<LineString>
					<tessellate>1</tessellate>
					<altitudeMode>absolute</altitudeMode>
					<coordinates>
110.4356,32.693,413028.3444851004 108.594,32.67,430027.9354990749 </coordinates>
				</LineString>
			</Placemark>
			<Placemark>
				<name>branch19_part11</name>
				<visibility>0</visibility>
				<TimeSpan>
					<begin>1985-07-09</begin>
				</TimeSpan>
				<styleUrl>#branch19_part11_style</styleUrl>
				<LineString>
					<tessellate>1</tessellate>
					<altitudeMode>absolute</altitudeMode>
					<coordinates>
108.594,32.67,430027.9354990749 106.7524,32.647,445343.706753045 </coordinates>
				</LineString>
			</Placemark>
			<Placemark>
				<name>branch19_part12</name>
				<visibility>0</visibility>
				<TimeSpan>
					<begin>1985-03-19</begin>
				</TimeSpan>
				<styleUrl>#branch19_part12_style</styleUrl>
				<LineString>
					<tessellate>1</tessellate>
					<altitudeMode>absolute</altitudeMode>
					<coordinates>
106.7524,32.647,445343.706753045 104.9108,32.624,459144.1917883094 </coordinates>
				</LineString>
			</Placemark>
			<Placemark>
				<name>branch19_part13</name>
				<visibility>0</visibility>
				<TimeSpan>
					<begin>1984-11-29</begin>
				</TimeSpan>
				<styleUrl>#branch19_part13_style</styleUrl>
				<LineString>
					<tessellate>1</tessellate>
					<altitudeMode>absolute</altitudeMode>
					<coordinates>
104.9108,32.624,459144.1917883094 103.0692,32.601,471562.4459547109 </coordinates>
				</LineString>
			</Placemark>
			<Placemark>
				<name>branch19_part14</name>
				<visibility>0</visibility>
				<TimeSpan>
					<begin>1984-08-09</begin>
				</TimeSpan>
				<styleUrl>#branch19_part14_style</styleUrl>
				<LineString>
					<tessellate>1</tessellate>
					<altitudeMode>absolute</altitudeMode>
					<coordinates>
103.0692,32.601,471562.4459547109 101.2276,32.578,482705.1604137784 </coordinates>
				</LineString>
			</Placemark>
			<Placemark>
				<name>branch19_part15</name>
				<visibility>0</visibility>
				<TimeSpan>
					<begin>1984-04-20</begin>
				</TimeSpan>
				<styleUrl>#branch19_part15_style</styleUrl>
				<LineString>
					<tessellate>1</tessellate>
					<altitudeMode>absolute</altitudeMode>
					<coordinates>
101.2276,32.578,482705.1604137784 99.386,32.555,492658.8913425244 </coordinates>
				</LineString>
			</Placemark>
			<Placemark>
				<name>branch19_part16</name>
				<visibility>0</visibility>
				<TimeSpan>
					<begin>1984-00-30</begin>
				</TimeSpan>
				<styleUrl>#branch19_part16_style</styleUrl>
				<LineString>
					<tessellate>1</tessellate>
					<altitudeMode>absolute</altitudeMode>
					<coordinates>
99.386,32.555,492658.8913425244 97.54440000000001,32.532,501494.4410669486 </coordinates>
				</LineString>
			</Placemark>
			<Placemark>
				<name>branch19_part17</name>
				<visibility>0</visibility>
				<TimeSpan>
					<begin>1983-09-10</begin>
				</TimeSpan>
				<styleUrl>#branch19_part17_style</styleUrl>
				<LineString>
					<tessellate>1</tessellate>
					<altitudeMode>absolute</altitudeMode>
					<coordinates>
97.54440000000001,32.532,501494.4410669486 95.7028,32.509,509270.012367417 </coordinates>
				</LineString>
			</Placemark>
			<Placemark>
				<name>branch19_part18</name>
				<visibility>0</visibility>
				<TimeSpan>
					<begin>1983-05-20</begin>
				</TimeSpan>
				<styleUrl>#branch19_part18_style</styleUrl>
				<LineString>
					<tessellate>1</tessellate>
					<altitudeMode>absolute</altitudeMode>
					<coordinates>
95.7028,32.509,509270.012367417 93.8612,32.486,516033.5225988898 </coordinates>
				</LineString>
			</Placemark>
			<Placemark>
				<name>branch19_part19</name>
				<visibility>0</visibility>
				<TimeSpan>
					<begin>1983-02-00</begin>
				</TimeSpan>
				<styleUrl>#branch19_part19_style</styleUrl>
				<LineString>
					<tessellate>1</tessellate>
					<altitudeMode>absolute</altitudeMode>
					<coordinates>
93.8612,32.486,516033.5225988898 92.0196,32.463,521824.3260603906 </coordinates>
				</LineString>
			</Placemark>
			<Placemark>
				<name>branch19_part20</name>
				<visibility>0</visibility>
				<TimeSpan>
					<begin>1982-10-11</begin>
				</TimeSpan>
				<styleUrl>#branch19_part20_style</styleUrl>
				<LineString>
					<tessellate>1</tessellate>
					<altitudeMode>absolute</altitudeMode>
					<coordinates>
92.0196,32.463,521824.3260603906 90.17800000000001,32.44,526674.508557605 </coordinates>
				</LineString>
			</Placemark>
			<Placemark>
				<name>branch19_part21</name>
				<visibility>0</visibility>
				<TimeSpan>
					<begin>1982-06-21</begin>
				</TimeSpan>
				<styleUrl>#branch19_part21_style</styleUrl>
				<LineString>
					<tessellate>1</tessellate>
					<altitudeMode>absolute</altitudeMode>
					<coordinates>
90.17800000000001,32.44,526674.508557605 88.3364,32.417,530609.864715933 </coordinates>
				</LineString>
			</Placemark>
			<Placemark>
				<name>branch19_part22</name>
				<visibility>0</visibility>
				<TimeSpan>
					<begin>1982-03</begin>
				</TimeSpan>
				<styleUrl>#branch19_part22_style</styleUrl>
				<LineString>
					<tessellate>1</tessellate>
					<altitudeMode>absolute</altitudeMode>
					<coordinates>
88.3364,32.417,530609.864715933 86.4948,32.394,533650.6338202724 </coordinates>
				</LineString>
			</Placemark>
			<Placemark>
				<name>branch19_part23</name>
				<visibility>0</visibility>
				<TimeSpan>
					<begin>1981-11-11</begin>
				</TimeSpan>
				<styleUrl>#branch19_part23_style</styleUrl>
				<LineString>
					<tessellate>1</tessellate>
					<altitudeMode>absolute</altitudeMode>
					<coordinates>
86.4948,32.394,533650.6338202724 84.6532,32.371,535812.0466107014 </coordinates>
				</LineString>
			</Placemark>
			<Placemark>
				<name>branch19_part24</name>
				<visibility>0</visibility>
				<TimeSpan>
					<begin>1981-07-22</begin>
				</TimeSpan>
				<styleUrl>#branch19_part24_style</styleUrl>
				<LineString>
					<tessellate>1</tessellate>
					<altitudeMode>absolute</altitudeMode>
					<coordinates>
84.6532,32.371,535812.0466107014 82.8116,32.348,537104.7192894234 </coordinates>
				</LineString>
			</Placemark>
			<Placemark>
				<name>branch19_part25</name>
				<visibility>0</visibility>
				<TimeSpan>
					<begin>1981-04-02</begin>
				</TimeSpan>
				<styleUrl>#branch19_part25_style</styleUrl>
				<LineString>
					<tessellate>1</tessellate>
					<altitudeMode>absolute</altitudeMode>
					<coordinates>
82.8116,32.348,537104.7192894234 80.97,32.325,537534.9193738435 </coordinates>
				</LineString>
			</Placemark>
			<Placemark>
				<name>branch19_part26</name>
				<visibility>0</visibility>
				<TimeSpan>
					<begin>1981-00-12</begin>
				</TimeSpan>
				<styleUrl>#branch19_part26_style</styleUrl>
				<LineString>
					<tessellate>1</tessellate>
					<altitudeMode>absolute</altitudeMode>
					<coordinates>
80.97,32.325,537534.9193738435 79.1284,32.302,537104.7192894234 </coordinates>
				</LineString>
			</Placemark>
			<Placemark>
				<name>branch19_part27</name>
				<visibility>0</visibility>
				<TimeSpan>
					<begin>1980-08-22</begin>
				</TimeSpan>
				<styleUrl>#branch19_part27_style</styleUrl>
				<LineString>
					<tessellate>1</tessellate>
					<altitudeMode>absolute</altitudeMode>
					<coordinates>
79.1284,32.302,537104.7192894234 77.2868,32.279,535812.0466107014 </coordinates>
				</LineString>
			</Placemark>
			<Placemark>
				<name>branch19_part28</name>
				<visibility>0</visibility>
				<TimeSpan>
					<begin>1980-05-02</begin>
				</TimeSpan>
				<styleUrl>#branch19_part28_style</styleUrl>
				<LineString>
					<tessellate>1</tessellate>
					<altitudeMode>absolute</altitudeMode>
					<coordinates>
77.2868,32.279,535812.0466107014 75.4452,32.256,533650.6338202724 </coordinates>
				</LineString>
			</Placemark>
			<Placemark>
				<name>branch19_part29</name>
				<visibility>0</visibility>
				<TimeSpan>
					<begin>1980-01-13</begin>
				</TimeSpan>
				<styleUrl>#branch19_part29_style</styleUrl>
				<LineString>
					<tessellate>1</tessellate>
					<altitudeMode>absolute</altitudeMode>
					<coordinates>
75.4452,32.256,533650.6338202724 73.6036,32.233,530609.864715933 </coordinates>
				</LineString>
			</Placemark>
			<Placemark>
				<name>branch19_part30</name>
				<visibility>0</visibility>
				<TimeSpan>
					<begin>1979-09-23</begin>
				</TimeSpan>
				<styleUrl>#branch19_part30_style</styleUrl>
				<LineString>
					<tessellate>1</tessellate>
					<altitudeMode>absolute</altitudeMode>
					<coordinates>
73.6036,32.233,530609.864715933 71.762,32.21,526674.508557605 </coordinates>
				</LineString>
			</Placemark>
			<Placemark>
				<name>branch19_part31</name>
				<visibility>0</visibility>
				<TimeSpan>
					<begin>1979-06-03</begin>
				</TimeSpan>
				<styleUrl>#branch19_part31_style</styleUrl>
				<LineString>
					<tessellate>1</tessellate>
					<altitudeMode>absolute</altitudeMode>
					<coordinates>
71.762,32.21,526674.508557605 69.9204,32.187,521824.3260603906 </coordinates>
				</LineString>
			</Placemark>
			<Placemark>
				<name>branch19_part32</name>
				<visibility>0</visibility>
				<TimeSpan>
					<begin>1979-02-13</begin>
				</TimeSpan>
				<styleUrl>#branch19_part32_style</styleUrl>
				<LineString>
					<tessellate>1</tessellate>
					<altitudeMode>absolute</altitudeMode>
					<coordinates>
69.9204,32.187,521824.3260603906 68.0788,32.164,516033.5225988898 </coordinates>
				</LineString>
			</Placemark>
			<Placemark>
				<name>branch19_part33</name>
				<visibility>0</visibility>
				<TimeSpan>
					<begin>1978-10-23</begin>
				</TimeSpan>
				<styleUrl>#branch19_part33_style</styleUrl>
				<LineString>
					<tessellate>1</tessellate>
					<altitudeMode>absolute</altitudeMode>
					<coordinates>
68.0788,32.164,516033.5225988898 66.2372,32.141,509270.0123674169 </coordinates>
				</LineString>
			</Placemark>
			<Placemark>
				<name>branch19_part34</name>
				<visibility>0</visibility>
				<TimeSpan>
					<begin>1978-07-04</begin>
				</TimeSpan>
				<styleUrl>#branch19_part34_style</styleUrl>
				<LineString>
					<tessellate>1</tessellate>
					<altitudeMode>absolute</altitudeMode>
					<coordinates>
66.2372,32.141,509270.0123674169 64.3956,32.118,501494.4410669486 </coordinates>
				</LineString>
			</Placemark>
			<Placemark>
				<name>branch19_part35</name>
				<visibility>0</visibility>
				<TimeSpan>
					<begin>1978-03-14</begin>
				</TimeSpan>
				<styleUrl>#branch19_part35_style</styleUrl>
				<LineString>
					<tessellate>1</tessellate>
					<altitudeMode>absolute</altitudeMode>
					<coordinates>
64.3956,32.118,501494.4410669486 62.554,32.095,492658.8913425244 </coordinates>
				</LineString>
			</Placemark>
			<Placemark>
				<name>branch19_part36</name>
				<visibility>0</visibility>
				<TimeSpan>
					<begin>1977-11-24</begin>
				</TimeSpan>
				<styleUrl>#branch19_part36_style</styleUrl>
				<LineString>
					<tessellate>1</tessellate>
					<altitudeMode>absolute</altitudeMode>
					<coordinates>
62.554,32.095,492658.8913425244 60.71239999999999,32.072,482705.1604137784 </coordinates>
				</LineString>
			</Placemark>
			<Placemark>
				<name>branch19_part37</name>
				<visibility>0</visibility>
				<TimeSpan>
					<begin>1977-08-04</begin>
				</TimeSpan>
				<styleUrl>#branch19_part37_style</styleUrl>
				<LineString>
					<tessellate>1</tessellate>
					<altitudeMode>absolute</altitudeMode>
					<coordinates>
60.71239999999999,32.072,482705.1604137784 58.8708,32.049,471562.4459547109 </coordinates>
				</LineString>
			</Placemark>
			<Placemark>
				<name>branch19_part38</name>
				<visibility>0</visibility>
				<TimeSpan>
					<begin>1977-04-15</begin>
				</TimeSpan>
				<styleUrl>#branch19_part38_style</styleUrl>
				<LineString>
					<tessellate>1</tessellate>
					<altitudeMode>absolute</altitudeMode>
					<coordinates>
58.8708,32.049,471562.4459547109 57.02919999999999,32.026,459144.1917883094 </coordinates>
				</LineString>
			</Placemark>
			<Placemark>
				<name>branch19_part39</name>
				<visibility>0</visibility>
				<TimeSpan>
					<begin>1977-00-25</begin>
				</TimeSpan>
				<styleUrl>#branch19_part39_style</styleUrl>
				<LineString>
					<tessellate>1</tessellate>
					<altitudeMode>absolute</altitudeMode>
					<coordinates>
57.02919999999999,32.026,459144.1917883094 55.18759999999998,32.003,445343.706753045 </coordinates>
				</LineString>
			</Placemark>
			<Placemark>
				<name>branch19_part40</name>
				<visibility>0</visibility>
				<TimeSpan>
					<begin>1976-09-05</begin>
				</TimeSpan>
				<styleUrl>#branch19_part40_style</styleUrl>
				<LineString>
					<tessellate>1</tessellate>
					<altitudeMode>absolute</altitudeMode>
					<coordinates>
55.18759999999998,32.003,445343.706753045 53.34599999999999,31.98,430027.9354990748 </coordinates>
				</LineString>
			</Placemark>
			<Placemark>
				<name>branch19_part41</name>
				<visibility>0</visibility>
				<TimeSpan>
					<begin>1976-05-15</begin>
				</TimeSpan>
				<styleUrl>#branch19_part41_style</styleUrl>
				<LineString>
					<tessellate>1</tessellate>
					<altitudeMode>absolute</altitudeMode>
					<coordinates>
53.34599999999999,31.98,430027.9354990748 51.50439999999998,31.957,413028.3444851004 </coordinates>
				</LineString>
			</Placemark>
			<Placemark>
				<name>branch19_part42</name>
				<visibility>0</visibility>
				<TimeSpan>
					<begin>1976-01-25</begin>
				</TimeSpan>
				<styleUrl>#branch19_part42_style</styleUrl>
				<LineString>
					<tessellate>1</tessellate>
					<altitudeMode>absolute</altitudeMode>
					<coordinates>
51.50439999999998,31.957,413028.3444851004 49.66279999999999,31.93400000000001,394127.1130740196 </coordinates>
				</LineString>
			</Placemark>
			<Placemark>
				<name>branch19_part43</name>
				<visibility>0</visibility>
				<TimeSpan>
					<begin>1975-10-06</begin>
				</TimeSpan>
				<styleUrl>#branch19_part43_style</styleUrl>
				<LineString>
					<tessellate>1</tessellate>
					<altitudeMode>absolute</altitudeMode>
					<coordinates>
49.66279999999999,31.93400000000001,394127.1130740196 47.82119999999999,31.911,373035.2919570364 </coordinates>
				</LineString>
			</Placemark>
			<Placemark>
				<name>branch19_part44</name>
				<visibility>0</visibility>
				<TimeSpan>
					<begin>1975-06-16</begin>
				</TimeSpan>
				<styleUrl>#branch19_part44_style</styleUrl>
				<LineString>
					<tessellate>1</tessellate>
					<altitudeMode>absolute</altitudeMode>
					<coordinates>
47.82119999999999,31.911,373035.2919570364 45.97959999999999,31.888,349356.3463060799 </coordinates>
				</LineString>
			</Placemark>
			<Placemark>
				<name>branch19_part45</name>
				<visibility>0</visibility>
				<TimeSpan>
					<begin>1975-02-26</begin>
				</TimeSpan>
				<styleUrl>#branch19_part45_style</styleUrl>
				<LineString>
					<tessellate>1</tessellate>
					<altitudeMode>absolute</altitudeMode>
					<coordinates>
45.97959999999999,31.888,349356.3463060799 44.13799999999999,31.865,322520.9516243061 </coordinates>
				</LineString>
			</Placemark>
			<Placemark>
				<name>branch19_part46</name>
				<visibility>0</visibility>
				<TimeSpan>
					<begin>1974-11-06</begin>
				</TimeSpan>
				<styleUrl>#branch19_part46_style</styleUrl>
				<LineString>
					<tessellate>1</tessellate>
					<altitudeMode>absolute</altitudeMode>
					<coordinates>
44.13799999999999,31.865,322520.9516243061 42.29639999999999,31.842,291659.1360516834 </coordinates>
				</LineString>
			</Placemark>
			<Placemark>
				<name>branch19_part47</name>
				<visibility>0</visibility>
				<TimeSpan>
					<begin>1974-07-16</begin>
				</TimeSpan>
				<styleUrl>#branch19_part47_style</styleUrl>
				<LineString>
					<tessellate>1</tessellate>
					<altitudeMode>absolute</altitudeMode>
					<coordinates>
42.29639999999999,31.842,291659.1360516834 40.45479999999999,31.819,255314.9406549345 </coordinates>
				</LineString>
			</Placemark>
			<Placemark>
				<name>branch19_part48</name>
				<visibility>0</visibility>
				<TimeSpan>
					<begin>1974-03-27</begin>
				</TimeSpan>
				<styleUrl>#branch19_part48_style</styleUrl>
				<LineString>
					<tessellate>1</tessellate>
					<altitudeMode>absolute</altitudeMode>
					<coordinates>
40.45479999999999,31.819,255314.9406549345 38.61319999999999,31.796,210669.8034230421 </coordinates>
				</LineString>
			</Placemark>
			<Placemark>
				<name>branch19_part49</name>
				<visibility>0</visibility>
				<TimeSpan>
					<begin>1974-00-07</begin>
				</TimeSpan>
				<styleUrl>#branch19_part49_style</styleUrl>
				<LineString>
					<tessellate>1</tessellate>
					<altitudeMode>absolute</altitudeMode>
					<coordinates>
38.61319999999999,31.796,210669.8034230421 36.77159999999999,31.773,150509.7774246764 </coordinates>
				</LineString>
			</Placemark>
			<Placemark>
				<name>branch19_part50</name>
				<visibility>0</visibility>
				<TimeSpan>
					<begin>1973-08-17</begin>
				</TimeSpan>
				<styleUrl>#branch19_part50_style</styleUrl>
				<LineString>
					<tessellate>1</tessellate>
					<altitudeMode>absolute</altitudeMode>
					<coordinates>
36.77159999999999,31.773,150509.7774246764 34.92999999999999,31.75,6.582904184411079e-011 </coordinates>
				</LineString>
			</Placemark>
		</Folder>
		<Folder>
			<name>branch21</name>
			<visibility>0</visibility>
			<Placemark>
				<name>branch21_part1</name>
				<visibility>0</visibility>
				<TimeSpan>
					<begin>1997-10-20</begin>
				</TimeSpan>
				<styleUrl>#branch21_part1_style</styleUrl>
				<LineString>
					<tessellate>1</tessellate>
					<altitudeMode>absolute</altitudeMode>
					<coordinates>
1.29,36.29,0 1.9628,36.1992,54580.51911538117 </coordinates>
				</LineString>
			</Placemark>
			<Placemark>
				<name>branch21_part2</name>
				<visibility>0</visibility>
				<TimeSpan>
					<begin>1997-04-05</begin>
				</TimeSpan>
				<styleUrl>#branch21_part2_style</styleUrl>
				<LineString>
					<tessellate>1</tessellate>
					<altitudeMode>absolute</altitudeMode>
					<coordinates>
1.9628,36.1992,54580.51911538117 2.6356,36.1084,76396.81241651843 </coordinates>
				</LineString>
			</Placemark>
			<Placemark>
				<name>branch21_part3</name>
				<visibility>0</visibility>
				<TimeSpan>
					<begin>1996-09-19</begin>
				</TimeSpan>
				<styleUrl>#branch21_part3_style</styleUrl>
				<LineString>
					<tessellate>1</tessellate>
					<altitudeMode>absolute</altitudeMode>
					<coordinates>
2.6356,36.1084,76396.81241651843 3.3084,36.0176,92586.82218059256 </coordinates>
				</LineString>
			</Placemark>
			<Placemark>
				<name>branch21_part4</name>
				<visibility>0</visibility>
				<TimeSpan>
					<begin>1996-03-04</begin>
				</TimeSpan>
				<styleUrl>#branch21_part4_style</styleUrl>
				<LineString>
					<tessellate>1</tessellate>
					<altitudeMode>absolute</altitudeMode>
					<coordinates>
3.3084,36.0176,92586.82218059256 3.9812,35.9268,105766.5975116547 </coordinates>
				</LineString>
			</Placemark>
			<Placemark>
				<name>branch21_part5</name>
				<visibility>0</visibility>
				<TimeSpan>
					<begin>1995-08-18</begin>
				</TimeSpan>
				<styleUrl>#branch21_part5_style</styleUrl>
				<LineString>
					<tessellate>1</tessellate>
					<altitudeMode>absolute</altitudeMode>
					<coordinates>
3.9812,35.9268,105766.5975116547 4.654,35.836,116958.2552472453 </coordinates>
				</LineString>
			</Placemark>
			<Placemark>
				<name>branch21_part6</name>
				<visibility>0</visibility>
				<TimeSpan>
					<begin>1995-02-03</begin>
				</TimeSpan>
				<styleUrl>#branch21_part6_style</styleUrl>
				<LineString>
					<tessellate>1</tessellate>
					<altitudeMode>absolute</altitudeMode>
					<coordinates>
4.654,35.836,116958.2552472453 5.3268,35.7452,126689.7809823782 </coordinates>
				</LineString>
			</Placemark>
			<Placemark>
				<name>branch21_part7</name>
				<visibility>0</visibility>
				<TimeSpan>
					<begin>1994-07-17</begin>
				</TimeSpan>
				<styleUrl>#branch21_part7_style</styleUrl>
				<LineString>
					<tessellate>1</tessellate>
					<altitudeMode>absolute</altitudeMode>
					<coordinates>
5.3268,35.7452,126689.7809823782 5.9996,35.6544,135276.6593091427 </coordinates>
				</LineString>
			</Placemark>
			<Placemark>
				<name>branch21_part8</name>
				<visibility>0</visibility>
				<TimeSpan>
					<begin>1994-01-02</begin>
				</TimeSpan>
				<styleUrl>#branch21_part8_style</styleUrl>
				<LineString>
					<tessellate>1</tessellate>
					<altitudeMode>absolute</altitudeMode>
					<coordinates>
5.9996,35.6544,135276.6593091427 6.672400000000001,35.5636,142925.3487521247 </coordinates>
				</LineString>
			</Placemark>
			<Placemark>
				<name>branch21_part9</name>
				<visibility>0</visibility>
				<TimeSpan>
					<begin>1993-06-17</begin>
				</TimeSpan>
				<styleUrl>#branch21_part9_style</styleUrl>
				<LineString>
					<tessellate>1</tessellate>
					<altitudeMode>absolute</altitudeMode>
					<coordinates>
6.672400000000001,35.5636,142925.3487521247 7.345200000000001,35.4728,149779.6477882988 </coordinates>
				</LineString>
			</Placemark>
			<Placemark>
				<name>branch21_part10</name>
				<visibility>0</visibility>
				<TimeSpan>
					<begin>1993-00</begin>
				</TimeSpan>
				<styleUrl>#branch21_part10_style</styleUrl>
				<LineString>
					<tessellate>1</tessellate>
					<altitudeMode>absolute</altitudeMode>
					<coordinates>
7.345200000000001,35.4728,149779.6477882988 8.018000000000001,35.382,155944.3403296604 </coordinates>
				</LineString>
			</Placemark>
			<Placemark>
				<name>branch21_part11</name>
				<visibility>0</visibility>
				<TimeSpan>
					<begin>1992-05-16</begin>
				</TimeSpan>
				<styleUrl>#branch21_part11_style</styleUrl>
				<LineString>
					<tessellate>1</tessellate>
					<altitudeMode>absolute</altitudeMode>
					<coordinates>
8.018000000000001,35.382,155944.3403296604 8.690799999999999,35.2912,161498.4163504856 </coordinates>
				</LineString>
			</Placemark>
			<Placemark>
				<name>branch21_part12</name>
				<visibility>0</visibility>
				<TimeSpan>
					<begin>1991-11-00</begin>
				</TimeSpan>
				<styleUrl>#branch21_part12_style</styleUrl>
				<LineString>
					<tessellate>1</tessellate>
					<altitudeMode>absolute</altitudeMode>
					<coordinates>
8.690799999999999,35.2912,161498.4163504856 9.363600000000002,35.2004,166502.9924661186 </coordinates>
				</LineString>
			</Placemark>
			<Placemark>
				<name>branch21_part13</name>
				<visibility>0</visibility>
				<TimeSpan>
					<begin>1991-04-15</begin>
				</TimeSpan>
				<styleUrl>#branch21_part13_style</styleUrl>
				<LineString>
					<tessellate>1</tessellate>
					<altitudeMode>absolute</altitudeMode>
					<coordinates>
9.363600000000002,35.2004,166502.9924661186 10.0364,35.1096,171006.319562248 </coordinates>
				</LineString>
			</Placemark>
			<Placemark>
				<name>branch21_part14</name>
				<visibility>0</visibility>
				<TimeSpan>
					<begin>1990-09-29</begin>
				</TimeSpan>
				<styleUrl>#branch21_part14_style</styleUrl>
				<LineString>
					<tessellate>1</tessellate>
					<altitudeMode>absolute</altitudeMode>
					<coordinates>
10.0364,35.1096,171006.319562248 10.7092,35.0188,175047.087876019 </coordinates>
				</LineString>
			</Placemark>
			<Placemark>
				<name>branch21_part15</name>
				<visibility>0</visibility>
				<TimeSpan>
					<begin>1990-03-14</begin>
				</TimeSpan>
				<styleUrl>#branch21_part15_style</styleUrl>
				<LineString>
					<tessellate>1</tessellate>
					<altitudeMode>absolute</altitudeMode>
					<coordinates>
10.7092,35.0188,175047.087876019 11.382,34.928,178656.6859401559 </coordinates>
				</LineString>
			</Placemark>
			<Placemark>
				<name>branch21_part16</name>
				<visibility>0</visibility>
				<TimeSpan>
					<begin>1989-08-29</begin>
				</TimeSpan>
				<styleUrl>#branch21_part16_style</styleUrl>
				<LineString>
					<tessellate>1</tessellate>
					<altitudeMode>absolute</altitudeMode>
					<coordinates>
11.382,34.928,178656.6859401559 12.0548,34.8372,181860.7893471268 </coordinates>
				</LineString>
			</Placemark>
			<Placemark>
				<name>branch21_part17</name>
				<visibility>0</visibility>
				<TimeSpan>
					<begin>1989-02-13</begin>
				</TimeSpan>
				<styleUrl>#branch21_part17_style</styleUrl>
				<LineString>
					<tessellate>1</tessellate>
					<altitudeMode>absolute</altitudeMode>
					<coordinates>
12.0548,34.8372,181860.7893471268 12.7276,34.7464,184680.5046191835 </coordinates>
				</LineString>
			</Placemark>
			<Placemark>
				<name>branch21_part18</name>
				<visibility>0</visibility>
				<TimeSpan>
					<begin>1988-07-28</begin>
				</TimeSpan>
				<styleUrl>#branch21_part18_style</styleUrl>
				<LineString>
					<tessellate>1</tessellate>
					<altitudeMode>absolute</altitudeMode>
					<coordinates>
12.7276,34.7464,184680.5046191835 13.4004,34.6556,187133.2083955925 </coordinates>
				</LineString>
			</Placemark>
			<Placemark>
				<name>branch21_part19</name>
				<visibility>0</visibility>
				<TimeSpan>
					<begin>1988-01-12</begin>
				</TimeSpan>
				<styleUrl>#branch21_part19_style</styleUrl>
				<LineString>
					<tessellate>1</tessellate>
					<altitudeMode>absolute</altitudeMode>
					<coordinates>
13.4004,34.6556,187133.2083955925 14.0732,34.5648,189233.1720287328 </coordinates>
				</LineString>
			</Placemark>
			<Placemark>
				<name>branch21_part20</name>
				<visibility>0</visibility>
				<TimeSpan>
					<begin>1987-06-27</begin>
				</TimeSpan>
				<styleUrl>#branch21_part20_style</styleUrl>
				<LineString>
					<tessellate>1</tessellate>
					<altitudeMode>absolute</altitudeMode>
					<coordinates>
14.0732,34.5648,189233.1720287328 14.746,34.474,190992.0310412961 </coordinates>
				</LineString>
			</Placemark>
			<Placemark>
				<name>branch21_part21</name>
				<visibility>0</visibility>
				<TimeSpan>
					<begin>1987-00-12</begin>
				</TimeSpan>
				<styleUrl>#branch21_part21_style</styleUrl>
				<LineString>
					<tessellate>1</tessellate>
					<altitudeMode>absolute</altitudeMode>
					<coordinates>
14.746,34.474,190992.0310412961 15.4188,34.3832,192419.1395368419 </coordinates>
				</LineString>
			</Placemark>
			<Placemark>
				<name>branch21_part22</name>
				<visibility>0</visibility>
				<TimeSpan>
					<begin>1986-05-26</begin>
				</TimeSpan>
				<styleUrl>#branch21_part22_style</styleUrl>
				<LineString>
					<tessellate>1</tessellate>
					<altitudeMode>absolute</altitudeMode>
					<coordinates>
15.4188,34.3832,192419.1395368419 16.0916,34.2924,193521.8370430416 </coordinates>
				</LineString>
			</Placemark>
			<Placemark>
				<name>branch21_part23</name>
				<visibility>0</visibility>
				<TimeSpan>
					<begin>1985-11-11</begin>
				</TimeSpan>
				<styleUrl>#branch21_part23_style</styleUrl>
				<LineString>
					<tessellate>1</tessellate>
					<altitudeMode>absolute</altitudeMode>
					<coordinates>
16.0916,34.2924,193521.8370430416 16.7644,34.2016,194305.6468004062 </coordinates>
				</LineString>
			</Placemark>
			<Placemark>
				<name>branch21_part24</name>
				<visibility>0</visibility>
				<TimeSpan>
					<begin>1985-04-25</begin>
				</TimeSpan>
				<styleUrl>#branch21_part24_style</styleUrl>
				<LineString>
					<tessellate>1</tessellate>
					<altitudeMode>absolute</altitudeMode>
					<coordinates>
16.7644,34.2016,194305.6468004062 17.4372,34.1108,194774.4186440576 </coordinates>
				</LineString>
			</Placemark>
			<Placemark>
				<name>branch21_part25</name>
				<visibility>0</visibility>
				<TimeSpan>
					<begin>1984-10-10</begin>
				</TimeSpan>
				<styleUrl>#branch21_part25_style</styleUrl>
				<LineString>
					<tessellate>1</tessellate>
					<altitudeMode>absolute</altitudeMode>
					<coordinates>
17.4372,34.1108,194774.4186440576 18.11,34.02,194930.4254120755 </coordinates>
				</LineString>
			</Placemark>
			<Placemark>
				<name>branch21_part26</name>
				<visibility>0</visibility>
				<TimeSpan>
					<begin>1984-03-24</begin>
				</TimeSpan>
				<styleUrl>#branch21_part26_style</styleUrl>
				<LineString>
					<tessellate>1</tessellate>
					<altitudeMode>absolute</altitudeMode>
					<coordinates>
18.11,34.02,194930.4254120755 18.7828,33.9292,194774.4186440576 </coordinates>
				</LineString>
			</Placemark>
			<Placemark>
				<name>branch21_part27</name>
				<visibility>0</visibility>
				<TimeSpan>
					<begin>1983-09-09</begin>
				</TimeSpan>
				<styleUrl>#branch21_part27_style</styleUrl>
				<LineString>
					<tessellate>1</tessellate>
					<altitudeMode>absolute</altitudeMode>
					<coordinates>
18.7828,33.9292,194774.4186440576 19.4556,33.8384,194305.6468004062 </coordinates>
				</LineString>
			</Placemark>
			<Placemark>
				<name>branch21_part28</name>
				<visibility>0</visibility>
				<TimeSpan>
					<begin>1983-02-24</begin>
				</TimeSpan>
				<styleUrl>#branch21_part28_style</styleUrl>
				<LineString>
					<tessellate>1</tessellate>
					<altitudeMode>absolute</altitudeMode>
					<coordinates>
19.4556,33.8384,194305.6468004062 20.1284,33.7476,193521.8370430416 </coordinates>
				</LineString>
			</Placemark>
			<Placemark>
				<name>branch21_part29</name>
				<visibility>0</visibility>
				<TimeSpan>
					<begin>1982-08-08</begin>
				</TimeSpan>
				<styleUrl>#branch21_part29_style</styleUrl>
				<LineString>
					<tessellate>1</tessellate>
					<altitudeMode>absolute</altitudeMode>
					<coordinates>
20.1284,33.7476,193521.8370430416 20.8012,33.6568,192419.1395368419 </coordinates>
				</LineString>
			</Placemark>
			<Placemark>
				<name>branch21_part30</name>
				<visibility>0</visibility>
				<TimeSpan>
					<begin>1982-01-23</begin>
				</TimeSpan>
				<styleUrl>#branch21_part30_style</styleUrl>
				<LineString>
					<tessellate>1</tessellate>
					<altitudeMode>absolute</altitudeMode>
					<coordinates>
20.8012,33.6568,192419.1395368419 21.474,33.566,190992.0310412961 </coordinates>
				</LineString>
			</Placemark>
			<Placemark>
				<name>branch21_part31</name>
				<visibility>0</visibility>
				<TimeSpan>
					<begin>1981-07-07</begin>
				</TimeSpan>
				<styleUrl>#branch21_part31_style</styleUrl>
				<LineString>
					<tessellate>1</tessellate>
					<altitudeMode>absolute</altitudeMode>
					<coordinates>
21.474,33.566,190992.0310412961 22.1468,33.4752,189233.1720287328 </coordinates>
				</LineString>
			</Placemark>
			<Placemark>
				<name>branch21_part32</name>
				<visibility>0</visibility>
				<TimeSpan>
					<begin>1981-00-22</begin>
				</TimeSpan>
				<styleUrl>#branch21_part32_style</styleUrl>
				<LineString>
					<tessellate>1</tessellate>
					<altitudeMode>absolute</altitudeMode>
					<coordinates>
22.1468,33.4752,189233.1720287328 22.8196,33.3844,187133.2083955925 </coordinates>
				</LineString>
			</Placemark>
			<Placemark>
				<name>branch21_part33</name>
				<visibility>0</visibility>
				<TimeSpan>
					<begin>1980-06-06</begin>
				</TimeSpan>
				<styleUrl>#branch21_part33_style</styleUrl>
				<LineString>
					<tessellate>1</tessellate>
					<altitudeMode>absolute</altitudeMode>
					<coordinates>
22.8196,33.3844,187133.2083955925 23.4924,33.2936,184680.5046191835 </coordinates>
				</LineString>
			</Placemark>
			<Placemark>
				<name>branch21_part34</name>
				<visibility>0</visibility>
				<TimeSpan>
					<begin>1979-11-21</begin>
				</TimeSpan>
				<styleUrl>#branch21_part34_style</styleUrl>
				<LineString>
					<tessellate>1</tessellate>
					<altitudeMode>absolute</altitudeMode>
					<coordinates>
23.4924,33.2936,184680.5046191835 24.1652,33.2028,181860.7893471268 </coordinates>
				</LineString>
			</Placemark>
			<Placemark>
				<name>branch21_part35</name>
				<visibility>0</visibility>
				<TimeSpan>
					<begin>1979-05-06</begin>
				</TimeSpan>
				<styleUrl>#branch21_part35_style</styleUrl>
				<LineString>
					<tessellate>1</tessellate>
					<altitudeMode>absolute</altitudeMode>
					<coordinates>
24.1652,33.2028,181860.7893471268 24.838,33.112,178656.6859401559 </coordinates>
				</LineString>
			</Placemark>
			<Placemark>
				<name>branch21_part36</name>
				<visibility>0</visibility>
				<TimeSpan>
					<begin>1978-10-20</begin>
				</TimeSpan>
				<styleUrl>#branch21_part36_style</styleUrl>
				<LineString>
					<tessellate>1</tessellate>
					<altitudeMode>absolute</altitudeMode>
					<coordinates>
24.838,33.112,178656.6859401559 25.51080000000001,33.0212,175047.087876019 </coordinates>
				</LineString>
			</Placemark>
			<Placemark>
				<name>branch21_part37</name>
				<visibility>0</visibility>
				<TimeSpan>
					<begin>1978-04-05</begin>
				</TimeSpan>
				<styleUrl>#branch21_part37_style</styleUrl>
				<LineString>
					<tessellate>1</tessellate>
					<altitudeMode>absolute</altitudeMode>
					<coordinates>
25.51080000000001,33.0212,175047.087876019 26.1836,32.9304,171006.319562248 </coordinates>
				</LineString>
			</Placemark>
			<Placemark>
				<name>branch21_part38</name>
				<visibility>0</visibility>
				<TimeSpan>
					<begin>1977-09-19</begin>
				</TimeSpan>
				<styleUrl>#branch21_part38_style</styleUrl>
				<LineString>
					<tessellate>1</tessellate>
					<altitudeMode>absolute</altitudeMode>
					<coordinates>
26.1836,32.9304,171006.319562248 26.8564,32.8396,166502.9924661186 </coordinates>
				</LineString>
			</Placemark>
			<Placemark>
				<name>branch21_part39</name>
				<visibility>0</visibility>
				<TimeSpan>
					<begin>1977-03-04</begin>
				</TimeSpan>
				<styleUrl>#branch21_part39_style</styleUrl>
				<LineString>
					<tessellate>1</tessellate>
					<altitudeMode>absolute</altitudeMode>
					<coordinates>
26.8564,32.8396,166502.9924661186 27.5292,32.7488,161498.4163504856 </coordinates>
				</LineString>
			</Placemark>
			<Placemark>
				<name>branch21_part40</name>
				<visibility>0</visibility>
				<TimeSpan>
					<begin>1976-08-18</begin>
				</TimeSpan>
				<styleUrl>#branch21_part40_style</styleUrl>
				<LineString>
					<tessellate>1</tessellate>
					<altitudeMode>absolute</altitudeMode>
					<coordinates>
27.5292,32.7488,161498.4163504856 28.202,32.658,155944.3403296604 </coordinates>
				</LineString>
			</Placemark>
			<Placemark>
				<name>branch21_part41</name>
				<visibility>0</visibility>
				<TimeSpan>
					<begin>1976-02-03</begin>
				</TimeSpan>
				<styleUrl>#branch21_part41_style</styleUrl>
				<LineString>
					<tessellate>1</tessellate>
					<altitudeMode>absolute</altitudeMode>
					<coordinates>
28.202,32.658,155944.3403296604 28.8748,32.5672,149779.6477882988 </coordinates>
				</LineString>
			</Placemark>
			<Placemark>
				<name>branch21_part42</name>
				<visibility>0</visibility>
				<TimeSpan>
					<begin>1975-07-18</begin>
				</TimeSpan>
				<styleUrl>#branch21_part42_style</styleUrl>
				<LineString>
					<tessellate>1</tessellate>
					<altitudeMode>absolute</altitudeMode>
					<coordinates>
28.8748,32.5672,149779.6477882988 29.5476,32.4764,142925.3487521247 </coordinates>
				</LineString>
			</Placemark>
			<Placemark>
				<name>branch21_part43</name>
				<visibility>0</visibility>
				<TimeSpan>
					<begin>1975-01-02</begin>
				</TimeSpan>
				<styleUrl>#branch21_part43_style</styleUrl>
				<LineString>
					<tessellate>1</tessellate>
					<altitudeMode>absolute</altitudeMode>
					<coordinates>
29.5476,32.4764,142925.3487521247 30.22040000000001,32.3856,135276.6593091427 </coordinates>
				</LineString>
			</Placemark>
			<Placemark>
				<name>branch21_part44</name>
				<visibility>0</visibility>
				<TimeSpan>
					<begin>1974-06-17</begin>
				</TimeSpan>
				<styleUrl>#branch21_part44_style</styleUrl>
				<LineString>
					<tessellate>1</tessellate>
					<altitudeMode>absolute</altitudeMode>
					<coordinates>
30.22040000000001,32.3856,135276.6593091427 30.8932,32.2948,126689.7809823782 </coordinates>
				</LineString>
			</Placemark>
			<Placemark>
				<name>branch21_part45</name>
				<visibility>0</visibility>
				<TimeSpan>
					<begin>1974-00</begin>
				</TimeSpan>
				<styleUrl>#branch21_part45_style</styleUrl>
				<LineString>
					<tessellate>1</tessellate>
					<altitudeMode>absolute</altitudeMode>
					<coordinates>
30.8932,32.2948,126689.7809823782 31.566,32.204,116958.2552472453 </coordinates>
				</LineString>
			</Placemark>
			<Placemark>
				<name>branch21_part46</name>
				<visibility>0</visibility>
				<TimeSpan>
					<begin>1973-05-16</begin>
				</TimeSpan>
				<styleUrl>#branch21_part46_style</styleUrl>
				<LineString>
					<tessellate>1</tessellate>
					<altitudeMode>absolute</altitudeMode>
					<coordinates>
31.566,32.204,116958.2552472453 32.23880000000001,32.1132,105766.5975116547 </coordinates>
				</LineString>
			</Placemark>
			<Placemark>
				<name>branch21_part47</name>
				<visibility>0</visibility>
				<TimeSpan>
					<begin>1972-11-00</begin>
				</TimeSpan>
				<styleUrl>#branch21_part47_style</styleUrl>
				<LineString>
					<tessellate>1</tessellate>
					<altitudeMode>absolute</altitudeMode>
					<coordinates>
32.23880000000001,32.1132,105766.5975116547 32.91160000000001,32.0224,92586.82218059253 </coordinates>
				</LineString>
			</Placemark>
			<Placemark>
				<name>branch21_part48</name>
				<visibility>0</visibility>
				<TimeSpan>
					<begin>1972-04-15</begin>
				</TimeSpan>
				<styleUrl>#branch21_part48_style</styleUrl>
				<LineString>
					<tessellate>1</tessellate>
					<altitudeMode>absolute</altitudeMode>
					<coordinates>
32.91160000000001,32.0224,92586.82218059253 33.5844,31.9316,76396.81241651852 </coordinates>
				</LineString>
			</Placemark>
			<Placemark>
				<name>branch21_part49</name>
				<visibility>0</visibility>
				<TimeSpan>
					<begin>1971-09-30</begin>
				</TimeSpan>
				<styleUrl>#branch21_part49_style</styleUrl>
				<LineString>
					<tessellate>1</tessellate>
					<altitudeMode>absolute</altitudeMode>
					<coordinates>
33.5844,31.9316,76396.81241651852 34.25720000000001,31.8408,54580.51911538121 </coordinates>
				</LineString>
			</Placemark>
			<Placemark>
				<name>branch21_part50</name>
				<visibility>0</visibility>
				<TimeSpan>
					<begin>1971-03-14</begin>
				</TimeSpan>
				<styleUrl>#branch21_part50_style</styleUrl>
				<LineString>
					<tessellate>1</tessellate>
					<altitudeMode>absolute</altitudeMode>
					<coordinates>
34.25720000000001,31.8408,54580.51911538121 34.93,31.75,2.387209215373302e-011 </coordinates>
				</LineString>
			</Placemark>
		</Folder>
		<Folder>
			<name>branch25</name>
			<visibility>0</visibility>
			<Placemark>
				<name>branch25_part1</name>
				<visibility>0</visibility>
				<TimeSpan>
					<begin>1987-03-10</begin>
				</TimeSpan>
				<styleUrl>#branch25_part1_style</styleUrl>
				<LineString>
					<tessellate>1</tessellate>
					<altitudeMode>absolute</altitudeMode>
					<coordinates>
-90.12000000000001,24.24,0 -87.619,24.3902,213481.3127875053 </coordinates>
				</LineString>
			</Placemark>
			<Placemark>
				<name>branch25_part2</name>
				<visibility>0</visibility>
				<TimeSpan>
					<begin>1987-01-14</begin>
				</TimeSpan>
				<styleUrl>#branch25_part2_style</styleUrl>
				<LineString>
					<tessellate>1</tessellate>
					<altitudeMode>absolute</altitudeMode>
					<coordinates>
-87.619,24.3902,213481.3127875053 -85.11800000000001,24.5404,298811.5919707893 </coordinates>
				</LineString>
			</Placemark>
			<Placemark>
				<name>branch25_part3</name>
				<visibility>0</visibility>
				<TimeSpan>
					<begin>1986-11-19</begin>
				</TimeSpan>
				<styleUrl>#branch25_part3_style</styleUrl>
				<LineString>
					<tessellate>1</tessellate>
					<altitudeMode>absolute</altitudeMode>
					<coordinates>
-85.11800000000001,24.5404,298811.5919707893 -82.617,24.6906,362135.7338898255 </coordinates>
				</LineString>
			</Placemark>
			<Placemark>
				<name>branch25_part4</name>
				<visibility>0</visibility>
				<TimeSpan>
					<begin>1986-09-23</begin>
				</TimeSpan>
				<styleUrl>#branch25_part4_style</styleUrl>
				<LineString>
					<tessellate>1</tessellate>
					<altitudeMode>absolute</altitudeMode>
					<coordinates>
-82.617,24.6906,362135.7338898255 -80.116,24.8408,413685.9167301829 </coordinates>
				</LineString>
			</Placemark>
			<Placemark>
				<name>branch25_part5</name>
				<visibility>0</visibility>
				<TimeSpan>
					<begin>1986-07-27</begin>
				</TimeSpan>
				<styleUrl>#branch25_part5_style</styleUrl>
				<LineString>
					<tessellate>1</tessellate>
					<altitudeMode>absolute</altitudeMode>
					<coordinates>
-80.116,24.8408,413685.9167301829 -77.61500000000001,24.991,457459.9559732253 </coordinates>
				</LineString>
			</Placemark>
			<Placemark>
				<name>branch25_part6</name>
				<visibility>0</visibility>
				<TimeSpan>
					<begin>1986-06</begin>
				</TimeSpan>
				<styleUrl>#branch25_part6_style</styleUrl>
				<LineString>
					<tessellate>1</tessellate>
					<altitudeMode>absolute</altitudeMode>
					<coordinates>
-77.61500000000001,24.991,457459.9559732253 -75.114,25.1412,495522.9667879411 </coordinates>
				</LineString>
			</Placemark>
			<Placemark>
				<name>branch25_part7</name>
				<visibility>0</visibility>
				<TimeSpan>
					<begin>1986-04-05</begin>
				</TimeSpan>
				<styleUrl>#branch25_part7_style</styleUrl>
				<LineString>
					<tessellate>1</tessellate>
					<altitudeMode>absolute</altitudeMode>
					<coordinates>
-75.114,25.1412,495522.9667879411 -72.613,25.2914,529108.9071134459 </coordinates>
				</LineString>
			</Placemark>
			<Placemark>
				<name>branch25_part8</name>
				<visibility>0</visibility>
				<TimeSpan>
					<begin>1986-02-09</begin>
				</TimeSpan>
				<styleUrl>#branch25_part8_style</styleUrl>
				<LineString>
					<tessellate>1</tessellate>
					<altitudeMode>absolute</altitudeMode>
					<coordinates>
-72.613,25.2914,529108.9071134459 -70.112,25.4416,559025.3001755924 </coordinates>
				</LineString>
			</Placemark>
			<Placemark>
				<name>branch25_part9</name>
				<visibility>0</visibility>
				<TimeSpan>
					<begin>1986-00-13</begin>
				</TimeSpan>
				<styleUrl>#branch25_part9_style</styleUrl>
				<LineString>
					<tessellate>1</tessellate>
					<altitudeMode>absolute</altitudeMode>
					<coordinates>
-70.112,25.4416,559025.3001755924 -67.611,25.5918,585834.5863494247 </coordinates>
				</LineString>
			</Placemark>
			<Placemark>
				<name>branch25_part10</name>
				<visibility>0</visibility>
				<TimeSpan>
					<begin>1985-10-17</begin>
				</TimeSpan>
				<styleUrl>#branch25_part10_style</styleUrl>
				<LineString>
					<tessellate>1</tessellate>
					<altitudeMode>absolute</altitudeMode>
					<coordinates>
-67.611,25.5918,585834.5863494247 -65.11,25.742,609946.6079643006 </coordinates>
				</LineString>
			</Placemark>
			<Placemark>
				<name>branch25_part11</name>
				<visibility>0</visibility>
				<TimeSpan>
					<begin>1985-08-22</begin>
				</TimeSpan>
				<styleUrl>#branch25_part11_style</styleUrl>
				<LineString>
					<tessellate>1</tessellate>
					<altitudeMode>absolute</altitudeMode>
					<coordinates>
-65.11,25.742,609946.6079643006 -62.609,25.8922,631670.3192712755 </coordinates>
				</LineString>
			</Placemark>
			<Placemark>
				<name>branch25_part12</name>
				<visibility>0</visibility>
				<TimeSpan>
					<begin>1985-06-26</begin>
				</TimeSpan>
				<styleUrl>#branch25_part12_style</styleUrl>
				<LineString>
					<tessellate>1</tessellate>
					<altitudeMode>absolute</altitudeMode>
					<coordinates>
-62.609,25.8922,631670.3192712755 -60.108,26.0424,651244.7662795901 </coordinates>
				</LineString>
			</Placemark>
			<Placemark>
				<name>branch25_part13</name>
				<visibility>0</visibility>
				<TimeSpan>
					<begin>1985-04-30</begin>
				</TimeSpan>
				<styleUrl>#branch25_part13_style</styleUrl>
				<LineString>
					<tessellate>1</tessellate>
					<altitudeMode>absolute</altitudeMode>
					<coordinates>
-60.108,26.0424,651244.7662795901 -57.607,26.1926,668858.6731455347 </coordinates>
				</LineString>
			</Placemark>
			<Placemark>
				<name>branch25_part14</name>
				<visibility>0</visibility>
				<TimeSpan>
					<begin>1985-03-04</begin>
				</TimeSpan>
				<styleUrl>#branch25_part14_style</styleUrl>
				<LineString>
					<tessellate>1</tessellate>
					<altitudeMode>absolute</altitudeMode>
					<coordinates>
-57.607,26.1926,668858.6731455347 -55.106,26.3428,684663.3693682003 </coordinates>
				</LineString>
			</Placemark>
			<Placemark>
				<name>branch25_part15</name>
				<visibility>0</visibility>
				<TimeSpan>
					<begin>1985-01-08</begin>
				</TimeSpan>
				<styleUrl>#branch25_part15_style</styleUrl>
				<LineString>
					<tessellate>1</tessellate>
					<altitudeMode>absolute</altitudeMode>
					<coordinates>
-55.106,26.3428,684663.3693682003 -52.605,26.493,698781.6252194905 </coordinates>
				</LineString>
			</Placemark>
			<Placemark>
				<name>branch25_part16</name>
				<visibility>0</visibility>
				<TimeSpan>
					<begin>1984-11-12</begin>
				</TimeSpan>
				<styleUrl>#branch25_part16_style</styleUrl>
				<LineString>
					<tessellate>1</tessellate>
					<altitudeMode>absolute</altitudeMode>
					<coordinates>
-52.605,26.493,698781.6252194905 -50.10400000000001,26.6432,711313.8658927805 </coordinates>
				</LineString>
			</Placemark>
			<Placemark>
				<name>branch25_part17</name>
				<visibility>0</visibility>
				<TimeSpan>
					<begin>1984-09-16</begin>
				</TimeSpan>
				<styleUrl>#branch25_part17_style</styleUrl>
				<LineString>
					<tessellate>1</tessellate>
					<altitudeMode>absolute</altitudeMode>
					<coordinates>
-50.10400000000001,26.6432,711313.8658927805 -47.60300000000001,26.7934,722342.6455328778 </coordinates>
				</LineString>
			</Placemark>
			<Placemark>
				<name>branch25_part18</name>
				<visibility>0</visibility>
				<TimeSpan>
					<begin>1984-07-20</begin>
				</TimeSpan>
				<styleUrl>#branch25_part18_style</styleUrl>
				<LineString>
					<tessellate>1</tessellate>
					<altitudeMode>absolute</altitudeMode>
					<coordinates>
-47.60300000000001,26.7934,722342.6455328778 -45.102,26.9436,731935.9295571606 </coordinates>
				</LineString>
			</Placemark>
			<Placemark>
				<name>branch25_part19</name>
				<visibility>0</visibility>
				<TimeSpan>
					<begin>1984-05-25</begin>
				</TimeSpan>
				<styleUrl>#branch25_part19_style</styleUrl>
				<LineString>
					<tessellate>1</tessellate>
					<altitudeMode>absolute</altitudeMode>
					<coordinates>
-45.102,26.9436,731935.9295571606 -42.601,27.0938,740149.5376443449 </coordinates>
				</LineString>
			</Placemark>
			<Placemark>
				<name>branch25_part20</name>
				<visibility>0</visibility>
				<TimeSpan>
					<begin>1984-03-29</begin>
				</TimeSpan>
				<styleUrl>#branch25_part20_style</styleUrl>
				<LineString>
					<tessellate>1</tessellate>
					<altitudeMode>absolute</altitudeMode>
					<coordinates>
-42.601,27.0938,740149.5376443449 -40.09999999999999,27.244,747028.9799269734 </coordinates>
				</LineString>
			</Placemark>
			<Placemark>
				<name>branch25_part21</name>
				<visibility>0</visibility>
				<TimeSpan>
					<begin>1984-02-03</begin>
				</TimeSpan>
				<styleUrl>#branch25_part21_style</styleUrl>
				<LineString>
					<tessellate>1</tessellate>
					<altitudeMode>absolute</altitudeMode>
					<coordinates>
-40.09999999999999,27.244,747028.9799269734 -37.599,27.3942,752610.8432008507 </coordinates>
				</LineString>
			</Placemark>
			<Placemark>
				<name>branch25_part22</name>
				<visibility>0</visibility>
				<TimeSpan>
					<begin>1984-00-07</begin>
				</TimeSpan>
				<styleUrl>#branch25_part22_style</styleUrl>
				<LineString>
					<tessellate>1</tessellate>
					<altitudeMode>absolute</altitudeMode>
					<coordinates>
-37.599,27.3942,752610.8432008507 -35.098,27.5444,756923.8346316097 </coordinates>
				</LineString>
			</Placemark>
			<Placemark>
				<name>branch25_part23</name>
				<visibility>0</visibility>
				<TimeSpan>
					<begin>1983-10-11</begin>
				</TimeSpan>
				<styleUrl>#branch25_part23_style</styleUrl>
				<LineString>
					<tessellate>1</tessellate>
					<altitudeMode>absolute</altitudeMode>
					<coordinates>
-35.098,27.5444,756923.8346316097 -32.59699999999999,27.6946,759989.5573233293 </coordinates>
				</LineString>
			</Placemark>
			<Placemark>
				<name>branch25_part24</name>
				<visibility>0</visibility>
				<TimeSpan>
					<begin>1983-08-15</begin>
				</TimeSpan>
				<styleUrl>#branch25_part24_style</styleUrl>
				<LineString>
					<tessellate>1</tessellate>
					<altitudeMode>absolute</altitudeMode>
					<coordinates>
-32.59699999999999,27.6946,759989.5573233293 -30.096,27.8448,761823.0691733898 </coordinates>
				</LineString>
			</Placemark>
			<Placemark>
				<name>branch25_part25</name>
				<visibility>0</visibility>
				<TimeSpan>
					<begin>1983-06-19</begin>
				</TimeSpan>
				<styleUrl>#branch25_part25_style</styleUrl>
				<LineString>
					<tessellate>1</tessellate>
					<altitudeMode>absolute</altitudeMode>
					<coordinates>
-30.096,27.8448,761823.0691733898 -27.595,27.995,762433.2599553757 </coordinates>
				</LineString>
			</Placemark>
			<Placemark>
				<name>branch25_part26</name>
				<visibility>0</visibility>
				<TimeSpan>
					<begin>1983-04-23</begin>
				</TimeSpan>
				<styleUrl>#branch25_part26_style</styleUrl>
				<LineString>
					<tessellate>1</tessellate>
					<altitudeMode>absolute</altitudeMode>
					<coordinates>
-27.595,27.995,762433.2599553757 -25.09399999999999,28.1452,761823.0691733898 </coordinates>
				</LineString>
			</Placemark>
			<Placemark>
				<name>branch25_part27</name>
				<visibility>0</visibility>
				<TimeSpan>
					<begin>1983-02-27</begin>
				</TimeSpan>
				<styleUrl>#branch25_part27_style</styleUrl>
				<LineString>
					<tessellate>1</tessellate>
					<altitudeMode>absolute</altitudeMode>
					<coordinates>
-25.09399999999999,28.1452,761823.0691733898 -22.59299999999999,28.2954,759989.5573233293 </coordinates>
				</LineString>
			</Placemark>
			<Placemark>
				<name>branch25_part28</name>
				<visibility>0</visibility>
				<TimeSpan>
					<begin>1983-01-02</begin>
				</TimeSpan>
				<styleUrl>#branch25_part28_style</styleUrl>
				<LineString>
					<tessellate>1</tessellate>
					<altitudeMode>absolute</altitudeMode>
					<coordinates>
-22.59299999999999,28.2954,759989.5573233293 -20.092,28.4456,756923.8346316097 </coordinates>
				</LineString>
			</Placemark>
			<Placemark>
				<name>branch25_part29</name>
				<visibility>0</visibility>
				<TimeSpan>
					<begin>1982-11-06</begin>
				</TimeSpan>
				<styleUrl>#branch25_part29_style</styleUrl>
				<LineString>
					<tessellate>1</tessellate>
					<altitudeMode>absolute</altitudeMode>
					<coordinates>
-20.092,28.4456,756923.8346316097 -17.59099999999999,28.5958,752610.8432008507 </coordinates>
				</LineString>
			</Placemark>
			<Placemark>
				<name>branch25_part30</name>
				<visibility>0</visibility>
				<TimeSpan>
					<begin>1982-09-10</begin>
				</TimeSpan>
				<styleUrl>#branch25_part30_style</styleUrl>
				<LineString>
					<tessellate>1</tessellate>
					<altitudeMode>absolute</altitudeMode>
					<coordinates>
-17.59099999999999,28.5958,752610.8432008507 -15.08999999999999,28.746,747028.9799269734 </coordinates>
				</LineString>
			</Placemark>
			<Placemark>
				<name>branch25_part31</name>
				<visibility>0</visibility>
				<TimeSpan>
					<begin>1982-07-14</begin>
				</TimeSpan>
				<styleUrl>#branch25_part31_style</styleUrl>
				<LineString>
					<tessellate>1</tessellate>
					<altitudeMode>absolute</altitudeMode>
					<coordinates>
-15.08999999999999,28.746,747028.9799269734 -12.589,28.8962,740149.5376443449 </coordinates>
				</LineString>
			</Placemark>
			<Placemark>
				<name>branch25_part32</name>
				<visibility>0</visibility>
				<TimeSpan>
					<begin>1982-05-18</begin>
				</TimeSpan>
				<styleUrl>#branch25_part32_style</styleUrl>
				<LineString>
					<tessellate>1</tessellate>
					<altitudeMode>absolute</altitudeMode>
					<coordinates>
-12.589,28.8962,740149.5376443449 -10.08799999999999,29.0464,731935.9295571606 </coordinates>
				</LineString>
			</Placemark>
			<Placemark>
				<name>branch25_part33</name>
				<visibility>0</visibility>
				<TimeSpan>
					<begin>1982-03-22</begin>
				</TimeSpan>
				<styleUrl>#branch25_part33_style</styleUrl>
				<LineString>
					<tessellate>1</tessellate>
					<altitudeMode>absolute</altitudeMode>
					<coordinates>
-10.08799999999999,29.0464,731935.9295571606 -7.586999999999989,29.1966,722342.6455328775 </coordinates>
				</LineString>
			</Placemark>
			<Placemark>
				<name>branch25_part34</name>
				<visibility>0</visibility>
				<TimeSpan>
					<begin>1982-01-26</begin>
				</TimeSpan>
				<styleUrl>#branch25_part34_style</styleUrl>
				<LineString>
					<tessellate>1</tessellate>
					<altitudeMode>absolute</altitudeMode>
					<coordinates>
-7.586999999999989,29.1966,722342.6455328775 -5.085999999999999,29.3468,711313.8658927805 </coordinates>
				</LineString>
			</Placemark>
			<Placemark>
				<name>branch25_part35</name>
				<visibility>0</visibility>
				<TimeSpan>
					<begin>1982-00-00</begin>
				</TimeSpan>
				<styleUrl>#branch25_part35_style</styleUrl>
				<LineString>
					<tessellate>1</tessellate>
					<altitudeMode>absolute</altitudeMode>
					<coordinates>
-5.085999999999999,29.3468,711313.8658927805 -2.584999999999994,29.497,698781.6252194904 </coordinates>
				</LineString>
			</Placemark>
			<Placemark>
				<name>branch25_part36</name>
				<visibility>0</visibility>
				<TimeSpan>
					<begin>1981-10-05</begin>
				</TimeSpan>
				<styleUrl>#branch25_part36_style</styleUrl>
				<LineString>
					<tessellate>1</tessellate>
					<altitudeMode>absolute</altitudeMode>
					<coordinates>
-2.584999999999994,29.497,698781.6252194904 -0.08399999999998897,29.6472,684663.3693682004 </coordinates>
				</LineString>
			</Placemark>
			<Placemark>
				<name>branch25_part37</name>
				<visibility>0</visibility>
				<TimeSpan>
					<begin>1981-08-09</begin>
				</TimeSpan>
				<styleUrl>#branch25_part37_style</styleUrl>
				<LineString>
					<tessellate>1</tessellate>
					<altitudeMode>absolute</altitudeMode>
					<coordinates>
-0.08399999999998897,29.6472,684663.3693682004 2.417000000000002,29.7974,668858.6731455347 </coordinates>
				</LineString>
			</Placemark>
			<Placemark>
				<name>branch25_part38</name>
				<visibility>0</visibility>
				<TimeSpan>
					<begin>1981-06-13</begin>
				</TimeSpan>
				<styleUrl>#branch25_part38_style</styleUrl>
				<LineString>
					<tessellate>1</tessellate>
					<altitudeMode>absolute</altitudeMode>
					<coordinates>
2.417000000000002,29.7974,668858.6731455347 4.918000000000006,29.9476,651244.7662795901 </coordinates>
				</LineString>
			</Placemark>
			<Placemark>
				<name>branch25_part39</name>
				<visibility>0</visibility>
				<TimeSpan>
					<begin>1981-04-17</begin>
				</TimeSpan>
				<styleUrl>#branch25_part39_style</styleUrl>
				<LineString>
					<tessellate>1</tessellate>
					<altitudeMode>absolute</altitudeMode>
					<coordinates>
4.918000000000006,29.9476,651244.7662795901 7.419000000000011,30.0978,631670.3192712755 </coordinates>
				</LineString>
			</Placemark>
			<Placemark>
				<name>branch25_part40</name>
				<visibility>0</visibility>
				<TimeSpan>
					<begin>1981-02-21</begin>
				</TimeSpan>
				<styleUrl>#branch25_part40_style</styleUrl>
				<LineString>
					<tessellate>1</tessellate>
					<altitudeMode>absolute</altitudeMode>
					<coordinates>
7.419000000000011,30.0978,631670.3192712755 9.920000000000016,30.248,609946.6079643006 </coordinates>
				</LineString>
			</Placemark>
			<Placemark>
				<name>branch25_part41</name>
				<visibility>0</visibility>
				<TimeSpan>
					<begin>1981-00-25</begin>
				</TimeSpan>
				<styleUrl>#branch25_part41_style</styleUrl>
				<LineString>
					<tessellate>1</tessellate>
					<altitudeMode>absolute</altitudeMode>
					<coordinates>
9.920000000000016,30.248,609946.6079643006 12.42100000000001,30.3982,585834.5863494247 </coordinates>
				</LineString>
			</Placemark>
			<Placemark>
				<name>branch25_part42</name>
				<visibility>0</visibility>
				<TimeSpan>
					<begin>1980-10-29</begin>
				</TimeSpan>
				<styleUrl>#branch25_part42_style</styleUrl>
				<LineString>
					<tessellate>1</tessellate>
					<altitudeMode>absolute</altitudeMode>
					<coordinates>
12.42100000000001,30.3982,585834.5863494247 14.92200000000001,30.5484,559025.3001755924 </coordinates>
				</LineString>
			</Placemark>
			<Placemark>
				<name>branch25_part43</name>
				<visibility>0</visibility>
				<TimeSpan>
					<begin>1980-09-03</begin>
				</TimeSpan>
				<styleUrl>#branch25_part43_style</styleUrl>
				<LineString>
					<tessellate>1</tessellate>
					<altitudeMode>absolute</altitudeMode>
					<coordinates>
14.92200000000001,30.5484,559025.3001755924 17.42300000000002,30.6986,529108.9071134459 </coordinates>
				</LineString>
			</Placemark>
			<Placemark>
				<name>branch25_part44</name>
				<visibility>0</visibility>
				<TimeSpan>
					<begin>1980-07-08</begin>
				</TimeSpan>
				<styleUrl>#branch25_part44_style</styleUrl>
				<LineString>
					<tessellate>1</tessellate>
					<altitudeMode>absolute</altitudeMode>
					<coordinates>
17.42300000000002,30.6986,529108.9071134459 19.92400000000001,30.8488,495522.9667879411 </coordinates>
				</LineString>
			</Placemark>
			<Placemark>
				<name>branch25_part45</name>
				<visibility>0</visibility>
				<TimeSpan>
					<begin>1980-05-12</begin>
				</TimeSpan>
				<styleUrl>#branch25_part45_style</styleUrl>
				<LineString>
					<tessellate>1</tessellate>
					<altitudeMode>absolute</altitudeMode>
					<coordinates>
19.92400000000001,30.8488,495522.9667879411 22.42500000000001,30.999,457459.9559732255 </coordinates>
				</LineString>
			</Placemark>
			<Placemark>
				<name>branch25_part46</name>
				<visibility>0</visibility>
				<TimeSpan>
					<begin>1980-03-16</begin>
				</TimeSpan>
				<styleUrl>#branch25_part46_style</styleUrl>
				<LineString>
					<tessellate>1</tessellate>
					<altitudeMode>absolute</altitudeMode>
					<coordinates>
22.42500000000001,30.999,457459.9559732255 24.92600000000002,31.1492,413685.9167301828 </coordinates>
				</LineString>
			</Placemark>
			<Placemark>
				<name>branch25_part47</name>
				<visibility>0</visibility>
				<TimeSpan>
					<begin>1980-01-20</begin>
				</TimeSpan>
				<styleUrl>#branch25_part47_style</styleUrl>
				<LineString>
					<tessellate>1</tessellate>
					<altitudeMode>absolute</altitudeMode>
					<coordinates>
24.92600000000002,31.1492,413685.9167301828 27.42700000000001,31.2994,362135.7338898255 </coordinates>
				</LineString>
			</Placemark>
			<Placemark>
				<name>branch25_part48</name>
				<visibility>0</visibility>
				<TimeSpan>
					<begin>1979-11-24</begin>
				</TimeSpan>
				<styleUrl>#branch25_part48_style</styleUrl>
				<LineString>
					<tessellate>1</tessellate>
					<altitudeMode>absolute</altitudeMode>
					<coordinates>
27.42700000000001,31.2994,362135.7338898255 29.92800000000001,31.4496,298811.5919707895 </coordinates>
				</LineString>
			</Placemark>
			<Placemark>
				<name>branch25_part49</name>
				<visibility>0</visibility>
				<TimeSpan>
					<begin>1979-09-28</begin>
				</TimeSpan>
				<styleUrl>#branch25_part49_style</styleUrl>
				<LineString>
					<tessellate>1</tessellate>
					<altitudeMode>absolute</altitudeMode>
					<coordinates>
29.92800000000001,31.4496,298811.5919707895 32.42900000000002,31.5998,213481.3127875055 </coordinates>
				</LineString>
			</Placemark>
			<Placemark>
				<name>branch25_part50</name>
				<visibility>0</visibility>
				<TimeSpan>
					<begin>1979-08-02</begin>
				</TimeSpan>
				<styleUrl>#branch25_part50_style</styleUrl>
				<LineString>
					<tessellate>1</tessellate>
					<altitudeMode>absolute</altitudeMode>
					<coordinates>
32.42900000000002,31.5998,213481.3127875055 34.93000000000001,31.75,9.337114513678328e-011 </coordinates>
				</LineString>
			</Placemark>
		</Folder>
		<Folder>
			<name>branch29</name>
			<visibility>0</visibility>
			<Placemark>
				<name>branch29_part1</name>
				<visibility>0</visibility>
				<TimeSpan>
					<begin>1994-11-14</begin>
				</TimeSpan>
				<styleUrl>#branch29_part1_style</styleUrl>
				<LineString>
					<tessellate>1</tessellate>
					<altitudeMode>absolute</altitudeMode>
					<coordinates>
127.01,32.9,0 125.1684,32.877,150509.7774246763 </coordinates>
				</LineString>
			</Placemark>
			<Placemark>
				<name>branch29_part2</name>
				<visibility>0</visibility>
				<TimeSpan>
					<begin>1994-07-27</begin>
				</TimeSpan>
				<styleUrl>#branch29_part2_style</styleUrl>
				<LineString>
					<tessellate>1</tessellate>
					<altitudeMode>absolute</altitudeMode>
					<coordinates>
125.1684,32.877,150509.7774246763 123.3268,32.854,210669.8034230419 </coordinates>
				</LineString>
			</Placemark>
			<Placemark>
				<name>branch29_part3</name>
				<visibility>0</visibility>
				<TimeSpan>
					<begin>1994-04-10</begin>
				</TimeSpan>
				<styleUrl>#branch29_part3_style</styleUrl>
				<LineString>
					<tessellate>1</tessellate>
					<altitudeMode>absolute</altitudeMode>
					<coordinates>
123.3268,32.854,210669.8034230419 121.4852,32.831,255314.9406549346 </coordinates>
				</LineString>
			</Placemark>
			<Placemark>
				<name>branch29_part4</name>
				<visibility>0</visibility>
				<TimeSpan>
					<begin>1994-00-23</begin>
				</TimeSpan>
				<styleUrl>#branch29_part4_style</styleUrl>
				<LineString>
					<tessellate>1</tessellate>
					<altitudeMode>absolute</altitudeMode>
					<coordinates>
121.4852,32.831,255314.9406549346 119.6436,32.808,291659.1360516834 </coordinates>
				</LineString>
			</Placemark>
			<Placemark>
				<name>branch29_part5</name>
				<visibility>0</visibility>
				<TimeSpan>
					<begin>1993-09-07</begin>
				</TimeSpan>
				<styleUrl>#branch29_part5_style</styleUrl>
				<LineString>
					<tessellate>1</tessellate>
					<altitudeMode>absolute</altitudeMode>
					<coordinates>
119.6436,32.808,291659.1360516834 117.802,32.785,322520.9516243061 </coordinates>
				</LineString>
			</Placemark>
			<Placemark>
				<name>branch29_part6</name>
				<visibility>0</visibility>
				<TimeSpan>
					<begin>1993-05-20</begin>
				</TimeSpan>
				<styleUrl>#branch29_part6_style</styleUrl>
				<LineString>
					<tessellate>1</tessellate>
					<altitudeMode>absolute</altitudeMode>
					<coordinates>
117.802,32.785,322520.9516243061 115.9604,32.762,349356.3463060799 </coordinates>
				</LineString>
			</Placemark>
			<Placemark>
				<name>branch29_part7</name>
				<visibility>0</visibility>
				<TimeSpan>
					<begin>1993-02-03</begin>
				</TimeSpan>
				<styleUrl>#branch29_part7_style</styleUrl>
				<LineString>
					<tessellate>1</tessellate>
					<altitudeMode>absolute</altitudeMode>
					<coordinates>
115.9604,32.762,349356.3463060799 114.1188,32.739,373035.2919570364 </coordinates>
				</LineString>
			</Placemark>
			<Placemark>
				<name>branch29_part8</name>
				<visibility>0</visibility>
				<TimeSpan>
					<begin>1992-10-16</begin>
				</TimeSpan>
				<styleUrl>#branch29_part8_style</styleUrl>
				<LineString>
					<tessellate>1</tessellate>
					<altitudeMode>absolute</altitudeMode>
					<coordinates>
114.1188,32.739,373035.2919570364 112.2772,32.716,394127.1130740196 </coordinates>
				</LineString>
			</Placemark>
			<Placemark>
				<name>branch29_part9</name>
				<visibility>0</visibility>
				<TimeSpan>
					<begin>1992-06-30</begin>
				</TimeSpan>
				<styleUrl>#branch29_part9_style</styleUrl>
				<LineString>
					<tessellate>1</tessellate>
					<altitudeMode>absolute</altitudeMode>
					<coordinates>
112.2772,32.716,394127.1130740196 110.4356,32.693,413028.3444851004 </coordinates>
				</LineString>
			</Placemark>
			<Placemark>
				<name>branch29_part10</name>
				<visibility>0</visibility>
				<TimeSpan>
					<begin>1992-03-13</begin>
				</TimeSpan>
				<styleUrl>#branch29_part10_style</styleUrl>
				<LineString>
					<tessellate>1</tessellate>
					<altitudeMode>absolute</altitudeMode>
					<coordinates>
110.4356,32.693,413028.3444851004 108.594,32.67,430027.9354990749 </coordinates>
				</LineString>
			</Placemark>
			<Placemark>
				<name>branch29_part11</name>
				<visibility>0</visibility>
				<TimeSpan>
					<begin>1991-11-26</begin>
				</TimeSpan>
				<styleUrl>#branch29_part11_style</styleUrl>
				<LineString>
					<tessellate>1</tessellate>
					<altitudeMode>absolute</altitudeMode>
					<coordinates>
108.594,32.67,430027.9354990749 106.7524,32.647,445343.706753045 </coordinates>
				</LineString>
			</Placemark>
			<Placemark>
				<name>branch29_part12</name>
				<visibility>0</visibility>
				<TimeSpan>
					<begin>1991-08-10</begin>
				</TimeSpan>
				<styleUrl>#branch29_part12_style</styleUrl>
				<LineString>
					<tessellate>1</tessellate>
					<altitudeMode>absolute</altitudeMode>
					<coordinates>
106.7524,32.647,445343.706753045 104.9108,32.624,459144.1917883094 </coordinates>
				</LineString>
			</Placemark>
			<Placemark>
				<name>branch29_part13</name>
				<visibility>0</visibility>
				<TimeSpan>
					<begin>1991-04-23</begin>
				</TimeSpan>
				<styleUrl>#branch29_part13_style</styleUrl>
				<LineString>
					<tessellate>1</tessellate>
					<altitudeMode>absolute</altitudeMode>
					<coordinates>
104.9108,32.624,459144.1917883094 103.0692,32.601,471562.4459547109 </coordinates>
				</LineString>
			</Placemark>
			<Placemark>
				<name>branch29_part14</name>
				<visibility>0</visibility>
				<TimeSpan>
					<begin>1991-01-06</begin>
				</TimeSpan>
				<styleUrl>#branch29_part14_style</styleUrl>
				<LineString>
					<tessellate>1</tessellate>
					<altitudeMode>absolute</altitudeMode>
					<coordinates>
103.0692,32.601,471562.4459547109 101.2276,32.578,482705.1604137784 </coordinates>
				</LineString>
			</Placemark>
			<Placemark>
				<name>branch29_part15</name>
				<visibility>0</visibility>
				<TimeSpan>
					<begin>1990-09-19</begin>
				</TimeSpan>
				<styleUrl>#branch29_part15_style</styleUrl>
				<LineString>
					<tessellate>1</tessellate>
					<altitudeMode>absolute</altitudeMode>
					<coordinates>
101.2276,32.578,482705.1604137784 99.386,32.555,492658.8913425244 </coordinates>
				</LineString>
			</Placemark>
			<Placemark>
				<name>branch29_part16</name>
				<visibility>0</visibility>
				<TimeSpan>
					<begin>1990-06-03</begin>
				</TimeSpan>
				<styleUrl>#branch29_part16_style</styleUrl>
				<LineString>
					<tessellate>1</tessellate>
					<altitudeMode>absolute</altitudeMode>
					<coordinates>
99.386,32.555,492658.8913425244 97.54440000000001,32.532,501494.4410669486 </coordinates>
				</LineString>
			</Placemark>
			<Placemark>
				<name>branch29_part17</name>
				<visibility>0</visibility>
				<TimeSpan>
					<begin>1990-02-16</begin>
				</TimeSpan>
				<styleUrl>#branch29_part17_style</styleUrl>
				<LineString>
					<tessellate>1</tessellate>
					<altitudeMode>absolute</altitudeMode>
					<coordinates>
97.54440000000001,32.532,501494.4410669486 95.7028,32.509,509270.012367417 </coordinates>
				</LineString>
			</Placemark>
			<Placemark>
				<name>branch29_part18</name>
				<visibility>0</visibility>
				<TimeSpan>
					<begin>1989-10-29</begin>
				</TimeSpan>
				<styleUrl>#branch29_part18_style</styleUrl>
				<LineString>
					<tessellate>1</tessellate>
					<altitudeMode>absolute</altitudeMode>
					<coordinates>
95.7028,32.509,509270.012367417 93.8612,32.486,516033.5225988898 </coordinates>
				</LineString>
			</Placemark>
			<Placemark>
				<name>branch29_part19</name>
				<visibility>0</visibility>
				<TimeSpan>
					<begin>1989-07-12</begin>
				</TimeSpan>
				<styleUrl>#branch29_part19_style</styleUrl>
				<LineString>
					<tessellate>1</tessellate>
					<altitudeMode>absolute</altitudeMode>
					<coordinates>
93.8612,32.486,516033.5225988898 92.0196,32.463,521824.3260603906 </coordinates>
				</LineString>
			</Placemark>
			<Placemark>
				<name>branch29_part20</name>
				<visibility>0</visibility>
				<TimeSpan>
					<begin>1989-03-26</begin>
				</TimeSpan>
				<styleUrl>#branch29_part20_style</styleUrl>
				<LineString>
					<tessellate>1</tessellate>
					<altitudeMode>absolute</altitudeMode>
					<coordinates>
92.0196,32.463,521824.3260603906 90.17800000000001,32.44,526674.508557605 </coordinates>
				</LineString>
			</Placemark>
			<Placemark>
				<name>branch29_part21</name>
				<visibility>0</visibility>
				<TimeSpan>
					<begin>1989-00-09</begin>
				</TimeSpan>
				<styleUrl>#branch29_part21_style</styleUrl>
				<LineString>
					<tessellate>1</tessellate>
					<altitudeMode>absolute</altitudeMode>
					<coordinates>
90.17800000000001,32.44,526674.508557605 88.3364,32.417,530609.864715933 </coordinates>
				</LineString>
			</Placemark>
			<Placemark>
				<name>branch29_part22</name>
				<visibility>0</visibility>
				<TimeSpan>
					<begin>1988-08-22</begin>
				</TimeSpan>
				<styleUrl>#branch29_part22_style</styleUrl>
				<LineString>
					<tessellate>1</tessellate>
					<altitudeMode>absolute</altitudeMode>
					<coordinates>
88.3364,32.417,530609.864715933 86.4948,32.394,533650.6338202724 </coordinates>
				</LineString>
			</Placemark>
			<Placemark>
				<name>branch29_part23</name>
				<visibility>0</visibility>
				<TimeSpan>
					<begin>1988-05-05</begin>
				</TimeSpan>
				<styleUrl>#branch29_part23_style</styleUrl>
				<LineString>
					<tessellate>1</tessellate>
					<altitudeMode>absolute</altitudeMode>
					<coordinates>
86.4948,32.394,533650.6338202724 84.6532,32.371,535812.0466107014 </coordinates>
				</LineString>
			</Placemark>
			<Placemark>
				<name>branch29_part24</name>
				<visibility>0</visibility>
				<TimeSpan>
					<begin>1988-01-19</begin>
				</TimeSpan>
				<styleUrl>#branch29_part24_style</styleUrl>
				<LineString>
					<tessellate>1</tessellate>
					<altitudeMode>absolute</altitudeMode>
					<coordinates>
84.6532,32.371,535812.0466107014 82.8116,32.348,537104.7192894234 </coordinates>
				</LineString>
			</Placemark>
			<Placemark>
				<name>branch29_part25</name>
				<visibility>0</visibility>
				<TimeSpan>
					<begin>1987-10-02</begin>
				</TimeSpan>
				<styleUrl>#branch29_part25_style</styleUrl>
				<LineString>
					<tessellate>1</tessellate>
					<altitudeMode>absolute</altitudeMode>
					<coordinates>
82.8116,32.348,537104.7192894234 80.97,32.325,537534.9193738435 </coordinates>
				</LineString>
			</Placemark>
			<Placemark>
				<name>branch29_part26</name>
				<visibility>0</visibility>
				<TimeSpan>
					<begin>1987-06-15</begin>
				</TimeSpan>
				<styleUrl>#branch29_part26_style</styleUrl>
				<LineString>
					<tessellate>1</tessellate>
					<altitudeMode>absolute</altitudeMode>
					<coordinates>
80.97,32.325,537534.9193738435 79.1284,32.302,537104.7192894234 </coordinates>
				</LineString>
			</Placemark>
			<Placemark>
				<name>branch29_part27</name>
				<visibility>0</visibility>
				<TimeSpan>
					<begin>1987-02-29</begin>
				</TimeSpan>
				<styleUrl>#branch29_part27_style</styleUrl>
				<LineString>
					<tessellate>1</tessellate>
					<altitudeMode>absolute</altitudeMode>
					<coordinates>
79.1284,32.302,537104.7192894234 77.2868,32.279,535812.0466107014 </coordinates>
				</LineString>
			</Placemark>
			<Placemark>
				<name>branch29_part28</name>
				<visibility>0</visibility>
				<TimeSpan>
					<begin>1986-11-12</begin>
				</TimeSpan>
				<styleUrl>#branch29_part28_style</styleUrl>
				<LineString>
					<tessellate>1</tessellate>
					<altitudeMode>absolute</altitudeMode>
					<coordinates>
77.2868,32.279,535812.0466107014 75.4452,32.256,533650.6338202724 </coordinates>
				</LineString>
			</Placemark>
			<Placemark>
				<name>branch29_part29</name>
				<visibility>0</visibility>
				<TimeSpan>
					<begin>1986-07-25</begin>
				</TimeSpan>
				<styleUrl>#branch29_part29_style</styleUrl>
				<LineString>
					<tessellate>1</tessellate>
					<altitudeMode>absolute</altitudeMode>
					<coordinates>
75.4452,32.256,533650.6338202724 73.6036,32.233,530609.864715933 </coordinates>
				</LineString>
			</Placemark>
			<Placemark>
				<name>branch29_part30</name>
				<visibility>0</visibility>
				<TimeSpan>
					<begin>1986-04-08</begin>
				</TimeSpan>
				<styleUrl>#branch29_part30_style</styleUrl>
				<LineString>
					<tessellate>1</tessellate>
					<altitudeMode>absolute</altitudeMode>
					<coordinates>
73.6036,32.233,530609.864715933 71.762,32.21,526674.508557605 </coordinates>
				</LineString>
			</Placemark>
			<Placemark>
				<name>branch29_part31</name>
				<visibility>0</visibility>
				<TimeSpan>
					<begin>1986-00-22</begin>
				</TimeSpan>
				<styleUrl>#branch29_part31_style</styleUrl>
				<LineString>
					<tessellate>1</tessellate>
					<altitudeMode>absolute</altitudeMode>
					<coordinates>
71.762,32.21,526674.508557605 69.9204,32.187,521824.3260603906 </coordinates>
				</LineString>
			</Placemark>
			<Placemark>
				<name>branch29_part32</name>
				<visibility>0</visibility>
				<TimeSpan>
					<begin>1985-09-05</begin>
				</TimeSpan>
				<styleUrl>#branch29_part32_style</styleUrl>
				<LineString>
					<tessellate>1</tessellate>
					<altitudeMode>absolute</altitudeMode>
					<coordinates>
69.9204,32.187,521824.3260603906 68.0788,32.164,516033.5225988898 </coordinates>
				</LineString>
			</Placemark>
			<Placemark>
				<name>branch29_part33</name>
				<visibility>0</visibility>
				<TimeSpan>
					<begin>1985-05-18</begin>
				</TimeSpan>
				<styleUrl>#branch29_part33_style</styleUrl>
				<LineString>
					<tessellate>1</tessellate>
					<altitudeMode>absolute</altitudeMode>
					<coordinates>
68.0788,32.164,516033.5225988898 66.2372,32.141,509270.0123674169 </coordinates>
				</LineString>
			</Placemark>
			<Placemark>
				<name>branch29_part34</name>
				<visibility>0</visibility>
				<TimeSpan>
					<begin>1985-02</begin>
				</TimeSpan>
				<styleUrl>#branch29_part34_style</styleUrl>
				<LineString>
					<tessellate>1</tessellate>
					<altitudeMode>absolute</altitudeMode>
					<coordinates>
66.2372,32.141,509270.0123674169 64.3956,32.118,501494.4410669486 </coordinates>
				</LineString>
			</Placemark>
			<Placemark>
				<name>branch29_part35</name>
				<visibility>0</visibility>
				<TimeSpan>
					<begin>1984-10-15</begin>
				</TimeSpan>
				<styleUrl>#branch29_part35_style</styleUrl>
				<LineString>
					<tessellate>1</tessellate>
					<altitudeMode>absolute</altitudeMode>
					<coordinates>
64.3956,32.118,501494.4410669486 62.554,32.095,492658.8913425244 </coordinates>
				</LineString>
			</Placemark>
			<Placemark>
				<name>branch29_part36</name>
				<visibility>0</visibility>
				<TimeSpan>
					<begin>1984-06-28</begin>
				</TimeSpan>
				<styleUrl>#branch29_part36_style</styleUrl>
				<LineString>
					<tessellate>1</tessellate>
					<altitudeMode>absolute</altitudeMode>
					<coordinates>
62.554,32.095,492658.8913425244 60.71239999999999,32.072,482705.1604137784 </coordinates>
				</LineString>
			</Placemark>
			<Placemark>
				<name>branch29_part37</name>
				<visibility>0</visibility>
				<TimeSpan>
					<begin>1984-03-11</begin>
				</TimeSpan>
				<styleUrl>#branch29_part37_style</styleUrl>
				<LineString>
					<tessellate>1</tessellate>
					<altitudeMode>absolute</altitudeMode>
					<coordinates>
60.71239999999999,32.072,482705.1604137784 58.8708,32.049,471562.4459547109 </coordinates>
				</LineString>
			</Placemark>
			<Placemark>
				<name>branch29_part38</name>
				<visibility>0</visibility>
				<TimeSpan>
					<begin>1983-11-25</begin>
				</TimeSpan>
				<styleUrl>#branch29_part38_style</styleUrl>
				<LineString>
					<tessellate>1</tessellate>
					<altitudeMode>absolute</altitudeMode>
					<coordinates>
58.8708,32.049,471562.4459547109 57.02919999999999,32.026,459144.1917883094 </coordinates>
				</LineString>
			</Placemark>
			<Placemark>
				<name>branch29_part39</name>
				<visibility>0</visibility>
				<TimeSpan>
					<begin>1983-08-08</begin>
				</TimeSpan>
				<styleUrl>#branch29_part39_style</styleUrl>
				<LineString>
					<tessellate>1</tessellate>
					<altitudeMode>absolute</altitudeMode>
					<coordinates>
57.02919999999999,32.026,459144.1917883094 55.18759999999998,32.003,445343.706753045 </coordinates>
				</LineString>
			</Placemark>
			<Placemark>
				<name>branch29_part40</name>
				<visibility>0</visibility>
				<TimeSpan>
					<begin>1983-04-21</begin>
				</TimeSpan>
				<styleUrl>#branch29_part40_style</styleUrl>
				<LineString>
					<tessellate>1</tessellate>
					<altitudeMode>absolute</altitudeMode>
					<coordinates>
55.18759999999998,32.003,445343.706753045 53.34599999999999,31.98,430027.9354990748 </coordinates>
				</LineString>
			</Placemark>
			<Placemark>
				<name>branch29_part41</name>
				<visibility>0</visibility>
				<TimeSpan>
					<begin>1983-01-04</begin>
				</TimeSpan>
				<styleUrl>#branch29_part41_style</styleUrl>
				<LineString>
					<tessellate>1</tessellate>
					<altitudeMode>absolute</altitudeMode>
					<coordinates>
53.34599999999999,31.98,430027.9354990748 51.50439999999998,31.957,413028.3444851004 </coordinates>
				</LineString>
			</Placemark>
			<Placemark>
				<name>branch29_part42</name>
				<visibility>0</visibility>
				<TimeSpan>
					<begin>1982-09-18</begin>
				</TimeSpan>
				<styleUrl>#branch29_part42_style</styleUrl>
				<LineString>
					<tessellate>1</tessellate>
					<altitudeMode>absolute</altitudeMode>
					<coordinates>
51.50439999999998,31.957,413028.3444851004 49.66279999999999,31.93400000000001,394127.1130740196 </coordinates>
				</LineString>
			</Placemark>
			<Placemark>
				<name>branch29_part43</name>
				<visibility>0</visibility>
				<TimeSpan>
					<begin>1982-06</begin>
				</TimeSpan>
				<styleUrl>#branch29_part43_style</styleUrl>
				<LineString>
					<tessellate>1</tessellate>
					<altitudeMode>absolute</altitudeMode>
					<coordinates>
49.66279999999999,31.93400000000001,394127.1130740196 47.82119999999999,31.911,373035.2919570364 </coordinates>
				</LineString>
			</Placemark>
			<Placemark>
				<name>branch29_part44</name>
				<visibility>0</visibility>
				<TimeSpan>
					<begin>1982-02-14</begin>
				</TimeSpan>
				<styleUrl>#branch29_part44_style</styleUrl>
				<LineString>
					<tessellate>1</tessellate>
					<altitudeMode>absolute</altitudeMode>
					<coordinates>
47.82119999999999,31.911,373035.2919570364 45.97959999999999,31.888,349356.3463060799 </coordinates>
				</LineString>
			</Placemark>
			<Placemark>
				<name>branch29_part45</name>
				<visibility>0</visibility>
				<TimeSpan>
					<begin>1981-10-27</begin>
				</TimeSpan>
				<styleUrl>#branch29_part45_style</styleUrl>
				<LineString>
					<tessellate>1</tessellate>
					<altitudeMode>absolute</altitudeMode>
					<coordinates>
45.97959999999999,31.888,349356.3463060799 44.13799999999999,31.865,322520.9516243061 </coordinates>
				</LineString>
			</Placemark>
			<Placemark>
				<name>branch29_part46</name>
				<visibility>0</visibility>
				<TimeSpan>
					<begin>1981-07-11</begin>
				</TimeSpan>
				<styleUrl>#branch29_part46_style</styleUrl>
				<LineString>
					<tessellate>1</tessellate>
					<altitudeMode>absolute</altitudeMode>
					<coordinates>
44.13799999999999,31.865,322520.9516243061 42.29639999999999,31.842,291659.1360516834 </coordinates>
				</LineString>
			</Placemark>
			<Placemark>
				<name>branch29_part47</name>
				<visibility>0</visibility>
				<TimeSpan>
					<begin>1981-03-24</begin>
				</TimeSpan>
				<styleUrl>#branch29_part47_style</styleUrl>
				<LineString>
					<tessellate>1</tessellate>
					<altitudeMode>absolute</altitudeMode>
					<coordinates>
42.29639999999999,31.842,291659.1360516834 40.45479999999999,31.819,255314.9406549345 </coordinates>
				</LineString>
			</Placemark>
			<Placemark>
				<name>branch29_part48</name>
				<visibility>0</visibility>
				<TimeSpan>
					<begin>1981-00-07</begin>
				</TimeSpan>
				<styleUrl>#branch29_part48_style</styleUrl>
				<LineString>
					<tessellate>1</tessellate>
					<altitudeMode>absolute</altitudeMode>
					<coordinates>
40.45479999999999,31.819,255314.9406549345 38.61319999999999,31.796,210669.8034230421 </coordinates>
				</LineString>
			</Placemark>
			<Placemark>
				<name>branch29_part49</name>
				<visibility>0</visibility>
				<TimeSpan>
					<begin>1980-08-20</begin>
				</TimeSpan>
				<styleUrl>#branch29_part49_style</styleUrl>
				<LineString>
					<tessellate>1</tessellate>
					<altitudeMode>absolute</altitudeMode>
					<coordinates>
38.61319999999999,31.796,210669.8034230421 36.77159999999999,31.773,150509.7774246764 </coordinates>
				</LineString>
			</Placemark>
			<Placemark>
				<name>branch29_part50</name>
				<visibility>0</visibility>
				<TimeSpan>
					<begin>1980-05-04</begin>
				</TimeSpan>
				<styleUrl>#branch29_part50_style</styleUrl>
				<LineString>
					<tessellate>1</tessellate>
					<altitudeMode>absolute</altitudeMode>
					<coordinates>
36.77159999999999,31.773,150509.7774246764 34.92999999999999,31.75,6.582904184411079e-011 </coordinates>
				</LineString>
			</Placemark>
		</Folder>
		<Folder>
			<name>branch37</name>
			<visibility>0</visibility>
			<Placemark>
				<name>branch37_part1</name>
				<visibility>0</visibility>
				<TimeSpan>
					<begin>1960-05-10</begin>
				</TimeSpan>
				<styleUrl>#branch37_part1_style</styleUrl>
				<LineString>
					<tessellate>1</tessellate>
					<altitudeMode>absolute</altitudeMode>
					<coordinates>
34.93,31.75,0 35.3522,31.687,35803.32093603312 </coordinates>
				</LineString>
			</Placemark>
			<Placemark>
				<name>branch37_part2</name>
				<visibility>0</visibility>
				<TimeSpan>
					<begin>1959-11-16</begin>
				</TimeSpan>
				<styleUrl>#branch37_part2_style</styleUrl>
				<LineString>
					<tessellate>1</tessellate>
					<altitudeMode>absolute</altitudeMode>
					<coordinates>
35.3522,31.687,35803.32093603312 35.7744,31.624,50114.20993736417 </coordinates>
				</LineString>
			</Placemark>
			<Placemark>
				<name>branch37_part3</name>
				<visibility>0</visibility>
				<TimeSpan>
					<begin>1959-05-22</begin>
				</TimeSpan>
				<styleUrl>#branch37_part3_style</styleUrl>
				<LineString>
					<tessellate>1</tessellate>
					<altitudeMode>absolute</altitudeMode>
					<coordinates>
35.7744,31.624,50114.20993736417 36.1966,31.561,60734.41152092339 </coordinates>
				</LineString>
			</Placemark>
			<Placemark>
				<name>branch37_part4</name>
				<visibility>0</visibility>
				<TimeSpan>
					<begin>1958-11-29</begin>
				</TimeSpan>
				<styleUrl>#branch37_part4_style</styleUrl>
				<LineString>
					<tessellate>1</tessellate>
					<altitudeMode>absolute</altitudeMode>
					<coordinates>
36.1966,31.561,60734.41152092339 36.6188,31.498,69379.98202283256 </coordinates>
				</LineString>
			</Placemark>
			<Placemark>
				<name>branch37_part5</name>
				<visibility>0</visibility>
				<TimeSpan>
					<begin>1958-06-05</begin>
				</TimeSpan>
				<styleUrl>#branch37_part5_style</styleUrl>
				<LineString>
					<tessellate>1</tessellate>
					<altitudeMode>absolute</altitudeMode>
					<coordinates>
36.6188,31.498,69379.98202283256 37.041,31.435,76721.4020057852 </coordinates>
				</LineString>
			</Placemark>
			<Placemark>
				<name>branch37_part6</name>
				<visibility>0</visibility>
				<TimeSpan>
					<begin>1958-00-11</begin>
				</TimeSpan>
				<styleUrl>#branch37_part6_style</styleUrl>
				<LineString>
					<tessellate>1</tessellate>
					<altitudeMode>absolute</altitudeMode>
					<coordinates>
37.041,31.435,76721.4020057852 37.4632,31.372,83105.01551366848 </coordinates>
				</LineString>
			</Placemark>
			<Placemark>
				<name>branch37_part7</name>
				<visibility>0</visibility>
				<TimeSpan>
					<begin>1957-06-17</begin>
				</TimeSpan>
				<styleUrl>#branch37_part7_style</styleUrl>
				<LineString>
					<tessellate>1</tessellate>
					<altitudeMode>absolute</altitudeMode>
					<coordinates>
37.4632,31.372,83105.01551366848 37.8854,31.309,88737.77177093129 </coordinates>
				</LineString>
			</Placemark>
			<Placemark>
				<name>branch37_part8</name>
				<visibility>0</visibility>
				<TimeSpan>
					<begin>1957-00-24</begin>
				</TimeSpan>
				<styleUrl>#branch37_part8_style</styleUrl>
				<LineString>
					<tessellate>1</tessellate>
					<altitudeMode>absolute</altitudeMode>
					<coordinates>
37.8854,31.309,88737.77177093129 38.3076,31.246,93755.10189723938 </coordinates>
				</LineString>
			</Placemark>
			<Placemark>
				<name>branch37_part9</name>
				<visibility>0</visibility>
				<TimeSpan>
					<begin>1956-06-30</begin>
				</TimeSpan>
				<styleUrl>#branch37_part9_style</styleUrl>
				<LineString>
					<tessellate>1</tessellate>
					<altitudeMode>absolute</altitudeMode>
					<coordinates>
38.3076,31.246,93755.10189723938 38.7298,31.183,98251.3337426145 </coordinates>
				</LineString>
			</Placemark>
			<Placemark>
				<name>branch37_part10</name>
				<visibility>0</visibility>
				<TimeSpan>
					<begin>1956-01-06</begin>
				</TimeSpan>
				<styleUrl>#branch37_part10_style</styleUrl>
				<LineString>
					<tessellate>1</tessellate>
					<altitudeMode>absolute</altitudeMode>
					<coordinates>
38.7298,31.183,98251.3337426145 39.152,31.12,102295.2026743803 </coordinates>
				</LineString>
			</Placemark>
			<Placemark>
				<name>branch37_part11</name>
				<visibility>0</visibility>
				<TimeSpan>
					<begin>1955-07-12</begin>
				</TimeSpan>
				<styleUrl>#branch37_part11_style</styleUrl>
				<LineString>
					<tessellate>1</tessellate>
					<altitudeMode>absolute</altitudeMode>
					<coordinates>
39.152,31.12,102295.2026743803 39.5742,31.057,105938.5239454067 </coordinates>
				</LineString>
			</Placemark>
			<Placemark>
				<name>branch37_part12</name>
				<visibility>0</visibility>
				<TimeSpan>
					<begin>1955-01-18</begin>
				</TimeSpan>
				<styleUrl>#branch37_part12_style</styleUrl>
				<LineString>
					<tessellate>1</tessellate>
					<altitudeMode>absolute</altitudeMode>
					<coordinates>
39.5742,31.057,105938.5239454067 39.9964,30.994,109221.3883761761 </coordinates>
				</LineString>
			</Placemark>
			<Placemark>
				<name>branch37_part13</name>
				<visibility>0</visibility>
				<TimeSpan>
					<begin>1954-07-25</begin>
				</TimeSpan>
				<styleUrl>#branch37_part13_style</styleUrl>
				<LineString>
					<tessellate>1</tessellate>
					<altitudeMode>absolute</altitudeMode>
					<coordinates>
39.9964,30.994,109221.3883761761 40.4186,30.931,112175.4472220037 </coordinates>
				</LineString>
			</Placemark>
			<Placemark>
				<name>branch37_part14</name>
				<visibility>0</visibility>
				<TimeSpan>
					<begin>1954-02</begin>
				</TimeSpan>
				<styleUrl>#branch37_part14_style</styleUrl>
				<LineString>
					<tessellate>1</tessellate>
					<altitudeMode>absolute</altitudeMode>
					<coordinates>
40.4186,30.931,112175.4472220037 40.8408,30.86800000000001,114826.0802154398 </coordinates>
				</LineString>
			</Placemark>
			<Placemark>
				<name>branch37_part15</name>
				<visibility>0</visibility>
				<TimeSpan>
					<begin>1953-08-07</begin>
				</TimeSpan>
				<styleUrl>#branch37_part15_style</styleUrl>
				<LineString>
					<tessellate>1</tessellate>
					<altitudeMode>absolute</altitudeMode>
					<coordinates>
40.8408,30.86800000000001,114826.0802154398 41.263,30.805,117193.8773715492 </coordinates>
				</LineString>
			</Placemark>
			<Placemark>
				<name>branch37_part16</name>
				<visibility>0</visibility>
				<TimeSpan>
					<begin>1953-02-13</begin>
				</TimeSpan>
				<styleUrl>#branch37_part16_style</styleUrl>
				<LineString>
					<tessellate>1</tessellate>
					<altitudeMode>absolute</altitudeMode>
					<coordinates>
41.263,30.805,117193.8773715492 41.6852,30.742,119295.6811735524 </coordinates>
				</LineString>
			</Placemark>
			<Placemark>
				<name>branch37_part17</name>
				<visibility>0</visibility>
				<TimeSpan>
					<begin>1952-08-20</begin>
				</TimeSpan>
				<styleUrl>#branch37_part17_style</styleUrl>
				<LineString>
					<tessellate>1</tessellate>
					<altitudeMode>absolute</altitudeMode>
					<coordinates>
41.6852,30.742,119295.6811735524 42.1074,30.679,121145.3369201433 </coordinates>
				</LineString>
			</Placemark>
			<Placemark>
				<name>branch37_part18</name>
				<visibility>0</visibility>
				<TimeSpan>
					<begin>1952-02-26</begin>
				</TimeSpan>
				<styleUrl>#branch37_part18_style</styleUrl>
				<LineString>
					<tessellate>1</tessellate>
					<altitudeMode>absolute</altitudeMode>
					<coordinates>
42.1074,30.679,121145.3369201433 42.5296,30.616,122754.2432092564 </coordinates>
				</LineString>
			</Placemark>
			<Placemark>
				<name>branch37_part19</name>
				<visibility>0</visibility>
				<TimeSpan>
					<begin>1951-09-02</begin>
				</TimeSpan>
				<styleUrl>#branch37_part19_style</styleUrl>
				<LineString>
					<tessellate>1</tessellate>
					<altitudeMode>absolute</altitudeMode>
					<coordinates>
42.5296,30.616,122754.2432092564 42.9518,30.553,124131.7616559457 </coordinates>
				</LineString>
			</Placemark>
			<Placemark>
				<name>branch37_part20</name>
				<visibility>0</visibility>
				<TimeSpan>
					<begin>1951-03-08</begin>
				</TimeSpan>
				<styleUrl>#branch37_part20_style</styleUrl>
				<LineString>
					<tessellate>1</tessellate>
					<altitudeMode>absolute</altitudeMode>
					<coordinates>
42.9518,30.553,124131.7616559457 43.374,30.49,125285.5248434104 </coordinates>
				</LineString>
			</Placemark>
			<Placemark>
				<name>branch37_part21</name>
				<visibility>0</visibility>
				<TimeSpan>
					<begin>1950-09-15</begin>
				</TimeSpan>
				<styleUrl>#branch37_part21_style</styleUrl>
				<LineString>
					<tessellate>1</tessellate>
					<altitudeMode>absolute</altitudeMode>
					<coordinates>
43.374,30.49,125285.5248434104 43.7962,30.427,126221.6688065807 </coordinates>
				</LineString>
			</Placemark>
			<Placemark>
				<name>branch37_part22</name>
				<visibility>0</visibility>
				<TimeSpan>
					<begin>1950-03-21</begin>
				</TimeSpan>
				<styleUrl>#branch37_part22_style</styleUrl>
				<LineString>
					<tessellate>1</tessellate>
					<altitudeMode>absolute</altitudeMode>
					<coordinates>
43.7962,30.427,126221.6688065807 44.2184,30.364,126945.0080739551 </coordinates>
				</LineString>
			</Placemark>
			<Placemark>
				<name>branch37_part23</name>
				<visibility>0</visibility>
				<TimeSpan>
					<begin>1949-09-27</begin>
				</TimeSpan>
				<styleUrl>#branch37_part23_style</styleUrl>
				<LineString>
					<tessellate>1</tessellate>
					<altitudeMode>absolute</altitudeMode>
					<coordinates>
44.2184,30.364,126945.0080739551 44.6406,30.301,127459.1657395573 </coordinates>
				</LineString>
			</Placemark>
			<Placemark>
				<name>branch37_part24</name>
				<visibility>0</visibility>
				<TimeSpan>
					<begin>1949-04-03</begin>
				</TimeSpan>
				<styleUrl>#branch37_part24_style</styleUrl>
				<LineString>
					<tessellate>1</tessellate>
					<altitudeMode>absolute</altitudeMode>
					<coordinates>
44.6406,30.301,127459.1657395573 45.06279999999999,30.238,127766.6671894527 </coordinates>
				</LineString>
			</Placemark>
			<Placemark>
				<name>branch37_part25</name>
				<visibility>0</visibility>
				<TimeSpan>
					<begin>1948-10-10</begin>
				</TimeSpan>
				<styleUrl>#branch37_part25_style</styleUrl>
				<LineString>
					<tessellate>1</tessellate>
					<altitudeMode>absolute</altitudeMode>
					<coordinates>
45.06279999999999,30.238,127766.6671894527 45.485,30.175,127869.0033429754 </coordinates>
				</LineString>
			</Placemark>
			<Placemark>
				<name>branch37_part26</name>
				<visibility>0</visibility>
				<TimeSpan>
					<begin>1948-04-16</begin>
				</TimeSpan>
				<styleUrl>#branch37_part26_style</styleUrl>
				<LineString>
					<tessellate>1</tessellate>
					<altitudeMode>absolute</altitudeMode>
					<coordinates>
45.485,30.175,127869.0033429754 45.90720000000001,30.112,127766.6671894527 </coordinates>
				</LineString>
			</Placemark>
			<Placemark>
				<name>branch37_part27</name>
				<visibility>0</visibility>
				<TimeSpan>
					<begin>1947-10-22</begin>
				</TimeSpan>
				<styleUrl>#branch37_part27_style</styleUrl>
				<LineString>
					<tessellate>1</tessellate>
					<altitudeMode>absolute</altitudeMode>
					<coordinates>
45.90720000000001,30.112,127766.6671894527 46.32939999999999,30.049,127459.1657395573 </coordinates>
				</LineString>
			</Placemark>
			<Placemark>
				<name>branch37_part28</name>
				<visibility>0</visibility>
				<TimeSpan>
					<begin>1947-04-28</begin>
				</TimeSpan>
				<styleUrl>#branch37_part28_style</styleUrl>
				<LineString>
					<tessellate>1</tessellate>
					<altitudeMode>absolute</altitudeMode>
					<coordinates>
46.32939999999999,30.049,127459.1657395573 46.7516,29.986,126945.0080739551 </coordinates>
				</LineString>
			</Placemark>
			<Placemark>
				<name>branch37_part29</name>
				<visibility>0</visibility>
				<TimeSpan>
					<begin>1946-11-05</begin>
				</TimeSpan>
				<styleUrl>#branch37_part29_style</styleUrl>
				<LineString>
					<tessellate>1</tessellate>
					<altitudeMode>absolute</altitudeMode>
					<coordinates>
46.7516,29.986,126945.0080739551 47.1738,29.923,126221.6688065807 </coordinates>
				</LineString>
			</Placemark>
			<Placemark>
				<name>branch37_part30</name>
				<visibility>0</visibility>
				<TimeSpan>
					<begin>1946-05-11</begin>
				</TimeSpan>
				<styleUrl>#branch37_part30_style</styleUrl>
				<LineString>
					<tessellate>1</tessellate>
					<altitudeMode>absolute</altitudeMode>
					<coordinates>
47.1738,29.923,126221.6688065807 47.596,29.86,125285.5248434104 </coordinates>
				</LineString>
			</Placemark>
			<Placemark>
				<name>branch37_part31</name>
				<visibility>0</visibility>
				<TimeSpan>
					<begin>1945-11-17</begin>
				</TimeSpan>
				<styleUrl>#branch37_part31_style</styleUrl>
				<LineString>
					<tessellate>1</tessellate>
					<altitudeMode>absolute</altitudeMode>
					<coordinates>
47.596,29.86,125285.5248434104 48.0182,29.797,124131.7616559457 </coordinates>
				</LineString>
			</Placemark>
			<Placemark>
				<name>branch37_part32</name>
				<visibility>0</visibility>
				<TimeSpan>
					<begin>1945-05-23</begin>
				</TimeSpan>
				<styleUrl>#branch37_part32_style</styleUrl>
				<LineString>
					<tessellate>1</tessellate>
					<altitudeMode>absolute</altitudeMode>
					<coordinates>
48.0182,29.797,124131.7616559457 48.4404,29.734,122754.2432092564 </coordinates>
				</LineString>
			</Placemark>
			<Placemark>
				<name>branch37_part33</name>
				<visibility>0</visibility>
				<TimeSpan>
					<begin>1944-11-29</begin>
				</TimeSpan>
				<styleUrl>#branch37_part33_style</styleUrl>
				<LineString>
					<tessellate>1</tessellate>
					<altitudeMode>absolute</altitudeMode>
					<coordinates>
48.4404,29.734,122754.2432092564 48.86260000000001,29.671,121145.3369201433 </coordinates>
				</LineString>
			</Placemark>
			<Placemark>
				<name>branch37_part34</name>
				<visibility>0</visibility>
				<TimeSpan>
					<begin>1944-06-06</begin>
				</TimeSpan>
				<styleUrl>#branch37_part34_style</styleUrl>
				<LineString>
					<tessellate>1</tessellate>
					<altitudeMode>absolute</altitudeMode>
					<coordinates>
48.86260000000001,29.671,121145.3369201433 49.28479999999999,29.608,119295.6811735524 </coordinates>
				</LineString>
			</Placemark>
			<Placemark>
				<name>branch37_part35</name>
				<visibility>0</visibility>
				<TimeSpan>
					<begin>1944-00-12</begin>
				</TimeSpan>
				<styleUrl>#branch37_part35_style</styleUrl>
				<LineString>
					<tessellate>1</tessellate>
					<altitudeMode>absolute</altitudeMode>
					<coordinates>
49.28479999999999,29.608,119295.6811735524 49.707,29.545,117193.8773715492 </coordinates>
				</LineString>
			</Placemark>
			<Placemark>
				<name>branch37_part36</name>
				<visibility>0</visibility>
				<TimeSpan>
					<begin>1943-06-18</begin>
				</TimeSpan>
				<styleUrl>#branch37_part36_style</styleUrl>
				<LineString>
					<tessellate>1</tessellate>
					<altitudeMode>absolute</altitudeMode>
					<coordinates>
49.707,29.545,117193.8773715492 50.1292,29.482,114826.0802154398 </coordinates>
				</LineString>
			</Placemark>
			<Placemark>
				<name>branch37_part37</name>
				<visibility>0</visibility>
				<TimeSpan>
					<begin>1943-00-24</begin>
				</TimeSpan>
				<styleUrl>#branch37_part37_style</styleUrl>
				<LineString>
					<tessellate>1</tessellate>
					<altitudeMode>absolute</altitudeMode>
					<coordinates>
50.1292,29.482,114826.0802154398 50.5514,29.419,112175.4472220037 </coordinates>
				</LineString>
			</Placemark>
			<Placemark>
				<name>branch37_part38</name>
				<visibility>0</visibility>
				<TimeSpan>
					<begin>1942-07</begin>
				</TimeSpan>
				<styleUrl>#branch37_part38_style</styleUrl>
				<LineString>
					<tessellate>1</tessellate>
					<altitudeMode>absolute</altitudeMode>
					<coordinates>
50.5514,29.419,112175.4472220037 50.9736,29.356,109221.3883761761 </coordinates>
				</LineString>
			</Placemark>
			<Placemark>
				<name>branch37_part39</name>
				<visibility>0</visibility>
				<TimeSpan>
					<begin>1942-01-07</begin>
				</TimeSpan>
				<styleUrl>#branch37_part39_style</styleUrl>
				<LineString>
					<tessellate>1</tessellate>
					<altitudeMode>absolute</altitudeMode>
					<coordinates>
50.9736,29.356,109221.3883761761 51.39579999999999,29.293,105938.5239454067 </coordinates>
				</LineString>
			</Placemark>
			<Placemark>
				<name>branch37_part40</name>
				<visibility>0</visibility>
				<TimeSpan>
					<begin>1941-07-13</begin>
				</TimeSpan>
				<styleUrl>#branch37_part40_style</styleUrl>
				<LineString>
					<tessellate>1</tessellate>
					<altitudeMode>absolute</altitudeMode>
					<coordinates>
51.39579999999999,29.293,105938.5239454067 51.81800000000001,29.23,102295.2026743803 </coordinates>
				</LineString>
			</Placemark>
			<Placemark>
				<name>branch37_part41</name>
				<visibility>0</visibility>
				<TimeSpan>
					<begin>1941-01-19</begin>
				</TimeSpan>
				<styleUrl>#branch37_part41_style</styleUrl>
				<LineString>
					<tessellate>1</tessellate>
					<altitudeMode>absolute</altitudeMode>
					<coordinates>
51.81800000000001,29.23,102295.2026743803 52.2402,29.167,98251.3337426145 </coordinates>
				</LineString>
			</Placemark>
			<Placemark>
				<name>branch37_part42</name>
				<visibility>0</visibility>
				<TimeSpan>
					<begin>1940-07-26</begin>
				</TimeSpan>
				<styleUrl>#branch37_part42_style</styleUrl>
				<LineString>
					<tessellate>1</tessellate>
					<altitudeMode>absolute</altitudeMode>
					<coordinates>
52.2402,29.167,98251.3337426145 52.6624,29.104,93755.10189723938 </coordinates>
				</LineString>
			</Placemark>
			<Placemark>
				<name>branch37_part43</name>
				<visibility>0</visibility>
				<TimeSpan>
					<begin>1940-02-02</begin>
				</TimeSpan>
				<styleUrl>#branch37_part43_style</styleUrl>
				<LineString>
					<tessellate>1</tessellate>
					<altitudeMode>absolute</altitudeMode>
					<coordinates>
52.6624,29.104,93755.10189723938 53.0846,29.041,88737.7717709313 </coordinates>
				</LineString>
			</Placemark>
			<Placemark>
				<name>branch37_part44</name>
				<visibility>0</visibility>
				<TimeSpan>
					<begin>1939-08-08</begin>
				</TimeSpan>
				<styleUrl>#branch37_part44_style</styleUrl>
				<LineString>
					<tessellate>1</tessellate>
					<altitudeMode>absolute</altitudeMode>
					<coordinates>
53.0846,29.041,88737.7717709313 53.50679999999999,28.978,83105.01551366848 </coordinates>
				</LineString>
			</Placemark>
			<Placemark>
				<name>branch37_part45</name>
				<visibility>0</visibility>
				<TimeSpan>
					<begin>1939-02-14</begin>
				</TimeSpan>
				<styleUrl>#branch37_part45_style</styleUrl>
				<LineString>
					<tessellate>1</tessellate>
					<altitudeMode>absolute</altitudeMode>
					<coordinates>
53.50679999999999,28.978,83105.01551366848 53.929,28.91500000000001,76721.40200578523 </coordinates>
				</LineString>
			</Placemark>
			<Placemark>
				<name>branch37_part46</name>
				<visibility>0</visibility>
				<TimeSpan>
					<begin>1938-08-21</begin>
				</TimeSpan>
				<styleUrl>#branch37_part46_style</styleUrl>
				<LineString>
					<tessellate>1</tessellate>
					<altitudeMode>absolute</altitudeMode>
					<coordinates>
53.929,28.91500000000001,76721.40200578523 54.3512,28.852,69379.98202283254 </coordinates>
				</LineString>
			</Placemark>
			<Placemark>
				<name>branch37_part47</name>
				<visibility>0</visibility>
				<TimeSpan>
					<begin>1938-02-27</begin>
				</TimeSpan>
				<styleUrl>#branch37_part47_style</styleUrl>
				<LineString>
					<tessellate>1</tessellate>
					<altitudeMode>absolute</altitudeMode>
					<coordinates>
54.3512,28.852,69379.98202283254 54.7734,28.78900000000001,60734.41152092337 </coordinates>
				</LineString>
			</Placemark>
			<Placemark>
				<name>branch37_part48</name>
				<visibility>0</visibility>
				<TimeSpan>
					<begin>1937-09-03</begin>
				</TimeSpan>
				<styleUrl>#branch37_part48_style</styleUrl>
				<LineString>
					<tessellate>1</tessellate>
					<altitudeMode>absolute</altitudeMode>
					<coordinates>
54.7734,28.78900000000001,60734.41152092337 55.1956,28.726,50114.20993736422 </coordinates>
				</LineString>
			</Placemark>
			<Placemark>
				<name>branch37_part49</name>
				<visibility>0</visibility>
				<TimeSpan>
					<begin>1937-03-09</begin>
				</TimeSpan>
				<styleUrl>#branch37_part49_style</styleUrl>
				<LineString>
					<tessellate>1</tessellate>
					<altitudeMode>absolute</altitudeMode>
					<coordinates>
55.1956,28.726,50114.20993736422 55.6178,28.663,35803.32093603315 </coordinates>
				</LineString>
			</Placemark>
			<Placemark>
				<name>branch37_part50</name>
				<visibility>0</visibility>
				<TimeSpan>
					<begin>1936-09-16</begin>
				</TimeSpan>
				<styleUrl>#branch37_part50_style</styleUrl>
				<LineString>
					<tessellate>1</tessellate>
					<altitudeMode>absolute</altitudeMode>
					<coordinates>
55.6178,28.663,35803.32093603315 56.04000000000001,28.6,1.56594365654137e-011 </coordinates>
				</LineString>
			</Placemark>
		</Folder>
		<Folder>
			<name>branch68</name>
			<visibility>0</visibility>
			<Placemark>
				<name>branch68_part1</name>
				<visibility>0</visibility>
				<TimeSpan>
					<begin>1948-04-09</begin>
				</TimeSpan>
				<styleUrl>#branch68_part1_style</styleUrl>
				<LineString>
					<tessellate>1</tessellate>
					<altitudeMode>absolute</altitudeMode>
					<coordinates>
34.93,31.75,0 34.2572,31.8408,54580.51911538117 </coordinates>
				</LineString>
			</Placemark>
			<Placemark>
				<name>branch68_part2</name>
				<visibility>0</visibility>
				<TimeSpan>
					<begin>1948-01-26</begin>
				</TimeSpan>
				<styleUrl>#branch68_part2_style</styleUrl>
				<LineString>
					<tessellate>1</tessellate>
					<altitudeMode>absolute</altitudeMode>
					<coordinates>
34.2572,31.8408,54580.51911538117 33.5844,31.9316,76396.81241651843 </coordinates>
				</LineString>
			</Placemark>
			<Placemark>
				<name>branch68_part3</name>
				<visibility>0</visibility>
				<TimeSpan>
					<begin>1947-11-14</begin>
				</TimeSpan>
				<styleUrl>#branch68_part3_style</styleUrl>
				<LineString>
					<tessellate>1</tessellate>
					<altitudeMode>absolute</altitudeMode>
					<coordinates>
33.5844,31.9316,76396.81241651843 32.9116,32.0224,92586.82218059256 </coordinates>
				</LineString>
			</Placemark>
			<Placemark>
				<name>branch68_part4</name>
				<visibility>0</visibility>
				<TimeSpan>
					<begin>1947-09</begin>
				</TimeSpan>
				<styleUrl>#branch68_part4_style</styleUrl>
				<LineString>
					<tessellate>1</tessellate>
					<altitudeMode>absolute</altitudeMode>
					<coordinates>
32.9116,32.0224,92586.82218059256 32.2388,32.1132,105766.5975116547 </coordinates>
				</LineString>
			</Placemark>
			<Placemark>
				<name>branch68_part5</name>
				<visibility>0</visibility>
				<TimeSpan>
					<begin>1947-06-19</begin>
				</TimeSpan>
				<styleUrl>#branch68_part5_style</styleUrl>
				<LineString>
					<tessellate>1</tessellate>
					<altitudeMode>absolute</altitudeMode>
					<coordinates>
32.2388,32.1132,105766.5975116547 31.566,32.204,116958.2552472453 </coordinates>
				</LineString>
			</Placemark>
			<Placemark>
				<name>branch68_part6</name>
				<visibility>0</visibility>
				<TimeSpan>
					<begin>1947-04-06</begin>
				</TimeSpan>
				<styleUrl>#branch68_part6_style</styleUrl>
				<LineString>
					<tessellate>1</tessellate>
					<altitudeMode>absolute</altitudeMode>
					<coordinates>
31.566,32.204,116958.2552472453 30.8932,32.2948,126689.7809823782 </coordinates>
				</LineString>
			</Placemark>
			<Placemark>
				<name>branch68_part7</name>
				<visibility>0</visibility>
				<TimeSpan>
					<begin>1947-01-24</begin>
				</TimeSpan>
				<styleUrl>#branch68_part7_style</styleUrl>
				<LineString>
					<tessellate>1</tessellate>
					<altitudeMode>absolute</altitudeMode>
					<coordinates>
30.8932,32.2948,126689.7809823782 30.2204,32.3856,135276.6593091427 </coordinates>
				</LineString>
			</Placemark>
			<Placemark>
				<name>branch68_part8</name>
				<visibility>0</visibility>
				<TimeSpan>
					<begin>1946-11-11</begin>
				</TimeSpan>
				<styleUrl>#branch68_part8_style</styleUrl>
				<LineString>
					<tessellate>1</tessellate>
					<altitudeMode>absolute</altitudeMode>
					<coordinates>
30.2204,32.3856,135276.6593091427 29.5476,32.4764,142925.3487521247 </coordinates>
				</LineString>
			</Placemark>
			<Placemark>
				<name>branch68_part9</name>
				<visibility>0</visibility>
				<TimeSpan>
					<begin>1946-08-29</begin>
				</TimeSpan>
				<styleUrl>#branch68_part9_style</styleUrl>
				<LineString>
					<tessellate>1</tessellate>
					<altitudeMode>absolute</altitudeMode>
					<coordinates>
29.5476,32.4764,142925.3487521247 28.8748,32.5672,149779.6477882988 </coordinates>
				</LineString>
			</Placemark>
			<Placemark>
				<name>branch68_part10</name>
				<visibility>0</visibility>
				<TimeSpan>
					<begin>1946-06-16</begin>
				</TimeSpan>
				<styleUrl>#branch68_part10_style</styleUrl>
				<LineString>
					<tessellate>1</tessellate>
					<altitudeMode>absolute</altitudeMode>
					<coordinates>
28.8748,32.5672,149779.6477882988 28.202,32.658,155944.3403296604 </coordinates>
				</LineString>
			</Placemark>
			<Placemark>
				<name>branch68_part11</name>
				<visibility>0</visibility>
				<TimeSpan>
					<begin>1946-04-04</begin>
				</TimeSpan>
				<styleUrl>#branch68_part11_style</styleUrl>
				<LineString>
					<tessellate>1</tessellate>
					<altitudeMode>absolute</altitudeMode>
					<coordinates>
28.202,32.658,155944.3403296604 27.5292,32.7488,161498.4163504856 </coordinates>
				</LineString>
			</Placemark>
			<Placemark>
				<name>branch68_part12</name>
				<visibility>0</visibility>
				<TimeSpan>
					<begin>1946-01-21</begin>
				</TimeSpan>
				<styleUrl>#branch68_part12_style</styleUrl>
				<LineString>
					<tessellate>1</tessellate>
					<altitudeMode>absolute</altitudeMode>
					<coordinates>
27.5292,32.7488,161498.4163504856 26.8564,32.8396,166502.9924661186 </coordinates>
				</LineString>
			</Placemark>
			<Placemark>
				<name>branch68_part13</name>
				<visibility>0</visibility>
				<TimeSpan>
					<begin>1945-11-09</begin>
				</TimeSpan>
				<styleUrl>#branch68_part13_style</styleUrl>
				<LineString>
					<tessellate>1</tessellate>
					<altitudeMode>absolute</altitudeMode>
					<coordinates>
26.8564,32.8396,166502.9924661186 26.1836,32.9304,171006.319562248 </coordinates>
				</LineString>
			</Placemark>
			<Placemark>
				<name>branch68_part14</name>
				<visibility>0</visibility>
				<TimeSpan>
					<begin>1945-08-27</begin>
				</TimeSpan>
				<styleUrl>#branch68_part14_style</styleUrl>
				<LineString>
					<tessellate>1</tessellate>
					<altitudeMode>absolute</altitudeMode>
					<coordinates>
26.1836,32.9304,171006.319562248 25.5108,33.0212,175047.087876019 </coordinates>
				</LineString>
			</Placemark>
			<Placemark>
				<name>branch68_part15</name>
				<visibility>0</visibility>
				<TimeSpan>
					<begin>1945-06-14</begin>
				</TimeSpan>
				<styleUrl>#branch68_part15_style</styleUrl>
				<LineString>
					<tessellate>1</tessellate>
					<altitudeMode>absolute</altitudeMode>
					<coordinates>
25.5108,33.0212,175047.087876019 24.838,33.112,178656.6859401559 </coordinates>
				</LineString>
			</Placemark>
			<Placemark>
				<name>branch68_part16</name>
				<visibility>0</visibility>
				<TimeSpan>
					<begin>1945-04-02</begin>
				</TimeSpan>
				<styleUrl>#branch68_part16_style</styleUrl>
				<LineString>
					<tessellate>1</tessellate>
					<altitudeMode>absolute</altitudeMode>
					<coordinates>
24.838,33.112,178656.6859401559 24.1652,33.2028,181860.7893471268 </coordinates>
				</LineString>
			</Placemark>
			<Placemark>
				<name>branch68_part17</name>
				<visibility>0</visibility>
				<TimeSpan>
					<begin>1945-01-19</begin>
				</TimeSpan>
				<styleUrl>#branch68_part17_style</styleUrl>
				<LineString>
					<tessellate>1</tessellate>
					<altitudeMode>absolute</altitudeMode>
					<coordinates>
24.1652,33.2028,181860.7893471268 23.4924,33.2936,184680.5046191835 </coordinates>
				</LineString>
			</Placemark>
			<Placemark>
				<name>branch68_part18</name>
				<visibility>0</visibility>
				<TimeSpan>
					<begin>1944-11-07</begin>
				</TimeSpan>
				<styleUrl>#branch68_part18_style</styleUrl>
				<LineString>
					<tessellate>1</tessellate>
					<altitudeMode>absolute</altitudeMode>
					<coordinates>
23.4924,33.2936,184680.5046191835 22.81959999999999,33.3844,187133.2083955925 </coordinates>
				</LineString>
			</Placemark>
			<Placemark>
				<name>branch68_part19</name>
				<visibility>0</visibility>
				<TimeSpan>
					<begin>1944-08-24</begin>
				</TimeSpan>
				<styleUrl>#branch68_part19_style</styleUrl>
				<LineString>
					<tessellate>1</tessellate>
					<altitudeMode>absolute</altitudeMode>
					<coordinates>
22.81959999999999,33.3844,187133.2083955925 22.1468,33.4752,189233.1720287328 </coordinates>
				</LineString>
			</Placemark>
			<Placemark>
				<name>branch68_part20</name>
				<visibility>0</visibility>
				<TimeSpan>
					<begin>1944-06-12</begin>
				</TimeSpan>
				<styleUrl>#branch68_part20_style</styleUrl>
				<LineString>
					<tessellate>1</tessellate>
					<altitudeMode>absolute</altitudeMode>
					<coordinates>
22.1468,33.4752,189233.1720287328 21.474,33.566,190992.0310412961 </coordinates>
				</LineString>
			</Placemark>
			<Placemark>
				<name>branch68_part21</name>
				<visibility>0</visibility>
				<TimeSpan>
					<begin>1944-03-29</begin>
				</TimeSpan>
				<styleUrl>#branch68_part21_style</styleUrl>
				<LineString>
					<tessellate>1</tessellate>
					<altitudeMode>absolute</altitudeMode>
					<coordinates>
21.474,33.566,190992.0310412961 20.8012,33.6568,192419.1395368419 </coordinates>
				</LineString>
			</Placemark>
			<Placemark>
				<name>branch68_part22</name>
				<visibility>0</visibility>
				<TimeSpan>
					<begin>1944-01-17</begin>
				</TimeSpan>
				<styleUrl>#branch68_part22_style</styleUrl>
				<LineString>
					<tessellate>1</tessellate>
					<altitudeMode>absolute</altitudeMode>
					<coordinates>
20.8012,33.6568,192419.1395368419 20.1284,33.7476,193521.8370430416 </coordinates>
				</LineString>
			</Placemark>
			<Placemark>
				<name>branch68_part23</name>
				<visibility>0</visibility>
				<TimeSpan>
					<begin>1943-11-04</begin>
				</TimeSpan>
				<styleUrl>#branch68_part23_style</styleUrl>
				<LineString>
					<tessellate>1</tessellate>
					<altitudeMode>absolute</altitudeMode>
					<coordinates>
20.1284,33.7476,193521.8370430416 19.4556,33.8384,194305.6468004062 </coordinates>
				</LineString>
			</Placemark>
			<Placemark>
				<name>branch68_part24</name>
				<visibility>0</visibility>
				<TimeSpan>
					<begin>1943-08-22</begin>
				</TimeSpan>
				<styleUrl>#branch68_part24_style</styleUrl>
				<LineString>
					<tessellate>1</tessellate>
					<altitudeMode>absolute</altitudeMode>
					<coordinates>
19.4556,33.8384,194305.6468004062 18.7828,33.9292,194774.4186440576 </coordinates>
				</LineString>
			</Placemark>
			<Placemark>
				<name>branch68_part25</name>
				<visibility>0</visibility>
				<TimeSpan>
					<begin>1943-06-09</begin>
				</TimeSpan>
				<styleUrl>#branch68_part25_style</styleUrl>
				<LineString>
					<tessellate>1</tessellate>
					<altitudeMode>absolute</altitudeMode>
					<coordinates>
18.7828,33.9292,194774.4186440576 18.11,34.02,194930.4254120755 </coordinates>
				</LineString>
			</Placemark>
			<Placemark>
				<name>branch68_part26</name>
				<visibility>0</visibility>
				<TimeSpan>
					<begin>1943-03-27</begin>
				</TimeSpan>
				<styleUrl>#branch68_part26_style</styleUrl>
				<LineString>
					<tessellate>1</tessellate>
					<altitudeMode>absolute</altitudeMode>
					<coordinates>
18.11,34.02,194930.4254120755 17.4372,34.1108,194774.4186440576 </coordinates>
				</LineString>
			</Placemark>
			<Placemark>
				<name>branch68_part27</name>
				<visibility>0</visibility>
				<TimeSpan>
					<begin>1943-01-14</begin>
				</TimeSpan>
				<styleUrl>#branch68_part27_style</styleUrl>
				<LineString>
					<tessellate>1</tessellate>
					<altitudeMode>absolute</altitudeMode>
					<coordinates>
17.4372,34.1108,194774.4186440576 16.7644,34.2016,194305.6468004062 </coordinates>
				</LineString>
			</Placemark>
			<Placemark>
				<name>branch68_part28</name>
				<visibility>0</visibility>
				<TimeSpan>
					<begin>1942-11-02</begin>
				</TimeSpan>
				<styleUrl>#branch68_part28_style</styleUrl>
				<LineString>
					<tessellate>1</tessellate>
					<altitudeMode>absolute</altitudeMode>
					<coordinates>
16.7644,34.2016,194305.6468004062 16.0916,34.2924,193521.8370430416 </coordinates>
				</LineString>
			</Placemark>
			<Placemark>
				<name>branch68_part29</name>
				<visibility>0</visibility>
				<TimeSpan>
					<begin>1942-08-19</begin>
				</TimeSpan>
				<styleUrl>#branch68_part29_style</styleUrl>
				<LineString>
					<tessellate>1</tessellate>
					<altitudeMode>absolute</altitudeMode>
					<coordinates>
16.0916,34.2924,193521.8370430416 15.4188,34.3832,192419.1395368419 </coordinates>
				</LineString>
			</Placemark>
			<Placemark>
				<name>branch68_part30</name>
				<visibility>0</visibility>
				<TimeSpan>
					<begin>1942-06-07</begin>
				</TimeSpan>
				<styleUrl>#branch68_part30_style</styleUrl>
				<LineString>
					<tessellate>1</tessellate>
					<altitudeMode>absolute</altitudeMode>
					<coordinates>
15.4188,34.3832,192419.1395368419 14.746,34.474,190992.0310412961 </coordinates>
				</LineString>
			</Placemark>
			<Placemark>
				<name>branch68_part31</name>
				<visibility>0</visibility>
				<TimeSpan>
					<begin>1942-03-25</begin>
				</TimeSpan>
				<styleUrl>#branch68_part31_style</styleUrl>
				<LineString>
					<tessellate>1</tessellate>
					<altitudeMode>absolute</altitudeMode>
					<coordinates>
14.746,34.474,190992.0310412961 14.0732,34.5648,189233.1720287328 </coordinates>
				</LineString>
			</Placemark>
			<Placemark>
				<name>branch68_part32</name>
				<visibility>0</visibility>
				<TimeSpan>
					<begin>1942-01-12</begin>
				</TimeSpan>
				<styleUrl>#branch68_part32_style</styleUrl>
				<LineString>
					<tessellate>1</tessellate>
					<altitudeMode>absolute</altitudeMode>
					<coordinates>
14.0732,34.5648,189233.1720287328 13.4004,34.6556,187133.2083955925 </coordinates>
				</LineString>
			</Placemark>
			<Placemark>
				<name>branch68_part33</name>
				<visibility>0</visibility>
				<TimeSpan>
					<begin>1941-10-30</begin>
				</TimeSpan>
				<styleUrl>#branch68_part33_style</styleUrl>
				<LineString>
					<tessellate>1</tessellate>
					<altitudeMode>absolute</altitudeMode>
					<coordinates>
13.4004,34.6556,187133.2083955925 12.7276,34.7464,184680.5046191835 </coordinates>
				</LineString>
			</Placemark>
			<Placemark>
				<name>branch68_part34</name>
				<visibility>0</visibility>
				<TimeSpan>
					<begin>1941-08-17</begin>
				</TimeSpan>
				<styleUrl>#branch68_part34_style</styleUrl>
				<LineString>
					<tessellate>1</tessellate>
					<altitudeMode>absolute</altitudeMode>
					<coordinates>
12.7276,34.7464,184680.5046191835 12.0548,34.8372,181860.7893471268 </coordinates>
				</LineString>
			</Placemark>
			<Placemark>
				<name>branch68_part35</name>
				<visibility>0</visibility>
				<TimeSpan>
					<begin>1941-06-05</begin>
				</TimeSpan>
				<styleUrl>#branch68_part35_style</styleUrl>
				<LineString>
					<tessellate>1</tessellate>
					<altitudeMode>absolute</altitudeMode>
					<coordinates>
12.0548,34.8372,181860.7893471268 11.382,34.928,178656.6859401559 </coordinates>
				</LineString>
			</Placemark>
			<Placemark>
				<name>branch68_part36</name>
				<visibility>0</visibility>
				<TimeSpan>
					<begin>1941-03-22</begin>
				</TimeSpan>
				<styleUrl>#branch68_part36_style</styleUrl>
				<LineString>
					<tessellate>1</tessellate>
					<altitudeMode>absolute</altitudeMode>
					<coordinates>
11.382,34.928,178656.6859401559 10.7092,35.0188,175047.087876019 </coordinates>
				</LineString>
			</Placemark>
			<Placemark>
				<name>branch68_part37</name>
				<visibility>0</visibility>
				<TimeSpan>
					<begin>1941-01-10</begin>
				</TimeSpan>
				<styleUrl>#branch68_part37_style</styleUrl>
				<LineString>
					<tessellate>1</tessellate>
					<altitudeMode>absolute</altitudeMode>
					<coordinates>
10.7092,35.0188,175047.087876019 10.0364,35.1096,171006.319562248 </coordinates>
				</LineString>
			</Placemark>
			<Placemark>
				<name>branch68_part38</name>
				<visibility>0</visibility>
				<TimeSpan>
					<begin>1940-10-27</begin>
				</TimeSpan>
				<styleUrl>#branch68_part38_style</styleUrl>
				<LineString>
					<tessellate>1</tessellate>
					<altitudeMode>absolute</altitudeMode>
					<coordinates>
10.0364,35.1096,171006.319562248 9.363599999999998,35.2004,166502.9924661186 </coordinates>
				</LineString>
			</Placemark>
			<Placemark>
				<name>branch68_part39</name>
				<visibility>0</visibility>
				<TimeSpan>
					<begin>1940-08-15</begin>
				</TimeSpan>
				<styleUrl>#branch68_part39_style</styleUrl>
				<LineString>
					<tessellate>1</tessellate>
					<altitudeMode>absolute</altitudeMode>
					<coordinates>
9.363599999999998,35.2004,166502.9924661186 8.690799999999996,35.2912,161498.4163504856 </coordinates>
				</LineString>
			</Placemark>
			<Placemark>
				<name>branch68_part40</name>
				<visibility>0</visibility>
				<TimeSpan>
					<begin>1940-06-02</begin>
				</TimeSpan>
				<styleUrl>#branch68_part40_style</styleUrl>
				<LineString>
					<tessellate>1</tessellate>
					<altitudeMode>absolute</altitudeMode>
					<coordinates>
8.690799999999996,35.2912,161498.4163504856 8.017999999999997,35.382,155944.3403296604 </coordinates>
				</LineString>
			</Placemark>
			<Placemark>
				<name>branch68_part41</name>
				<visibility>0</visibility>
				<TimeSpan>
					<begin>1940-03-20</begin>
				</TimeSpan>
				<styleUrl>#branch68_part41_style</styleUrl>
				<LineString>
					<tessellate>1</tessellate>
					<altitudeMode>absolute</altitudeMode>
					<coordinates>
8.017999999999997,35.382,155944.3403296604 7.345199999999998,35.4728,149779.6477882988 </coordinates>
				</LineString>
			</Placemark>
			<Placemark>
				<name>branch68_part42</name>
				<visibility>0</visibility>
				<TimeSpan>
					<begin>1940-01-07</begin>
				</TimeSpan>
				<styleUrl>#branch68_part42_style</styleUrl>
				<LineString>
					<tessellate>1</tessellate>
					<altitudeMode>absolute</altitudeMode>
					<coordinates>
7.345199999999998,35.4728,149779.6477882988 6.672399999999996,35.5636,142925.3487521247 </coordinates>
				</LineString>
			</Placemark>
			<Placemark>
				<name>branch68_part43</name>
				<visibility>0</visibility>
				<TimeSpan>
					<begin>1939-10-25</begin>
				</TimeSpan>
				<styleUrl>#branch68_part43_style</styleUrl>
				<LineString>
					<tessellate>1</tessellate>
					<altitudeMode>absolute</altitudeMode>
					<coordinates>
6.672399999999996,35.5636,142925.3487521247 5.999599999999997,35.6544,135276.6593091427 </coordinates>
				</LineString>
			</Placemark>
			<Placemark>
				<name>branch68_part44</name>
				<visibility>0</visibility>
				<TimeSpan>
					<begin>1939-08-12</begin>
				</TimeSpan>
				<styleUrl>#branch68_part44_style</styleUrl>
				<LineString>
					<tessellate>1</tessellate>
					<altitudeMode>absolute</altitudeMode>
					<coordinates>
5.999599999999997,35.6544,135276.6593091427 5.326799999999999,35.7452,126689.7809823782 </coordinates>
				</LineString>
			</Placemark>
			<Placemark>
				<name>branch68_part45</name>
				<visibility>0</visibility>
				<TimeSpan>
					<begin>1939-05-30</begin>
				</TimeSpan>
				<styleUrl>#branch68_part45_style</styleUrl>
				<LineString>
					<tessellate>1</tessellate>
					<altitudeMode>absolute</altitudeMode>
					<coordinates>
5.326799999999999,35.7452,126689.7809823782 4.653999999999996,35.836,116958.2552472453 </coordinates>
				</LineString>
			</Placemark>
			<Placemark>
				<name>branch68_part46</name>
				<visibility>0</visibility>
				<TimeSpan>
					<begin>1939-03-17</begin>
				</TimeSpan>
				<styleUrl>#branch68_part46_style</styleUrl>
				<LineString>
					<tessellate>1</tessellate>
					<altitudeMode>absolute</altitudeMode>
					<coordinates>
4.653999999999996,35.836,116958.2552472453 3.981199999999998,35.9268,105766.5975116547 </coordinates>
				</LineString>
			</Placemark>
			<Placemark>
				<name>branch68_part47</name>
				<visibility>0</visibility>
				<TimeSpan>
					<begin>1939-01-05</begin>
				</TimeSpan>
				<styleUrl>#branch68_part47_style</styleUrl>
				<LineString>
					<tessellate>1</tessellate>
					<altitudeMode>absolute</altitudeMode>
					<coordinates>
3.981199999999998,35.9268,105766.5975116547 3.308399999999995,36.0176,92586.82218059253 </coordinates>
				</LineString>
			</Placemark>
			<Placemark>
				<name>branch68_part48</name>
				<visibility>0</visibility>
				<TimeSpan>
					<begin>1938-10-23</begin>
				</TimeSpan>
				<styleUrl>#branch68_part48_style</styleUrl>
				<LineString>
					<tessellate>1</tessellate>
					<altitudeMode>absolute</altitudeMode>
					<coordinates>
3.308399999999995,36.0176,92586.82218059253 2.635599999999997,36.1084,76396.81241651852 </coordinates>
				</LineString>
			</Placemark>
			<Placemark>
				<name>branch68_part49</name>
				<visibility>0</visibility>
				<TimeSpan>
					<begin>1938-08-10</begin>
				</TimeSpan>
				<styleUrl>#branch68_part49_style</styleUrl>
				<LineString>
					<tessellate>1</tessellate>
					<altitudeMode>absolute</altitudeMode>
					<coordinates>
2.635599999999997,36.1084,76396.81241651852 1.962799999999994,36.1992,54580.51911538121 </coordinates>
				</LineString>
			</Placemark>
			<Placemark>
				<name>branch68_part50</name>
				<visibility>0</visibility>
				<TimeSpan>
					<begin>1938-05-28</begin>
				</TimeSpan>
				<styleUrl>#branch68_part50_style</styleUrl>
				<LineString>
					<tessellate>1</tessellate>
					<altitudeMode>absolute</altitudeMode>
					<coordinates>
1.962799999999994,36.1992,54580.51911538121 1.289999999999999,36.29,2.387209215373302e-011 </coordinates>
				</LineString>
			</Placemark>
		</Folder>
		<Folder>
			<name>branch69</name>
			<visibility>0</visibility>
			<Placemark>
				<name>branch69_part1</name>
				<visibility>0</visibility>
				<TimeSpan>
					<begin>1992-05-19</begin>
				</TimeSpan>
				<styleUrl>#branch69_part1_style</styleUrl>
				<LineString>
					<tessellate>1</tessellate>
					<altitudeMode>absolute</altitudeMode>
					<coordinates>
127.01,32.9,0 124.4956,32.9678,200154.8511558934 </coordinates>
				</LineString>
			</Placemark>
			<Placemark>
				<name>branch69_part2</name>
				<visibility>0</visibility>
				<TimeSpan>
					<begin>1992-03-00</begin>
				</TimeSpan>
				<styleUrl>#branch69_part2_style</styleUrl>
				<LineString>
					<tessellate>1</tessellate>
					<altitudeMode>absolute</altitudeMode>
					<coordinates>
124.4956,32.9678,200154.8511558934 121.9812,33.0356,280158.4313569453 </coordinates>
				</LineString>
			</Placemark>
			<Placemark>
				<name>branch69_part3</name>
				<visibility>0</visibility>
				<TimeSpan>
					<begin>1992-00-12</begin>
				</TimeSpan>
				<styleUrl>#branch69_part3_style</styleUrl>
				<LineString>
					<tessellate>1</tessellate>
					<altitudeMode>absolute</altitudeMode>
					<coordinates>
121.9812,33.0356,280158.4313569453 119.4668,33.1034,339529.5961436048 </coordinates>
				</LineString>
			</Placemark>
			<Placemark>
				<name>branch69_part4</name>
				<visibility>0</visibility>
				<TimeSpan>
					<begin>1991-09-23</begin>
				</TimeSpan>
				<styleUrl>#branch69_part4_style</styleUrl>
				<LineString>
					<tessellate>1</tessellate>
					<altitudeMode>absolute</altitudeMode>
					<coordinates>
119.4668,33.1034,339529.5961436048 116.9524,33.1712,387861.785217883 </coordinates>
				</LineString>
			</Placemark>
			<Placemark>
				<name>branch69_part5</name>
				<visibility>0</visibility>
				<TimeSpan>
					<begin>1991-07-05</begin>
				</TimeSpan>
				<styleUrl>#branch69_part5_style</styleUrl>
				<LineString>
					<tessellate>1</tessellate>
					<altitudeMode>absolute</altitudeMode>
					<coordinates>
116.9524,33.1712,387861.785217883 114.438,33.239,428903.2524769141 </coordinates>
				</LineString>
			</Placemark>
			<Placemark>
				<name>branch69_part6</name>
				<visibility>0</visibility>
				<TimeSpan>
					<begin>1991-04-16</begin>
				</TimeSpan>
				<styleUrl>#branch69_part6_style</styleUrl>
				<LineString>
					<tessellate>1</tessellate>
					<altitudeMode>absolute</altitudeMode>
					<coordinates>
114.438,33.239,428903.2524769141 111.9236,33.3068,464590.1993327632 </coordinates>
				</LineString>
			</Placemark>
			<Placemark>
				<name>branch69_part7</name>
				<visibility>0</visibility>
				<TimeSpan>
					<begin>1991-01-28</begin>
				</TimeSpan>
				<styleUrl>#branch69_part7_style</styleUrl>
				<LineString>
					<tessellate>1</tessellate>
					<altitudeMode>absolute</altitudeMode>
					<coordinates>
111.9236,33.3068,464590.1993327632 109.4092,33.3746,496079.5545320796 </coordinates>
				</LineString>
			</Placemark>
			<Placemark>
				<name>branch69_part8</name>
				<visibility>0</visibility>
				<TimeSpan>
					<begin>1990-11-09</begin>
				</TimeSpan>
				<styleUrl>#branch69_part8_style</styleUrl>
				<LineString>
					<tessellate>1</tessellate>
					<altitudeMode>absolute</altitudeMode>
					<coordinates>
109.4092,33.3746,496079.5545320796 106.8948,33.4424,524128.4320768574 </coordinates>
				</LineString>
			</Placemark>
			<Placemark>
				<name>branch69_part9</name>
				<visibility>0</visibility>
				<TimeSpan>
					<begin>1990-08-21</begin>
				</TimeSpan>
				<styleUrl>#branch69_part9_style</styleUrl>
				<LineString>
					<tessellate>1</tessellate>
					<altitudeMode>absolute</altitudeMode>
					<coordinates>
106.8948,33.4424,524128.4320768574 104.3804,33.5102,549264.1622897418 </coordinates>
				</LineString>
			</Placemark>
			<Placemark>
				<name>branch69_part10</name>
				<visibility>0</visibility>
				<TimeSpan>
					<begin>1990-06-02</begin>
				</TimeSpan>
				<styleUrl>#branch69_part10_style</styleUrl>
				<LineString>
					<tessellate>1</tessellate>
					<altitudeMode>absolute</altitudeMode>
					<coordinates>
104.3804,33.5102,549264.1622897418 101.866,33.578,571871.0033025522 </coordinates>
				</LineString>
			</Placemark>
			<Placemark>
				<name>branch69_part11</name>
				<visibility>0</visibility>
				<TimeSpan>
					<begin>1990-03-14</begin>
				</TimeSpan>
				<styleUrl>#branch69_part11_style</styleUrl>
				<LineString>
					<tessellate>1</tessellate>
					<altitudeMode>absolute</altitudeMode>
					<coordinates>
101.866,33.578,571871.0033025522 99.35160000000002,33.6458,592238.6230554303 </coordinates>
				</LineString>
			</Placemark>
			<Placemark>
				<name>branch69_part12</name>
				<visibility>0</visibility>
				<TimeSpan>
					<begin>1990-00-25</begin>
				</TimeSpan>
				<styleUrl>#branch69_part12_style</styleUrl>
				<LineString>
					<tessellate>1</tessellate>
					<altitudeMode>absolute</altitudeMode>
					<coordinates>
99.35160000000002,33.6458,592238.6230554303 96.83719999999998,33.7136,610591.1452329006 </coordinates>
				</LineString>
			</Placemark>
			<Placemark>
				<name>branch69_part13</name>
				<visibility>0</visibility>
				<TimeSpan>
					<begin>1989-10-07</begin>
				</TimeSpan>
				<styleUrl>#branch69_part13_style</styleUrl>
				<LineString>
					<tessellate>1</tessellate>
					<altitudeMode>absolute</altitudeMode>
					<coordinates>
96.83719999999998,33.7136,610591.1452329006 94.3228,33.7814,627105.5129824381 </coordinates>
				</LineString>
			</Placemark>
			<Placemark>
				<name>branch69_part14</name>
				<visibility>0</visibility>
				<TimeSpan>
					<begin>1989-07-18</begin>
				</TimeSpan>
				<styleUrl>#branch69_part14_style</styleUrl>
				<LineString>
					<tessellate>1</tessellate>
					<altitudeMode>absolute</altitudeMode>
					<coordinates>
94.3228,33.7814,627105.5129824381 91.80839999999999,33.8492,641923.6091366458 </coordinates>
				</LineString>
			</Placemark>
			<Placemark>
				<name>branch69_part15</name>
				<visibility>0</visibility>
				<TimeSpan>
					<begin>1989-04-30</begin>
				</TimeSpan>
				<styleUrl>#branch69_part15_style</styleUrl>
				<LineString>
					<tessellate>1</tessellate>
					<altitudeMode>absolute</altitudeMode>
					<coordinates>
91.80839999999999,33.8492,641923.6091366458 89.29400000000001,33.917,655160.5400960717 </coordinates>
				</LineString>
			</Placemark>
			<Placemark>
				<name>branch69_part16</name>
				<visibility>0</visibility>
				<TimeSpan>
					<begin>1989-02-11</begin>
				</TimeSpan>
				<styleUrl>#branch69_part16_style</styleUrl>
				<LineString>
					<tessellate>1</tessellate>
					<altitudeMode>absolute</altitudeMode>
					<coordinates>
89.29400000000001,33.917,655160.5400960717 86.7796,33.9848,666910.4620628199 </coordinates>
				</LineString>
			</Placemark>
			<Placemark>
				<name>branch69_part17</name>
				<visibility>0</visibility>
				<TimeSpan>
					<begin>1988-11-23</begin>
				</TimeSpan>
				<styleUrl>#branch69_part17_style</styleUrl>
				<LineString>
					<tessellate>1</tessellate>
					<altitudeMode>absolute</altitudeMode>
					<coordinates>
86.7796,33.9848,666910.4620628199 84.26519999999999,34.0526,677250.7757814829 </coordinates>
				</LineString>
			</Placemark>
			<Placemark>
				<name>branch69_part18</name>
				<visibility>0</visibility>
				<TimeSpan>
					<begin>1988-09-04</begin>
				</TimeSpan>
				<styleUrl>#branch69_part18_style</styleUrl>
				<LineString>
					<tessellate>1</tessellate>
					<altitudeMode>absolute</altitudeMode>
					<coordinates>
84.26519999999999,34.0526,677250.7757814829 81.7508,34.1204,686245.2039630626 </coordinates>
				</LineString>
			</Placemark>
			<Placemark>
				<name>branch69_part19</name>
				<visibility>0</visibility>
				<TimeSpan>
					<begin>1988-06-16</begin>
				</TimeSpan>
				<styleUrl>#branch69_part19_style</styleUrl>
				<LineString>
					<tessellate>1</tessellate>
					<altitudeMode>absolute</altitudeMode>
					<coordinates>
81.7508,34.1204,686245.2039630626 79.2364,34.1882,693946.0817714148 </coordinates>
				</LineString>
			</Placemark>
			<Placemark>
				<name>branch69_part20</name>
				<visibility>0</visibility>
				<TimeSpan>
					<begin>1988-03-27</begin>
				</TimeSpan>
				<styleUrl>#branch69_part20_style</styleUrl>
				<LineString>
					<tessellate>1</tessellate>
					<altitudeMode>absolute</altitudeMode>
					<coordinates>
79.2364,34.1882,693946.0817714148 76.72200000000001,34.256,700396.0783923633 </coordinates>
				</LineString>
			</Placemark>
			<Placemark>
				<name>branch69_part21</name>
				<visibility>0</visibility>
				<TimeSpan>
					<begin>1988-01-09</begin>
				</TimeSpan>
				<styleUrl>#branch69_part21_style</styleUrl>
				<LineString>
					<tessellate>1</tessellate>
					<altitudeMode>absolute</altitudeMode>
					<coordinates>
76.72200000000001,34.256,700396.0783923633 74.2076,34.3238,705629.4967097198 </coordinates>
				</LineString>
			</Placemark>
			<Placemark>
				<name>branch69_part22</name>
				<visibility>0</visibility>
				<TimeSpan>
					<begin>1987-10-20</begin>
				</TimeSpan>
				<styleUrl>#branch69_part22_style</styleUrl>
				<LineString>
					<tessellate>1</tessellate>
					<altitudeMode>absolute</altitudeMode>
					<coordinates>
74.2076,34.3238,705629.4967097198 71.6932,34.3916,709673.2518590033 </coordinates>
				</LineString>
			</Placemark>
			<Placemark>
				<name>branch69_part23</name>
				<visibility>0</visibility>
				<TimeSpan>
					<begin>1987-08-02</begin>
				</TimeSpan>
				<styleUrl>#branch69_part23_style</styleUrl>
				<LineString>
					<tessellate>1</tessellate>
					<altitudeMode>absolute</altitudeMode>
					<coordinates>
71.6932,34.3916,709673.2518590033 69.1788,34.4594,712547.5983815823 </coordinates>
				</LineString>
			</Placemark>
			<Placemark>
				<name>branch69_part24</name>
				<visibility>0</visibility>
				<TimeSpan>
					<begin>1987-05-13</begin>
				</TimeSpan>
				<styleUrl>#branch69_part24_style</styleUrl>
				<LineString>
					<tessellate>1</tessellate>
					<altitudeMode>absolute</altitudeMode>
					<coordinates>
69.1788,34.4594,712547.5983815823 66.6644,34.5272,714266.6541933045 </coordinates>
				</LineString>
			</Placemark>
			<Placemark>
				<name>branch69_part25</name>
				<visibility>0</visibility>
				<TimeSpan>
					<begin>1987-02-25</begin>
				</TimeSpan>
				<styleUrl>#branch69_part25_style</styleUrl>
				<LineString>
					<tessellate>1</tessellate>
					<altitudeMode>absolute</altitudeMode>
					<coordinates>
66.6644,34.5272,714266.6541933045 64.15000000000001,34.595,714838.7541281903 </coordinates>
				</LineString>
			</Placemark>
			<Placemark>
				<name>branch69_part26</name>
				<visibility>0</visibility>
				<TimeSpan>
					<begin>1987-00-06</begin>
				</TimeSpan>
				<styleUrl>#branch69_part26_style</styleUrl>
				<LineString>
					<tessellate>1</tessellate>
					<altitudeMode>absolute</altitudeMode>
					<coordinates>
64.15000000000001,34.595,714838.7541281903 61.6356,34.6628,714266.6541933045 </coordinates>
				</LineString>
			</Placemark>
			<Placemark>
				<name>branch69_part27</name>
				<visibility>0</visibility>
				<TimeSpan>
					<begin>1986-09-18</begin>
				</TimeSpan>
				<styleUrl>#branch69_part27_style</styleUrl>
				<LineString>
					<tessellate>1</tessellate>
					<altitudeMode>absolute</altitudeMode>
					<coordinates>
61.6356,34.6628,714266.6541933045 59.1212,34.7306,712547.5983815823 </coordinates>
				</LineString>
			</Placemark>
			<Placemark>
				<name>branch69_part28</name>
				<visibility>0</visibility>
				<TimeSpan>
					<begin>1986-06-29</begin>
				</TimeSpan>
				<styleUrl>#branch69_part28_style</styleUrl>
				<LineString>
					<tessellate>1</tessellate>
					<altitudeMode>absolute</altitudeMode>
					<coordinates>
59.1212,34.7306,712547.5983815823 56.60680000000001,34.7984,709673.2518590033 </coordinates>
				</LineString>
			</Placemark>
			<Placemark>
				<name>branch69_part29</name>
				<visibility>0</visibility>
				<TimeSpan>
					<begin>1986-04-10</begin>
				</TimeSpan>
				<styleUrl>#branch69_part29_style</styleUrl>
				<LineString>
					<tessellate>1</tessellate>
					<altitudeMode>absolute</altitudeMode>
					<coordinates>
56.60680000000001,34.7984,709673.2518590033 54.09239999999999,34.8662,705629.4967097199 </coordinates>
				</LineString>
			</Placemark>
			<Placemark>
				<name>branch69_part30</name>
				<visibility>0</visibility>
				<TimeSpan>
					<begin>1986-01-22</begin>
				</TimeSpan>
				<styleUrl>#branch69_part30_style</styleUrl>
				<LineString>
					<tessellate>1</tessellate>
					<altitudeMode>absolute</altitudeMode>
					<coordinates>
54.09239999999999,34.8662,705629.4967097199 51.578,34.934,700396.0783923633 </coordinates>
				</LineString>
			</Placemark>
			<Placemark>
				<name>branch69_part31</name>
				<visibility>0</visibility>
				<TimeSpan>
					<begin>1985-11-03</begin>
				</TimeSpan>
				<styleUrl>#branch69_part31_style</styleUrl>
				<LineString>
					<tessellate>1</tessellate>
					<altitudeMode>absolute</altitudeMode>
					<coordinates>
51.578,34.934,700396.0783923633 49.06359999999999,35.0018,693946.0817714148 </coordinates>
				</LineString>
			</Placemark>
			<Placemark>
				<name>branch69_part32</name>
				<visibility>0</visibility>
				<TimeSpan>
					<begin>1985-08-15</begin>
				</TimeSpan>
				<styleUrl>#branch69_part32_style</styleUrl>
				<LineString>
					<tessellate>1</tessellate>
					<altitudeMode>absolute</altitudeMode>
					<coordinates>
49.06359999999999,35.0018,693946.0817714148 46.5492,35.0696,686245.2039630626 </coordinates>
				</LineString>
			</Placemark>
			<Placemark>
				<name>branch69_part33</name>
				<visibility>0</visibility>
				<TimeSpan>
					<begin>1985-05-26</begin>
				</TimeSpan>
				<styleUrl>#branch69_part33_style</styleUrl>
				<LineString>
					<tessellate>1</tessellate>
					<altitudeMode>absolute</altitudeMode>
					<coordinates>
46.5492,35.0696,686245.2039630626 44.0348,35.1374,677250.7757814828 </coordinates>
				</LineString>
			</Placemark>
			<Placemark>
				<name>branch69_part34</name>
				<visibility>0</visibility>
				<TimeSpan>
					<begin>1985-03-08</begin>
				</TimeSpan>
				<styleUrl>#branch69_part34_style</styleUrl>
				<LineString>
					<tessellate>1</tessellate>
					<altitudeMode>absolute</altitudeMode>
					<coordinates>
44.0348,35.1374,677250.7757814828 41.5204,35.2052,666910.4620628199 </coordinates>
				</LineString>
			</Placemark>
			<Placemark>
				<name>branch69_part35</name>
				<visibility>0</visibility>
				<TimeSpan>
					<begin>1985-00-19</begin>
				</TimeSpan>
				<styleUrl>#branch69_part35_style</styleUrl>
				<LineString>
					<tessellate>1</tessellate>
					<altitudeMode>absolute</altitudeMode>
					<coordinates>
41.5204,35.2052,666910.4620628199 39.006,35.273,655160.5400960716 </coordinates>
				</LineString>
			</Placemark>
			<Placemark>
				<name>branch69_part36</name>
				<visibility>0</visibility>
				<TimeSpan>
					<begin>1984-10</begin>
				</TimeSpan>
				<styleUrl>#branch69_part36_style</styleUrl>
				<LineString>
					<tessellate>1</tessellate>
					<altitudeMode>absolute</altitudeMode>
					<coordinates>
39.006,35.273,655160.5400960716 36.49159999999999,35.3408,641923.609136646 </coordinates>
				</LineString>
			</Placemark>
			<Placemark>
				<name>branch69_part37</name>
				<visibility>0</visibility>
				<TimeSpan>
					<begin>1984-07-12</begin>
				</TimeSpan>
				<styleUrl>#branch69_part37_style</styleUrl>
				<LineString>
					<tessellate>1</tessellate>
					<altitudeMode>absolute</altitudeMode>
					<coordinates>
36.49159999999999,35.3408,641923.609136646 33.9772,35.4086,627105.5129824381 </coordinates>
				</LineString>
			</Placemark>
			<Placemark>
				<name>branch69_part38</name>
				<visibility>0</visibility>
				<TimeSpan>
					<begin>1984-04-24</begin>
				</TimeSpan>
				<styleUrl>#branch69_part38_style</styleUrl>
				<LineString>
					<tessellate>1</tessellate>
					<altitudeMode>absolute</altitudeMode>
					<coordinates>
33.9772,35.4086,627105.5129824381 31.4628,35.4764,610591.1452329006 </coordinates>
				</LineString>
			</Placemark>
			<Placemark>
				<name>branch69_part39</name>
				<visibility>0</visibility>
				<TimeSpan>
					<begin>1984-02-05</begin>
				</TimeSpan>
				<styleUrl>#branch69_part39_style</styleUrl>
				<LineString>
					<tessellate>1</tessellate>
					<altitudeMode>absolute</altitudeMode>
					<coordinates>
31.4628,35.4764,610591.1452329006 28.94839999999999,35.5442,592238.6230554303 </coordinates>
				</LineString>
			</Placemark>
			<Placemark>
				<name>branch69_part40</name>
				<visibility>0</visibility>
				<TimeSpan>
					<begin>1983-11-17</begin>
				</TimeSpan>
				<styleUrl>#branch69_part40_style</styleUrl>
				<LineString>
					<tessellate>1</tessellate>
					<altitudeMode>absolute</altitudeMode>
					<coordinates>
28.94839999999999,35.5442,592238.6230554303 26.434,35.612,571871.003302552 </coordinates>
				</LineString>
			</Placemark>
			<Placemark>
				<name>branch69_part41</name>
				<visibility>0</visibility>
				<TimeSpan>
					<begin>1983-08-28</begin>
				</TimeSpan>
				<styleUrl>#branch69_part41_style</styleUrl>
				<LineString>
					<tessellate>1</tessellate>
					<altitudeMode>absolute</altitudeMode>
					<coordinates>
26.434,35.612,571871.003302552 23.9196,35.6798,549264.1622897418 </coordinates>
				</LineString>
			</Placemark>
			<Placemark>
				<name>branch69_part42</name>
				<visibility>0</visibility>
				<TimeSpan>
					<begin>1983-06-10</begin>
				</TimeSpan>
				<styleUrl>#branch69_part42_style</styleUrl>
				<LineString>
					<tessellate>1</tessellate>
					<altitudeMode>absolute</altitudeMode>
					<coordinates>
23.9196,35.6798,549264.1622897418 21.40519999999999,35.7476,524128.4320768574 </coordinates>
				</LineString>
			</Placemark>
			<Placemark>
				<name>branch69_part43</name>
				<visibility>0</visibility>
				<TimeSpan>
					<begin>1983-03-21</begin>
				</TimeSpan>
				<styleUrl>#branch69_part43_style</styleUrl>
				<LineString>
					<tessellate>1</tessellate>
					<altitudeMode>absolute</altitudeMode>
					<coordinates>
21.40519999999999,35.7476,524128.4320768574 18.8908,35.8154,496079.5545320796 </coordinates>
				</LineString>
			</Placemark>
			<Placemark>
				<name>branch69_part44</name>
				<visibility>0</visibility>
				<TimeSpan>
					<begin>1983-01-03</begin>
				</TimeSpan>
				<styleUrl>#branch69_part44_style</styleUrl>
				<LineString>
					<tessellate>1</tessellate>
					<altitudeMode>absolute</altitudeMode>
					<coordinates>
18.8908,35.8154,496079.5545320796 16.3764,35.8832,464590.1993327632 </coordinates>
				</LineString>
			</Placemark>
			<Placemark>
				<name>branch69_part45</name>
				<visibility>0</visibility>
				<TimeSpan>
					<begin>1982-10-14</begin>
				</TimeSpan>
				<styleUrl>#branch69_part45_style</styleUrl>
				<LineString>
					<tessellate>1</tessellate>
					<altitudeMode>absolute</altitudeMode>
					<coordinates>
16.3764,35.8832,464590.1993327632 13.862,35.951,428903.2524769142 </coordinates>
				</LineString>
			</Placemark>
			<Placemark>
				<name>branch69_part46</name>
				<visibility>0</visibility>
				<TimeSpan>
					<begin>1982-07-26</begin>
				</TimeSpan>
				<styleUrl>#branch69_part46_style</styleUrl>
				<LineString>
					<tessellate>1</tessellate>
					<altitudeMode>absolute</altitudeMode>
					<coordinates>
13.862,35.951,428903.2524769142 11.3476,36.0188,387861.7852178828 </coordinates>
				</LineString>
			</Placemark>
			<Placemark>
				<name>branch69_part47</name>
				<visibility>0</visibility>
				<TimeSpan>
					<begin>1982-05-07</begin>
				</TimeSpan>
				<styleUrl>#branch69_part47_style</styleUrl>
				<LineString>
					<tessellate>1</tessellate>
					<altitudeMode>absolute</altitudeMode>
					<coordinates>
11.3476,36.0188,387861.7852178828 8.833199999999991,36.0866,339529.5961436047 </coordinates>
				</LineString>
			</Placemark>
			<Placemark>
				<name>branch69_part48</name>
				<visibility>0</visibility>
				<TimeSpan>
					<begin>1982-02-19</begin>
				</TimeSpan>
				<styleUrl>#branch69_part48_style</styleUrl>
				<LineString>
					<tessellate>1</tessellate>
					<altitudeMode>absolute</altitudeMode>
					<coordinates>
8.833199999999991,36.0866,339529.5961436047 6.318799999999996,36.1544,280158.4313569455 </coordinates>
				</LineString>
			</Placemark>
			<Placemark>
				<name>branch69_part49</name>
				<visibility>0</visibility>
				<TimeSpan>
					<begin>1982-00-00</begin>
				</TimeSpan>
				<styleUrl>#branch69_part49_style</styleUrl>
				<LineString>
					<tessellate>1</tessellate>
					<altitudeMode>absolute</altitudeMode>
					<coordinates>
6.318799999999996,36.1544,280158.4313569455 3.804400000000001,36.2222,200154.8511558935 </coordinates>
				</LineString>
			</Placemark>
			<Placemark>
				<name>branch69_part50</name>
				<visibility>0</visibility>
				<TimeSpan>
					<begin>1981-09-12</begin>
				</TimeSpan>
				<styleUrl>#branch69_part50_style</styleUrl>
				<LineString>
					<tessellate>1</tessellate>
					<altitudeMode>absolute</altitudeMode>
					<coordinates>
3.804400000000001,36.2222,200154.8511558935 1.289999999999992,36.29,8.7542499214957e-011 </coordinates>
				</LineString>
			</Placemark>
		</Folder>
		<Folder>
			<name>branch75</name>
			<visibility>0</visibility>
			<Placemark>
				<name>branch75_part1</name>
				<visibility>0</visibility>
				<TimeSpan>
					<begin>1991-05-14</begin>
				</TimeSpan>
				<styleUrl>#branch75_part1_style</styleUrl>
				<LineString>
					<tessellate>1</tessellate>
					<altitudeMode>absolute</altitudeMode>
					<coordinates>
127.01,32.9,0 124.4956,32.9678,200154.8511558934 </coordinates>
				</LineString>
			</Placemark>
			<Placemark>
				<name>branch75_part2</name>
				<visibility>0</visibility>
				<TimeSpan>
					<begin>1991-02-21</begin>
				</TimeSpan>
				<styleUrl>#branch75_part2_style</styleUrl>
				<LineString>
					<tessellate>1</tessellate>
					<altitudeMode>absolute</altitudeMode>
					<coordinates>
124.4956,32.9678,200154.8511558934 121.9812,33.0356,280158.4313569453 </coordinates>
				</LineString>
			</Placemark>
			<Placemark>
				<name>branch75_part3</name>
				<visibility>0</visibility>
				<TimeSpan>
					<begin>1990-11-28</begin>
				</TimeSpan>
				<styleUrl>#branch75_part3_style</styleUrl>
				<LineString>
					<tessellate>1</tessellate>
					<altitudeMode>absolute</altitudeMode>
					<coordinates>
121.9812,33.0356,280158.4313569453 119.4668,33.1034,339529.5961436048 </coordinates>
				</LineString>
			</Placemark>
			<Placemark>
				<name>branch75_part4</name>
				<visibility>0</visibility>
				<TimeSpan>
					<begin>1990-09-05</begin>
				</TimeSpan>
				<styleUrl>#branch75_part4_style</styleUrl>
				<LineString>
					<tessellate>1</tessellate>
					<altitudeMode>absolute</altitudeMode>
					<coordinates>
119.4668,33.1034,339529.5961436048 116.9524,33.1712,387861.785217883 </coordinates>
				</LineString>
			</Placemark>
			<Placemark>
				<name>branch75_part5</name>
				<visibility>0</visibility>
				<TimeSpan>
					<begin>1990-06-12</begin>
				</TimeSpan>
				<styleUrl>#branch75_part5_style</styleUrl>
				<LineString>
					<tessellate>1</tessellate>
					<altitudeMode>absolute</altitudeMode>
					<coordinates>
116.9524,33.1712,387861.785217883 114.438,33.239,428903.2524769141 </coordinates>
				</LineString>
			</Placemark>
			<Placemark>
				<name>branch75_part6</name>
				<visibility>0</visibility>
				<TimeSpan>
					<begin>1990-03-20</begin>
				</TimeSpan>
				<styleUrl>#branch75_part6_style</styleUrl>
				<LineString>
					<tessellate>1</tessellate>
					<altitudeMode>absolute</altitudeMode>
					<coordinates>
114.438,33.239,428903.2524769141 111.9236,33.3068,464590.1993327632 </coordinates>
				</LineString>
			</Placemark>
			<Placemark>
				<name>branch75_part7</name>
				<visibility>0</visibility>
				<TimeSpan>
					<begin>1990-00-27</begin>
				</TimeSpan>
				<styleUrl>#branch75_part7_style</styleUrl>
				<LineString>
					<tessellate>1</tessellate>
					<altitudeMode>absolute</altitudeMode>
					<coordinates>
111.9236,33.3068,464590.1993327632 109.4092,33.3746,496079.5545320796 </coordinates>
				</LineString>
			</Placemark>
			<Placemark>
				<name>branch75_part8</name>
				<visibility>0</visibility>
				<TimeSpan>
					<begin>1989-10-04</begin>
				</TimeSpan>
				<styleUrl>#branch75_part8_style</styleUrl>
				<LineString>
					<tessellate>1</tessellate>
					<altitudeMode>absolute</altitudeMode>
					<coordinates>
109.4092,33.3746,496079.5545320796 106.8948,33.4424,524128.4320768574 </coordinates>
				</LineString>
			</Placemark>
			<Placemark>
				<name>branch75_part9</name>
				<visibility>0</visibility>
				<TimeSpan>
					<begin>1989-07-11</begin>
				</TimeSpan>
				<styleUrl>#branch75_part9_style</styleUrl>
				<LineString>
					<tessellate>1</tessellate>
					<altitudeMode>absolute</altitudeMode>
					<coordinates>
106.8948,33.4424,524128.4320768574 104.3804,33.5102,549264.1622897418 </coordinates>
				</LineString>
			</Placemark>
			<Placemark>
				<name>branch75_part10</name>
				<visibility>0</visibility>
				<TimeSpan>
					<begin>1989-04-18</begin>
				</TimeSpan>
				<styleUrl>#branch75_part10_style</styleUrl>
				<LineString>
					<tessellate>1</tessellate>
					<altitudeMode>absolute</altitudeMode>
					<coordinates>
104.3804,33.5102,549264.1622897418 101.866,33.578,571871.0033025522 </coordinates>
				</LineString>
			</Placemark>
			<Placemark>
				<name>branch75_part11</name>
				<visibility>0</visibility>
				<TimeSpan>
					<begin>1989-01-25</begin>
				</TimeSpan>
				<styleUrl>#branch75_part11_style</styleUrl>
				<LineString>
					<tessellate>1</tessellate>
					<altitudeMode>absolute</altitudeMode>
					<coordinates>
101.866,33.578,571871.0033025522 99.35160000000002,33.6458,592238.6230554303 </coordinates>
				</LineString>
			</Placemark>
			<Placemark>
				<name>branch75_part12</name>
				<visibility>0</visibility>
				<TimeSpan>
					<begin>1988-11-02</begin>
				</TimeSpan>
				<styleUrl>#branch75_part12_style</styleUrl>
				<LineString>
					<tessellate>1</tessellate>
					<altitudeMode>absolute</altitudeMode>
					<coordinates>
99.35160000000002,33.6458,592238.6230554303 96.83719999999998,33.7136,610591.1452329006 </coordinates>
				</LineString>
			</Placemark>
			<Placemark>
				<name>branch75_part13</name>
				<visibility>0</visibility>
				<TimeSpan>
					<begin>1988-08-10</begin>
				</TimeSpan>
				<styleUrl>#branch75_part13_style</styleUrl>
				<LineString>
					<tessellate>1</tessellate>
					<altitudeMode>absolute</altitudeMode>
					<coordinates>
96.83719999999998,33.7136,610591.1452329006 94.3228,33.7814,627105.5129824381 </coordinates>
				</LineString>
			</Placemark>
			<Placemark>
				<name>branch75_part14</name>
				<visibility>0</visibility>
				<TimeSpan>
					<begin>1988-05-17</begin>
				</TimeSpan>
				<styleUrl>#branch75_part14_style</styleUrl>
				<LineString>
					<tessellate>1</tessellate>
					<altitudeMode>absolute</altitudeMode>
					<coordinates>
94.3228,33.7814,627105.5129824381 91.80839999999999,33.8492,641923.6091366458 </coordinates>
				</LineString>
			</Placemark>
			<Placemark>
				<name>branch75_part15</name>
				<visibility>0</visibility>
				<TimeSpan>
					<begin>1988-02-24</begin>
				</TimeSpan>
				<styleUrl>#branch75_part15_style</styleUrl>
				<LineString>
					<tessellate>1</tessellate>
					<altitudeMode>absolute</altitudeMode>
					<coordinates>
91.80839999999999,33.8492,641923.6091366458 89.29400000000001,33.917,655160.5400960717 </coordinates>
				</LineString>
			</Placemark>
			<Placemark>
				<name>branch75_part16</name>
				<visibility>0</visibility>
				<TimeSpan>
					<begin>1988-00</begin>
				</TimeSpan>
				<styleUrl>#branch75_part16_style</styleUrl>
				<LineString>
					<tessellate>1</tessellate>
					<altitudeMode>absolute</altitudeMode>
					<coordinates>
89.29400000000001,33.917,655160.5400960717 86.7796,33.9848,666910.4620628199 </coordinates>
				</LineString>
			</Placemark>
			<Placemark>
				<name>branch75_part17</name>
				<visibility>0</visibility>
				<TimeSpan>
					<begin>1987-09-08</begin>
				</TimeSpan>
				<styleUrl>#branch75_part17_style</styleUrl>
				<LineString>
					<tessellate>1</tessellate>
					<altitudeMode>absolute</altitudeMode>
					<coordinates>
86.7796,33.9848,666910.4620628199 84.26519999999999,34.0526,677250.7757814829 </coordinates>
				</LineString>
			</Placemark>
			<Placemark>
				<name>branch75_part18</name>
				<visibility>0</visibility>
				<TimeSpan>
					<begin>1987-06-15</begin>
				</TimeSpan>
				<styleUrl>#branch75_part18_style</styleUrl>
				<LineString>
					<tessellate>1</tessellate>
					<altitudeMode>absolute</altitudeMode>
					<coordinates>
84.26519999999999,34.0526,677250.7757814829 81.7508,34.1204,686245.2039630626 </coordinates>
				</LineString>
			</Placemark>
			<Placemark>
				<name>branch75_part19</name>
				<visibility>0</visibility>
				<TimeSpan>
					<begin>1987-03-22</begin>
				</TimeSpan>
				<styleUrl>#branch75_part19_style</styleUrl>
				<LineString>
					<tessellate>1</tessellate>
					<altitudeMode>absolute</altitudeMode>
					<coordinates>
81.7508,34.1204,686245.2039630626 79.2364,34.1882,693946.0817714148 </coordinates>
				</LineString>
			</Placemark>
			<Placemark>
				<name>branch75_part20</name>
				<visibility>0</visibility>
				<TimeSpan>
					<begin>1987-00-30</begin>
				</TimeSpan>
				<styleUrl>#branch75_part20_style</styleUrl>
				<LineString>
					<tessellate>1</tessellate>
					<altitudeMode>absolute</altitudeMode>
					<coordinates>
79.2364,34.1882,693946.0817714148 76.72200000000001,34.256,700396.0783923633 </coordinates>
				</LineString>
			</Placemark>
			<Placemark>
				<name>branch75_part21</name>
				<visibility>0</visibility>
				<TimeSpan>
					<begin>1986-10-07</begin>
				</TimeSpan>
				<styleUrl>#branch75_part21_style</styleUrl>
				<LineString>
					<tessellate>1</tessellate>
					<altitudeMode>absolute</altitudeMode>
					<coordinates>
76.72200000000001,34.256,700396.0783923633 74.2076,34.3238,705629.4967097198 </coordinates>
				</LineString>
			</Placemark>
			<Placemark>
				<name>branch75_part22</name>
				<visibility>0</visibility>
				<TimeSpan>
					<begin>1986-07-14</begin>
				</TimeSpan>
				<styleUrl>#branch75_part22_style</styleUrl>
				<LineString>
					<tessellate>1</tessellate>
					<altitudeMode>absolute</altitudeMode>
					<coordinates>
74.2076,34.3238,705629.4967097198 71.6932,34.3916,709673.2518590033 </coordinates>
				</LineString>
			</Placemark>
			<Placemark>
				<name>branch75_part23</name>
				<visibility>0</visibility>
				<TimeSpan>
					<begin>1986-04-21</begin>
				</TimeSpan>
				<styleUrl>#branch75_part23_style</styleUrl>
				<LineString>
					<tessellate>1</tessellate>
					<altitudeMode>absolute</altitudeMode>
					<coordinates>
71.6932,34.3916,709673.2518590033 69.1788,34.4594,712547.5983815823 </coordinates>
				</LineString>
			</Placemark>
			<Placemark>
				<name>branch75_part24</name>
				<visibility>0</visibility>
				<TimeSpan>
					<begin>1986-01-28</begin>
				</TimeSpan>
				<styleUrl>#branch75_part24_style</styleUrl>
				<LineString>
					<tessellate>1</tessellate>
					<altitudeMode>absolute</altitudeMode>
					<coordinates>
69.1788,34.4594,712547.5983815823 66.6644,34.5272,714266.6541933045 </coordinates>
				</LineString>
			</Placemark>
			<Placemark>
				<name>branch75_part25</name>
				<visibility>0</visibility>
				<TimeSpan>
					<begin>1985-11-05</begin>
				</TimeSpan>
				<styleUrl>#branch75_part25_style</styleUrl>
				<LineString>
					<tessellate>1</tessellate>
					<altitudeMode>absolute</altitudeMode>
					<coordinates>
66.6644,34.5272,714266.6541933045 64.15000000000001,34.595,714838.7541281903 </coordinates>
				</LineString>
			</Placemark>
			<Placemark>
				<name>branch75_part26</name>
				<visibility>0</visibility>
				<TimeSpan>
					<begin>1985-08-12</begin>
				</TimeSpan>
				<styleUrl>#branch75_part26_style</styleUrl>
				<LineString>
					<tessellate>1</tessellate>
					<altitudeMode>absolute</altitudeMode>
					<coordinates>
64.15000000000001,34.595,714838.7541281903 61.6356,34.6628,714266.6541933045 </coordinates>
				</LineString>
			</Placemark>
			<Placemark>
				<name>branch75_part27</name>
				<visibility>0</visibility>
				<TimeSpan>
					<begin>1985-05-20</begin>
				</TimeSpan>
				<styleUrl>#branch75_part27_style</styleUrl>
				<LineString>
					<tessellate>1</tessellate>
					<altitudeMode>absolute</altitudeMode>
					<coordinates>
61.6356,34.6628,714266.6541933045 59.1212,34.7306,712547.5983815823 </coordinates>
				</LineString>
			</Placemark>
			<Placemark>
				<name>branch75_part28</name>
				<visibility>0</visibility>
				<TimeSpan>
					<begin>1985-02-27</begin>
				</TimeSpan>
				<styleUrl>#branch75_part28_style</styleUrl>
				<LineString>
					<tessellate>1</tessellate>
					<altitudeMode>absolute</altitudeMode>
					<coordinates>
59.1212,34.7306,712547.5983815823 56.60680000000001,34.7984,709673.2518590033 </coordinates>
				</LineString>
			</Placemark>
			<Placemark>
				<name>branch75_part29</name>
				<visibility>0</visibility>
				<TimeSpan>
					<begin>1985-00-04</begin>
				</TimeSpan>
				<styleUrl>#branch75_part29_style</styleUrl>
				<LineString>
					<tessellate>1</tessellate>
					<altitudeMode>absolute</altitudeMode>
					<coordinates>
56.60680000000001,34.7984,709673.2518590033 54.09239999999999,34.8662,705629.4967097199 </coordinates>
				</LineString>
			</Placemark>
			<Placemark>
				<name>branch75_part30</name>
				<visibility>0</visibility>
				<TimeSpan>
					<begin>1984-09-11</begin>
				</TimeSpan>
				<styleUrl>#branch75_part30_style</styleUrl>
				<LineString>
					<tessellate>1</tessellate>
					<altitudeMode>absolute</altitudeMode>
					<coordinates>
54.09239999999999,34.8662,705629.4967097199 51.578,34.934,700396.0783923633 </coordinates>
				</LineString>
			</Placemark>
			<Placemark>
				<name>branch75_part31</name>
				<visibility>0</visibility>
				<TimeSpan>
					<begin>1984-06-18</begin>
				</TimeSpan>
				<styleUrl>#branch75_part31_style</styleUrl>
				<LineString>
					<tessellate>1</tessellate>
					<altitudeMode>absolute</altitudeMode>
					<coordinates>
51.578,34.934,700396.0783923633 49.06359999999999,35.0018,693946.0817714148 </coordinates>
				</LineString>
			</Placemark>
			<Placemark>
				<name>branch75_part32</name>
				<visibility>0</visibility>
				<TimeSpan>
					<begin>1984-03-25</begin>
				</TimeSpan>
				<styleUrl>#branch75_part32_style</styleUrl>
				<LineString>
					<tessellate>1</tessellate>
					<altitudeMode>absolute</altitudeMode>
					<coordinates>
49.06359999999999,35.0018,693946.0817714148 46.5492,35.0696,686245.2039630626 </coordinates>
				</LineString>
			</Placemark>
			<Placemark>
				<name>branch75_part33</name>
				<visibility>0</visibility>
				<TimeSpan>
					<begin>1984-01-02</begin>
				</TimeSpan>
				<styleUrl>#branch75_part33_style</styleUrl>
				<LineString>
					<tessellate>1</tessellate>
					<altitudeMode>absolute</altitudeMode>
					<coordinates>
46.5492,35.0696,686245.2039630626 44.0348,35.1374,677250.7757814828 </coordinates>
				</LineString>
			</Placemark>
			<Placemark>
				<name>branch75_part34</name>
				<visibility>0</visibility>
				<TimeSpan>
					<begin>1983-10-10</begin>
				</TimeSpan>
				<styleUrl>#branch75_part34_style</styleUrl>
				<LineString>
					<tessellate>1</tessellate>
					<altitudeMode>absolute</altitudeMode>
					<coordinates>
44.0348,35.1374,677250.7757814828 41.5204,35.2052,666910.4620628199 </coordinates>
				</LineString>
			</Placemark>
			<Placemark>
				<name>branch75_part35</name>
				<visibility>0</visibility>
				<TimeSpan>
					<begin>1983-07-17</begin>
				</TimeSpan>
				<styleUrl>#branch75_part35_style</styleUrl>
				<LineString>
					<tessellate>1</tessellate>
					<altitudeMode>absolute</altitudeMode>
					<coordinates>
41.5204,35.2052,666910.4620628199 39.006,35.273,655160.5400960716 </coordinates>
				</LineString>
			</Placemark>
			<Placemark>
				<name>branch75_part36</name>
				<visibility>0</visibility>
				<TimeSpan>
					<begin>1983-04-24</begin>
				</TimeSpan>
				<styleUrl>#branch75_part36_style</styleUrl>
				<LineString>
					<tessellate>1</tessellate>
					<altitudeMode>absolute</altitudeMode>
					<coordinates>
39.006,35.273,655160.5400960716 36.49159999999999,35.3408,641923.609136646 </coordinates>
				</LineString>
			</Placemark>
			<Placemark>
				<name>branch75_part37</name>
				<visibility>0</visibility>
				<TimeSpan>
					<begin>1983-02</begin>
				</TimeSpan>
				<styleUrl>#branch75_part37_style</styleUrl>
				<LineString>
					<tessellate>1</tessellate>
					<altitudeMode>absolute</altitudeMode>
					<coordinates>
36.49159999999999,35.3408,641923.609136646 33.9772,35.4086,627105.5129824381 </coordinates>
				</LineString>
			</Placemark>
			<Placemark>
				<name>branch75_part38</name>
				<visibility>0</visibility>
				<TimeSpan>
					<begin>1982-11-08</begin>
				</TimeSpan>
				<styleUrl>#branch75_part38_style</styleUrl>
				<LineString>
					<tessellate>1</tessellate>
					<altitudeMode>absolute</altitudeMode>
					<coordinates>
33.9772,35.4086,627105.5129824381 31.4628,35.4764,610591.1452329006 </coordinates>
				</LineString>
			</Placemark>
			<Placemark>
				<name>branch75_part39</name>
				<visibility>0</visibility>
				<TimeSpan>
					<begin>1982-08-15</begin>
				</TimeSpan>
				<styleUrl>#branch75_part39_style</styleUrl>
				<LineString>
					<tessellate>1</tessellate>
					<altitudeMode>absolute</altitudeMode>
					<coordinates>
31.4628,35.4764,610591.1452329006 28.94839999999999,35.5442,592238.6230554303 </coordinates>
				</LineString>
			</Placemark>
			<Placemark>
				<name>branch75_part40</name>
				<visibility>0</visibility>
				<TimeSpan>
					<begin>1982-05-22</begin>
				</TimeSpan>
				<styleUrl>#branch75_part40_style</styleUrl>
				<LineString>
					<tessellate>1</tessellate>
					<altitudeMode>absolute</altitudeMode>
					<coordinates>
28.94839999999999,35.5442,592238.6230554303 26.434,35.612,571871.003302552 </coordinates>
				</LineString>
			</Placemark>
			<Placemark>
				<name>branch75_part41</name>
				<visibility>0</visibility>
				<TimeSpan>
					<begin>1982-02-29</begin>
				</TimeSpan>
				<styleUrl>#branch75_part41_style</styleUrl>
				<LineString>
					<tessellate>1</tessellate>
					<altitudeMode>absolute</altitudeMode>
					<coordinates>
26.434,35.612,571871.003302552 23.9196,35.6798,549264.1622897418 </coordinates>
				</LineString>
			</Placemark>
			<Placemark>
				<name>branch75_part42</name>
				<visibility>0</visibility>
				<TimeSpan>
					<begin>1982-00-07</begin>
				</TimeSpan>
				<styleUrl>#branch75_part42_style</styleUrl>
				<LineString>
					<tessellate>1</tessellate>
					<altitudeMode>absolute</altitudeMode>
					<coordinates>
23.9196,35.6798,549264.1622897418 21.40519999999999,35.7476,524128.4320768574 </coordinates>
				</LineString>
			</Placemark>
			<Placemark>
				<name>branch75_part43</name>
				<visibility>0</visibility>
				<TimeSpan>
					<begin>1981-09-14</begin>
				</TimeSpan>
				<styleUrl>#branch75_part43_style</styleUrl>
				<LineString>
					<tessellate>1</tessellate>
					<altitudeMode>absolute</altitudeMode>
					<coordinates>
21.40519999999999,35.7476,524128.4320768574 18.8908,35.8154,496079.5545320796 </coordinates>
				</LineString>
			</Placemark>
			<Placemark>
				<name>branch75_part44</name>
				<visibility>0</visibility>
				<TimeSpan>
					<begin>1981-06-21</begin>
				</TimeSpan>
				<styleUrl>#branch75_part44_style</styleUrl>
				<LineString>
					<tessellate>1</tessellate>
					<altitudeMode>absolute</altitudeMode>
					<coordinates>
18.8908,35.8154,496079.5545320796 16.3764,35.8832,464590.1993327632 </coordinates>
				</LineString>
			</Placemark>
			<Placemark>
				<name>branch75_part45</name>
				<visibility>0</visibility>
				<TimeSpan>
					<begin>1981-03-28</begin>
				</TimeSpan>
				<styleUrl>#branch75_part45_style</styleUrl>
				<LineString>
					<tessellate>1</tessellate>
					<altitudeMode>absolute</altitudeMode>
					<coordinates>
16.3764,35.8832,464590.1993327632 13.862,35.951,428903.2524769142 </coordinates>
				</LineString>
			</Placemark>
			<Placemark>
				<name>branch75_part46</name>
				<visibility>0</visibility>
				<TimeSpan>
					<begin>1981-01-05</begin>
				</TimeSpan>
				<styleUrl>#branch75_part46_style</styleUrl>
				<LineString>
					<tessellate>1</tessellate>
					<altitudeMode>absolute</altitudeMode>
					<coordinates>
13.862,35.951,428903.2524769142 11.3476,36.0188,387861.7852178828 </coordinates>
				</LineString>
			</Placemark>
			<Placemark>
				<name>branch75_part47</name>
				<visibility>0</visibility>
				<TimeSpan>
					<begin>1980-10-12</begin>
				</TimeSpan>
				<styleUrl>#branch75_part47_style</styleUrl>
				<LineString>
					<tessellate>1</tessellate>
					<altitudeMode>absolute</altitudeMode>
					<coordinates>
11.3476,36.0188,387861.7852178828 8.833199999999991,36.0866,339529.5961436047 </coordinates>
				</LineString>
			</Placemark>
			<Placemark>
				<name>branch75_part48</name>
				<visibility>0</visibility>
				<TimeSpan>
					<begin>1980-07-19</begin>
				</TimeSpan>
				<styleUrl>#branch75_part48_style</styleUrl>
				<LineString>
					<tessellate>1</tessellate>
					<altitudeMode>absolute</altitudeMode>
					<coordinates>
8.833199999999991,36.0866,339529.5961436047 6.318799999999996,36.1544,280158.4313569455 </coordinates>
				</LineString>
			</Placemark>
			<Placemark>
				<name>branch75_part49</name>
				<visibility>0</visibility>
				<TimeSpan>
					<begin>1980-04-27</begin>
				</TimeSpan>
				<styleUrl>#branch75_part49_style</styleUrl>
				<LineString>
					<tessellate>1</tessellate>
					<altitudeMode>absolute</altitudeMode>
					<coordinates>
6.318799999999996,36.1544,280158.4313569455 3.804400000000001,36.2222,200154.8511558935 </coordinates>
				</LineString>
			</Placemark>
			<Placemark>
				<name>branch75_part50</name>
				<visibility>0</visibility>
				<TimeSpan>
					<begin>1980-02-04</begin>
				</TimeSpan>
				<styleUrl>#branch75_part50_style</styleUrl>
				<LineString>
					<tessellate>1</tessellate>
					<altitudeMode>absolute</altitudeMode>
					<coordinates>
3.804400000000001,36.2222,200154.8511558935 1.289999999999992,36.29,8.7542499214957e-011 </coordinates>
				</LineString>
			</Placemark>
		</Folder>
		<Folder>
			<name>branch79</name>
			<visibility>0</visibility>
			<Placemark>
				<name>branch79_part1</name>
				<visibility>0</visibility>
				<TimeSpan>
					<begin>1860-11-29</begin>
				</TimeSpan>
				<styleUrl>#branch79_part1_style</styleUrl>
				<LineString>
					<tessellate>1</tessellate>
					<altitudeMode>absolute</altitudeMode>
					<coordinates>
1.29,36.29,0 2.385,36.1362,90320.2168146999 </coordinates>
				</LineString>
			</Placemark>
			<Placemark>
				<name>branch79_part2</name>
				<visibility>0</visibility>
				<TimeSpan>
					<begin>1859-07-14</begin>
				</TimeSpan>
				<styleUrl>#branch79_part2_style</styleUrl>
				<LineString>
					<tessellate>1</tessellate>
					<altitudeMode>absolute</altitudeMode>
					<coordinates>
2.385,36.1362,90320.2168146999 3.48,35.9824,126421.9683734629 </coordinates>
				</LineString>
			</Placemark>
			<Placemark>
				<name>branch79_part3</name>
				<visibility>0</visibility>
				<TimeSpan>
					<begin>1858-03-00</begin>
				</TimeSpan>
				<styleUrl>#branch79_part3_style</styleUrl>
				<LineString>
					<tessellate>1</tessellate>
					<altitudeMode>absolute</altitudeMode>
					<coordinates>
3.48,35.9824,126421.9683734629 4.575,35.8286,153213.30740474 </coordinates>
				</LineString>
			</Placemark>
			<Placemark>
				<name>branch79_part4</name>
				<visibility>0</visibility>
				<TimeSpan>
					<begin>1856-10-16</begin>
				</TimeSpan>
				<styleUrl>#branch79_part4_style</styleUrl>
				<LineString>
					<tessellate>1</tessellate>
					<altitudeMode>absolute</altitudeMode>
					<coordinates>
4.575,35.8286,153213.30740474 5.67,35.6748,175023.2898813468 </coordinates>
				</LineString>
			</Placemark>
			<Placemark>
				<name>branch79_part5</name>
				<visibility>0</visibility>
				<TimeSpan>
					<begin>1855-06</begin>
				</TimeSpan>
				<styleUrl>#branch79_part5_style</styleUrl>
				<LineString>
					<tessellate>1</tessellate>
					<altitudeMode>absolute</altitudeMode>
					<coordinates>
5.67,35.6748,175023.2898813468 6.765,35.521,193543.3217457854 </coordinates>
				</LineString>
			</Placemark>
			<Placemark>
				<name>branch79_part6</name>
				<visibility>0</visibility>
				<TimeSpan>
					<begin>1854-01-17</begin>
				</TimeSpan>
				<styleUrl>#branch79_part6_style</styleUrl>
				<LineString>
					<tessellate>1</tessellate>
					<altitudeMode>absolute</altitudeMode>
					<coordinates>
6.765,35.521,193543.3217457854 7.86,35.3672,209647.1171764766 </coordinates>
				</LineString>
			</Placemark>
			<Placemark>
				<name>branch79_part7</name>
				<visibility>0</visibility>
				<TimeSpan>
					<begin>1852-09-03</begin>
				</TimeSpan>
				<styleUrl>#branch79_part7_style</styleUrl>
				<LineString>
					<tessellate>1</tessellate>
					<altitudeMode>absolute</altitudeMode>
					<coordinates>
7.86,35.3672,209647.1171764766 8.955,35.2134,223856.7422369363 </coordinates>
				</LineString>
			</Placemark>
			<Placemark>
				<name>branch79_part8</name>
				<visibility>0</visibility>
				<TimeSpan>
					<begin>1851-04-18</begin>
				</TimeSpan>
				<styleUrl>#branch79_part8_style</styleUrl>
				<LineString>
					<tessellate>1</tessellate>
					<altitudeMode>absolute</altitudeMode>
					<coordinates>
8.955,35.2134,223856.7422369363 10.05,35.0596,236513.8459075345 </coordinates>
				</LineString>
			</Placemark>
			<Placemark>
				<name>branch79_part9</name>
				<visibility>0</visibility>
				<TimeSpan>
					<begin>1850-00-04</begin>
				</TimeSpan>
				<styleUrl>#branch79_part9_style</styleUrl>
				<LineString>
					<tessellate>1</tessellate>
					<altitudeMode>absolute</altitudeMode>
					<coordinates>
10.05,35.0596,236513.8459075345 11.145,34.9058,247856.3868927405 </coordinates>
				</LineString>
			</Placemark>
			<Placemark>
				<name>branch79_part10</name>
				<visibility>0</visibility>
				<TimeSpan>
					<begin>1848-07-20</begin>
				</TimeSpan>
				<styleUrl>#branch79_part10_style</styleUrl>
				<LineString>
					<tessellate>1</tessellate>
					<altitudeMode>absolute</altitudeMode>
					<coordinates>
11.145,34.9058,247856.3868927405 12.24,34.752,258057.7623277139 </coordinates>
				</LineString>
			</Placemark>
			<Placemark>
				<name>branch79_part11</name>
				<visibility>0</visibility>
				<TimeSpan>
					<begin>1847-03-05</begin>
				</TimeSpan>
				<styleUrl>#branch79_part11_style</styleUrl>
				<LineString>
					<tessellate>1</tessellate>
					<altitudeMode>absolute</altitudeMode>
					<coordinates>
12.24,34.752,258057.7623277139 13.335,34.5982,267248.6853628319 </coordinates>
				</LineString>
			</Placemark>
			<Placemark>
				<name>branch79_part12</name>
				<visibility>0</visibility>
				<TimeSpan>
					<begin>1845-10-21</begin>
				</TimeSpan>
				<styleUrl>#branch79_part12_style</styleUrl>
				<LineString>
					<tessellate>1</tessellate>
					<altitudeMode>absolute</altitudeMode>
					<coordinates>
13.335,34.5982,267248.6853628319 14.43,34.4444,275530.2921917099 </coordinates>
				</LineString>
			</Placemark>
			<Placemark>
				<name>branch79_part13</name>
				<visibility>0</visibility>
				<TimeSpan>
					<begin>1844-06-07</begin>
				</TimeSpan>
				<styleUrl>#branch79_part13_style</styleUrl>
				<LineString>
					<tessellate>1</tessellate>
					<altitudeMode>absolute</altitudeMode>
					<coordinates>
14.43,34.4444,275530.2921917099 15.525,34.2906,282982.4287104205 </coordinates>
				</LineString>
			</Placemark>
			<Placemark>
				<name>branch79_part14</name>
				<visibility>0</visibility>
				<TimeSpan>
					<begin>1843-01-22</begin>
				</TimeSpan>
				<styleUrl>#branch79_part14_style</styleUrl>
				<LineString>
					<tessellate>1</tessellate>
					<altitudeMode>absolute</altitudeMode>
					<coordinates>
15.525,34.2906,282982.4287104205 16.62,34.1368,289669.1197883534 </coordinates>
				</LineString>
			</Placemark>
			<Placemark>
				<name>branch79_part15</name>
				<visibility>0</visibility>
				<TimeSpan>
					<begin>1841-09-08</begin>
				</TimeSpan>
				<styleUrl>#branch79_part15_style</styleUrl>
				<LineString>
					<tessellate>1</tessellate>
					<altitudeMode>absolute</altitudeMode>
					<coordinates>
16.62,34.1368,289669.1197883534 17.715,33.983,295642.307384418 </coordinates>
				</LineString>
			</Placemark>
			<Placemark>
				<name>branch79_part16</name>
				<visibility>0</visibility>
				<TimeSpan>
					<begin>1840-04-24</begin>
				</TimeSpan>
				<styleUrl>#branch79_part16_style</styleUrl>
				<LineString>
					<tessellate>1</tessellate>
					<altitudeMode>absolute</altitudeMode>
					<coordinates>
17.715,33.983,295642.307384418 18.81,33.8292,300944.4796448642 </coordinates>
				</LineString>
			</Placemark>
			<Placemark>
				<name>branch79_part17</name>
				<visibility>0</visibility>
				<TimeSpan>
					<begin>1839-00-09</begin>
				</TimeSpan>
				<styleUrl>#branch79_part17_style</styleUrl>
				<LineString>
					<tessellate>1</tessellate>
					<altitudeMode>absolute</altitudeMode>
					<coordinates>
18.81,33.8292,300944.4796448642 19.905,33.6754,305610.5637872578 </coordinates>
				</LineString>
			</Placemark>
			<Placemark>
				<name>branch79_part18</name>
				<visibility>0</visibility>
				<TimeSpan>
					<begin>1837-07-25</begin>
				</TimeSpan>
				<styleUrl>#branch79_part18_style</styleUrl>
				<LineString>
					<tessellate>1</tessellate>
					<altitudeMode>absolute</altitudeMode>
					<coordinates>
19.905,33.6754,305610.5637872578 21,33.5216,309669.3147932566 </coordinates>
				</LineString>
			</Placemark>
			<Placemark>
				<name>branch79_part19</name>
				<visibility>0</visibility>
				<TimeSpan>
					<begin>1836-03-11</begin>
				</TimeSpan>
				<styleUrl>#branch79_part19_style</styleUrl>
				<LineString>
					<tessellate>1</tessellate>
					<altitudeMode>absolute</altitudeMode>
					<coordinates>
21,33.5216,309669.3147932566 22.095,33.3678,313144.3489945118 </coordinates>
				</LineString>
			</Placemark>
			<Placemark>
				<name>branch79_part20</name>
				<visibility>0</visibility>
				<TimeSpan>
					<begin>1834-10-26</begin>
				</TimeSpan>
				<styleUrl>#branch79_part20_style</styleUrl>
				<LineString>
					<tessellate>1</tessellate>
					<altitudeMode>absolute</altitudeMode>
					<coordinates>
22.095,33.3678,313144.3489945118 23.19,33.214,316054.9209336572 </coordinates>
				</LineString>
			</Placemark>
			<Placemark>
				<name>branch79_part21</name>
				<visibility>0</visibility>
				<TimeSpan>
					<begin>1833-06-12</begin>
				</TimeSpan>
				<styleUrl>#branch79_part21_style</styleUrl>
				<LineString>
					<tessellate>1</tessellate>
					<altitudeMode>absolute</altitudeMode>
					<coordinates>
23.19,33.214,316054.9209336572 24.285,33.0602,318416.5098453219 </coordinates>
				</LineString>
			</Placemark>
			<Placemark>
				<name>branch79_part22</name>
				<visibility>0</visibility>
				<TimeSpan>
					<begin>1832-01-28</begin>
				</TimeSpan>
				<styleUrl>#branch79_part22_style</styleUrl>
				<LineString>
					<tessellate>1</tessellate>
					<altitudeMode>absolute</altitudeMode>
					<coordinates>
24.285,33.0602,318416.5098453219 25.38,32.9064,320241.2612301603 </coordinates>
				</LineString>
			</Placemark>
			<Placemark>
				<name>branch79_part23</name>
				<visibility>0</visibility>
				<TimeSpan>
					<begin>1830-09-13</begin>
				</TimeSpan>
				<styleUrl>#branch79_part23_style</styleUrl>
				<LineString>
					<tessellate>1</tessellate>
					<altitudeMode>absolute</altitudeMode>
					<coordinates>
25.38,32.9064,320241.2612301603 26.475,32.7526,321538.3149843944 </coordinates>
				</LineString>
			</Placemark>
			<Placemark>
				<name>branch79_part24</name>
				<visibility>0</visibility>
				<TimeSpan>
					<begin>1829-04-29</begin>
				</TimeSpan>
				<styleUrl>#branch79_part24_style</styleUrl>
				<LineString>
					<tessellate>1</tessellate>
					<altitudeMode>absolute</altitudeMode>
					<coordinates>
26.475,32.7526,321538.3149843944 27.57,32.5988,322314.0418415486 </coordinates>
				</LineString>
			</Placemark>
			<Placemark>
				<name>branch79_part25</name>
				<visibility>0</visibility>
				<TimeSpan>
					<begin>1828-00-15</begin>
				</TimeSpan>
				<styleUrl>#branch79_part25_style</styleUrl>
				<LineString>
					<tessellate>1</tessellate>
					<altitudeMode>absolute</altitudeMode>
					<coordinates>
27.57,32.5988,322314.0418415486 28.665,32.445,322572.2029096424 </coordinates>
				</LineString>
			</Placemark>
			<Placemark>
				<name>branch79_part26</name>
				<visibility>0</visibility>
				<TimeSpan>
					<begin>1826-08-00</begin>
				</TimeSpan>
				<styleUrl>#branch79_part26_style</styleUrl>
				<LineString>
					<tessellate>1</tessellate>
					<altitudeMode>absolute</altitudeMode>
					<coordinates>
28.665,32.445,322572.2029096424 29.76,32.2912,322314.0418415486 </coordinates>
				</LineString>
			</Placemark>
			<Placemark>
				<name>branch79_part27</name>
				<visibility>0</visibility>
				<TimeSpan>
					<begin>1825-03-16</begin>
				</TimeSpan>
				<styleUrl>#branch79_part27_style</styleUrl>
				<LineString>
					<tessellate>1</tessellate>
					<altitudeMode>absolute</altitudeMode>
					<coordinates>
29.76,32.2912,322314.0418415486 30.855,32.1374,321538.3149843944 </coordinates>
				</LineString>
			</Placemark>
			<Placemark>
				<name>branch79_part28</name>
				<visibility>0</visibility>
				<TimeSpan>
					<begin>1823-11-02</begin>
				</TimeSpan>
				<styleUrl>#branch79_part28_style</styleUrl>
				<LineString>
					<tessellate>1</tessellate>
					<altitudeMode>absolute</altitudeMode>
					<coordinates>
30.855,32.1374,321538.3149843944 31.95,31.9836,320241.2612301603 </coordinates>
				</LineString>
			</Placemark>
			<Placemark>
				<name>branch79_part29</name>
				<visibility>0</visibility>
				<TimeSpan>
					<begin>1822-06-17</begin>
				</TimeSpan>
				<styleUrl>#branch79_part29_style</styleUrl>
				<LineString>
					<tessellate>1</tessellate>
					<altitudeMode>absolute</altitudeMode>
					<coordinates>
31.95,31.9836,320241.2612301603 33.045,31.8298,318416.5098453219 </coordinates>
				</LineString>
			</Placemark>
			<Placemark>
				<name>branch79_part30</name>
				<visibility>0</visibility>
				<TimeSpan>
					<begin>1821-02-03</begin>
				</TimeSpan>
				<styleUrl>#branch79_part30_style</styleUrl>
				<LineString>
					<tessellate>1</tessellate>
					<altitudeMode>absolute</altitudeMode>
					<coordinates>
33.045,31.8298,318416.5098453219 34.14,31.676,316054.9209336572 </coordinates>
				</LineString>
			</Placemark>
			<Placemark>
				<name>branch79_part31</name>
				<visibility>0</visibility>
				<TimeSpan>
					<begin>1819-09-19</begin>
				</TimeSpan>
				<styleUrl>#branch79_part31_style</styleUrl>
				<LineString>
					<tessellate>1</tessellate>
					<altitudeMode>absolute</altitudeMode>
					<coordinates>
34.14,31.676,316054.9209336572 35.235,31.52220000000001,313144.3489945118 </coordinates>
				</LineString>
			</Placemark>
			<Placemark>
				<name>branch79_part32</name>
				<visibility>0</visibility>
				<TimeSpan>
					<begin>1818-05-04</begin>
				</TimeSpan>
				<styleUrl>#branch79_part32_style</styleUrl>
				<LineString>
					<tessellate>1</tessellate>
					<altitudeMode>absolute</altitudeMode>
					<coordinates>
35.235,31.52220000000001,313144.3489945118 36.33,31.3684,309669.3147932566 </coordinates>
				</LineString>
			</Placemark>
			<Placemark>
				<name>branch79_part33</name>
				<visibility>0</visibility>
				<TimeSpan>
					<begin>1817-00-20</begin>
				</TimeSpan>
				<styleUrl>#branch79_part33_style</styleUrl>
				<LineString>
					<tessellate>1</tessellate>
					<altitudeMode>absolute</altitudeMode>
					<coordinates>
36.33,31.3684,309669.3147932566 37.425,31.2146,305610.5637872578 </coordinates>
				</LineString>
			</Placemark>
			<Placemark>
				<name>branch79_part34</name>
				<visibility>0</visibility>
				<TimeSpan>
					<begin>1815-08-05</begin>
				</TimeSpan>
				<styleUrl>#branch79_part34_style</styleUrl>
				<LineString>
					<tessellate>1</tessellate>
					<altitudeMode>absolute</altitudeMode>
					<coordinates>
37.425,31.2146,305610.5637872578 38.52,31.0608,300944.4796448642 </coordinates>
				</LineString>
			</Placemark>
			<Placemark>
				<name>branch79_part35</name>
				<visibility>0</visibility>
				<TimeSpan>
					<begin>1814-03-21</begin>
				</TimeSpan>
				<styleUrl>#branch79_part35_style</styleUrl>
				<LineString>
					<tessellate>1</tessellate>
					<altitudeMode>absolute</altitudeMode>
					<coordinates>
38.52,31.0608,300944.4796448642 39.615,30.907,295642.307384418 </coordinates>
				</LineString>
			</Placemark>
			<Placemark>
				<name>branch79_part36</name>
				<visibility>0</visibility>
				<TimeSpan>
					<begin>1812-11-07</begin>
				</TimeSpan>
				<styleUrl>#branch79_part36_style</styleUrl>
				<LineString>
					<tessellate>1</tessellate>
					<altitudeMode>absolute</altitudeMode>
					<coordinates>
39.615,30.907,295642.307384418 40.71,30.7532,289669.1197883534 </coordinates>
				</LineString>
			</Placemark>
			<Placemark>
				<name>branch79_part37</name>
				<visibility>0</visibility>
				<TimeSpan>
					<begin>1811-06-22</begin>
				</TimeSpan>
				<styleUrl>#branch79_part37_style</styleUrl>
				<LineString>
					<tessellate>1</tessellate>
					<altitudeMode>absolute</altitudeMode>
					<coordinates>
40.71,30.7532,289669.1197883534 41.805,30.5994,282982.4287104205 </coordinates>
				</LineString>
			</Placemark>
			<Placemark>
				<name>branch79_part38</name>
				<visibility>0</visibility>
				<TimeSpan>
					<begin>1810-02-08</begin>
				</TimeSpan>
				<styleUrl>#branch79_part38_style</styleUrl>
				<LineString>
					<tessellate>1</tessellate>
					<altitudeMode>absolute</altitudeMode>
					<coordinates>
41.805,30.5994,282982.4287104205 42.9,30.4456,275530.2921917099 </coordinates>
				</LineString>
			</Placemark>
			<Placemark>
				<name>branch79_part39</name>
				<visibility>0</visibility>
				<TimeSpan>
					<begin>1808-09-24</begin>
				</TimeSpan>
				<styleUrl>#branch79_part39_style</styleUrl>
				<LineString>
					<tessellate>1</tessellate>
					<altitudeMode>absolute</altitudeMode>
					<coordinates>
42.9,30.4456,275530.2921917099 43.995,30.2918,267248.6853628319 </coordinates>
				</LineString>
			</Placemark>
			<Placemark>
				<name>branch79_part40</name>
				<visibility>0</visibility>
				<TimeSpan>
					<begin>1807-05-09</begin>
				</TimeSpan>
				<styleUrl>#branch79_part40_style</styleUrl>
				<LineString>
					<tessellate>1</tessellate>
					<altitudeMode>absolute</altitudeMode>
					<coordinates>
43.995,30.2918,267248.6853628319 45.09,30.138,258057.7623277138 </coordinates>
				</LineString>
			</Placemark>
			<Placemark>
				<name>branch79_part41</name>
				<visibility>0</visibility>
				<TimeSpan>
					<begin>1806-00-25</begin>
				</TimeSpan>
				<styleUrl>#branch79_part41_style</styleUrl>
				<LineString>
					<tessellate>1</tessellate>
					<altitudeMode>absolute</altitudeMode>
					<coordinates>
45.09,30.138,258057.7623277138 46.185,29.9842,247856.3868927405 </coordinates>
				</LineString>
			</Placemark>
			<Placemark>
				<name>branch79_part42</name>
				<visibility>0</visibility>
				<TimeSpan>
					<begin>1804-08-11</begin>
				</TimeSpan>
				<styleUrl>#branch79_part42_style</styleUrl>
				<LineString>
					<tessellate>1</tessellate>
					<altitudeMode>absolute</altitudeMode>
					<coordinates>
46.185,29.9842,247856.3868927405 47.28,29.8304,236513.8459075345 </coordinates>
				</LineString>
			</Placemark>
			<Placemark>
				<name>branch79_part43</name>
				<visibility>0</visibility>
				<TimeSpan>
					<begin>1803-03-26</begin>
				</TimeSpan>
				<styleUrl>#branch79_part43_style</styleUrl>
				<LineString>
					<tessellate>1</tessellate>
					<altitudeMode>absolute</altitudeMode>
					<coordinates>
47.28,29.8304,236513.8459075345 48.375,29.6766,223856.7422369363 </coordinates>
				</LineString>
			</Placemark>
			<Placemark>
				<name>branch79_part44</name>
				<visibility>0</visibility>
				<TimeSpan>
					<begin>1801-11-12</begin>
				</TimeSpan>
				<styleUrl>#branch79_part44_style</styleUrl>
				<LineString>
					<tessellate>1</tessellate>
					<altitudeMode>absolute</altitudeMode>
					<coordinates>
48.375,29.6766,223856.7422369363 49.47,29.5228,209647.1171764766 </coordinates>
				</LineString>
			</Placemark>
			<Placemark>
				<name>branch79_part45</name>
				<visibility>0</visibility>
				<TimeSpan>
					<begin>1800-06-28</begin>
				</TimeSpan>
				<styleUrl>#branch79_part45_style</styleUrl>
				<LineString>
					<tessellate>1</tessellate>
					<altitudeMode>absolute</altitudeMode>
					<coordinates>
49.47,29.5228,209647.1171764766 50.565,29.369,193543.3217457854 </coordinates>
				</LineString>
			</Placemark>
			<Placemark>
				<name>branch79_part46</name>
				<visibility>0</visibility>
				<TimeSpan>
					<begin>1799-02-13</begin>
				</TimeSpan>
				<styleUrl>#branch79_part46_style</styleUrl>
				<LineString>
					<tessellate>1</tessellate>
					<altitudeMode>absolute</altitudeMode>
					<coordinates>
50.565,29.369,193543.3217457854 51.66,29.2152,175023.2898813468 </coordinates>
				</LineString>
			</Placemark>
			<Placemark>
				<name>branch79_part47</name>
				<visibility>0</visibility>
				<TimeSpan>
					<begin>1797-09-29</begin>
				</TimeSpan>
				<styleUrl>#branch79_part47_style</styleUrl>
				<LineString>
					<tessellate>1</tessellate>
					<altitudeMode>absolute</altitudeMode>
					<coordinates>
51.66,29.2152,175023.2898813468 52.755,29.0614,153213.30740474 </coordinates>
				</LineString>
			</Placemark>
			<Placemark>
				<name>branch79_part48</name>
				<visibility>0</visibility>
				<TimeSpan>
					<begin>1796-05-15</begin>
				</TimeSpan>
				<styleUrl>#branch79_part48_style</styleUrl>
				<LineString>
					<tessellate>1</tessellate>
					<altitudeMode>absolute</altitudeMode>
					<coordinates>
52.755,29.0614,153213.30740474 53.85,28.9076,126421.968373463 </coordinates>
				</LineString>
			</Placemark>
			<Placemark>
				<name>branch79_part49</name>
				<visibility>0</visibility>
				<TimeSpan>
					<begin>1795-01-00</begin>
				</TimeSpan>
				<styleUrl>#branch79_part49_style</styleUrl>
				<LineString>
					<tessellate>1</tessellate>
					<altitudeMode>absolute</altitudeMode>
					<coordinates>
53.85,28.9076,126421.968373463 54.94500000000001,28.7538,90320.21681469996 </coordinates>
				</LineString>
			</Placemark>
			<Placemark>
				<name>branch79_part50</name>
				<visibility>0</visibility>
				<TimeSpan>
					<begin>1793-08-16</begin>
				</TimeSpan>
				<styleUrl>#branch79_part50_style</styleUrl>
				<LineString>
					<tessellate>1</tessellate>
					<altitudeMode>absolute</altitudeMode>
					<coordinates>
54.94500000000001,28.7538,90320.21681469996 56.04000000000001,28.6,3.95037015787204e-011 </coordinates>
				</LineString>
			</Placemark>
		</Folder>
		<Folder>
			<name>branch90</name>
			<visibility>0</visibility>
			<Placemark>
				<name>branch90_part1</name>
				<visibility>0</visibility>
				<TimeSpan>
					<begin>2002-10-02</begin>
				</TimeSpan>
				<styleUrl>#branch90_part1_style</styleUrl>
				<LineString>
					<tessellate>1</tessellate>
					<altitudeMode>absolute</altitudeMode>
					<coordinates>
55.37,-21.19,0 54.2884,-20.0404,143472.3817130039 </coordinates>
				</LineString>
			</Placemark>
			<Placemark>
				<name>branch90_part2</name>
				<visibility>0</visibility>
				<TimeSpan>
					<begin>2002-08-05</begin>
				</TimeSpan>
				<styleUrl>#branch90_part2_style</styleUrl>
				<LineString>
					<tessellate>1</tessellate>
					<altitudeMode>absolute</altitudeMode>
					<coordinates>
54.2884,-20.0404,143472.3817130039 53.20679999999999,-18.8908,200819.5013592432 </coordinates>
				</LineString>
			</Placemark>
			<Placemark>
				<name>branch90_part3</name>
				<visibility>0</visibility>
				<TimeSpan>
					<begin>2002-06-07</begin>
				</TimeSpan>
				<styleUrl>#branch90_part3_style</styleUrl>
				<LineString>
					<tessellate>1</tessellate>
					<altitudeMode>absolute</altitudeMode>
					<coordinates>
53.20679999999999,-18.8908,200819.5013592432 52.12519999999999,-17.7412,243377.1629288986 </coordinates>
				</LineString>
			</Placemark>
			<Placemark>
				<name>branch90_part4</name>
				<visibility>0</visibility>
				<TimeSpan>
					<begin>2002-04-09</begin>
				</TimeSpan>
				<styleUrl>#branch90_part4_style</styleUrl>
				<LineString>
					<tessellate>1</tessellate>
					<altitudeMode>absolute</altitudeMode>
					<coordinates>
52.12519999999999,-17.7412,243377.1629288986 51.0436,-16.5916,278022.0103549997 </coordinates>
				</LineString>
			</Placemark>
			<Placemark>
				<name>branch90_part5</name>
				<visibility>0</visibility>
				<TimeSpan>
					<begin>2002-02-12</begin>
				</TimeSpan>
				<styleUrl>#branch90_part5_style</styleUrl>
				<LineString>
					<tessellate>1</tessellate>
					<altitudeMode>absolute</altitudeMode>
					<coordinates>
51.0436,-16.5916,278022.0103549997 49.962,-15.442,307440.8179564365 </coordinates>
				</LineString>
			</Placemark>
			<Placemark>
				<name>branch90_part6</name>
				<visibility>0</visibility>
				<TimeSpan>
					<begin>2002-00-14</begin>
				</TimeSpan>
				<styleUrl>#branch90_part6_style</styleUrl>
				<LineString>
					<tessellate>1</tessellate>
					<altitudeMode>absolute</altitudeMode>
					<coordinates>
49.962,-15.442,307440.8179564365 48.8804,-14.2924,333021.4682974379 </coordinates>
				</LineString>
			</Placemark>
			<Placemark>
				<name>branch90_part7</name>
				<visibility>0</visibility>
				<TimeSpan>
					<begin>2001-10-16</begin>
				</TimeSpan>
				<styleUrl>#branch90_part7_style</styleUrl>
				<LineString>
					<tessellate>1</tessellate>
					<altitudeMode>absolute</altitudeMode>
					<coordinates>
48.8804,-14.2924,333021.4682974379 47.7988,-13.1428,355593.2559056927 </coordinates>
				</LineString>
			</Placemark>
			<Placemark>
				<name>branch90_part8</name>
				<visibility>0</visibility>
				<TimeSpan>
					<begin>2001-08-18</begin>
				</TimeSpan>
				<styleUrl>#branch90_part8_style</styleUrl>
				<LineString>
					<tessellate>1</tessellate>
					<altitudeMode>absolute</altitudeMode>
					<coordinates>
47.7988,-13.1428,355593.2559056927 46.7172,-11.9932,375698.8853345359 </coordinates>
				</LineString>
			</Placemark>
			<Placemark>
				<name>branch90_part9</name>
				<visibility>0</visibility>
				<TimeSpan>
					<begin>2001-06-21</begin>
				</TimeSpan>
				<styleUrl>#branch90_part9_style</styleUrl>
				<LineString>
					<tessellate>1</tessellate>
					<altitudeMode>absolute</altitudeMode>
					<coordinates>
46.7172,-11.9932,375698.8853345359 45.6356,-10.8436,393716.3506066079 </coordinates>
				</LineString>
			</Placemark>
			<Placemark>
				<name>branch90_part10</name>
				<visibility>0</visibility>
				<TimeSpan>
					<begin>2001-04-23</begin>
				</TimeSpan>
				<styleUrl>#branch90_part10_style</styleUrl>
				<LineString>
					<tessellate>1</tessellate>
					<altitudeMode>absolute</altitudeMode>
					<coordinates>
45.6356,-10.8436,393716.3506066079 44.554,-9.693999999999999,409921.0906085823 </coordinates>
				</LineString>
			</Placemark>
			<Placemark>
				<name>branch90_part11</name>
				<visibility>0</visibility>
				<TimeSpan>
					<begin>2001-02-25</begin>
				</TimeSpan>
				<styleUrl>#branch90_part11_style</styleUrl>
				<LineString>
					<tessellate>1</tessellate>
					<altitudeMode>absolute</altitudeMode>
					<coordinates>
44.554,-9.693999999999999,409921.0906085823 43.4724,-8.5444,424520.7413234892 </coordinates>
				</LineString>
			</Placemark>
			<Placemark>
				<name>branch90_part12</name>
				<visibility>0</visibility>
				<TimeSpan>
					<begin>2001-00-28</begin>
				</TimeSpan>
				<styleUrl>#branch90_part12_style</styleUrl>
				<LineString>
					<tessellate>1</tessellate>
					<altitudeMode>absolute</altitudeMode>
					<coordinates>
43.4724,-8.5444,424520.7413234892 42.3908,-7.3948,437675.9561585849 </coordinates>
				</LineString>
			</Placemark>
			<Placemark>
				<name>branch90_part13</name>
				<visibility>0</visibility>
				<TimeSpan>
					<begin>2000-10-30</begin>
				</TimeSpan>
				<styleUrl>#branch90_part13_style</styleUrl>
				<LineString>
					<tessellate>1</tessellate>
					<altitudeMode>absolute</altitudeMode>
					<coordinates>
42.3908,-7.3948,437675.9561585849 41.3092,-6.245199999999999,449513.5691858364 </coordinates>
				</LineString>
			</Placemark>
			<Placemark>
				<name>branch90_part14</name>
				<visibility>0</visibility>
				<TimeSpan>
					<begin>2000-09-02</begin>
				</TimeSpan>
				<styleUrl>#branch90_part14_style</styleUrl>
				<LineString>
					<tessellate>1</tessellate>
					<altitudeMode>absolute</altitudeMode>
					<coordinates>
41.3092,-6.245199999999999,449513.5691858364 40.2276,-5.095599999999998,460135.2830010095 </coordinates>
				</LineString>
			</Placemark>
			<Placemark>
				<name>branch90_part15</name>
				<visibility>0</visibility>
				<TimeSpan>
					<begin>2000-07-05</begin>
				</TimeSpan>
				<styleUrl>#branch90_part15_style</styleUrl>
				<LineString>
					<tessellate>1</tessellate>
					<altitudeMode>absolute</altitudeMode>
					<coordinates>
40.2276,-5.095599999999998,460135.2830010095 39.146,-3.945999999999998,469623.6066681699 </coordinates>
				</LineString>
			</Placemark>
			<Placemark>
				<name>branch90_part16</name>
				<visibility>0</visibility>
				<TimeSpan>
					<begin>2000-05-07</begin>
				</TimeSpan>
				<styleUrl>#branch90_part16_style</styleUrl>
				<LineString>
					<tessellate>1</tessellate>
					<altitudeMode>absolute</altitudeMode>
					<coordinates>
39.146,-3.945999999999998,469623.6066681699 38.0644,-2.796399999999998,478046.0320042329 </coordinates>
				</LineString>
			</Placemark>
			<Placemark>
				<name>branch90_part17</name>
				<visibility>0</visibility>
				<TimeSpan>
					<begin>2000-03-09</begin>
				</TimeSpan>
				<styleUrl>#branch90_part17_style</styleUrl>
				<LineString>
					<tessellate>1</tessellate>
					<altitudeMode>absolute</altitudeMode>
					<coordinates>
38.0644,-2.796399999999998,478046.0320042329 36.9828,-1.646799999999999,485458.0403982775 </coordinates>
				</LineString>
			</Placemark>
			<Placemark>
				<name>branch90_part18</name>
				<visibility>0</visibility>
				<TimeSpan>
					<begin>2000-01-12</begin>
				</TimeSpan>
				<styleUrl>#branch90_part18_style</styleUrl>
				<LineString>
					<tessellate>1</tessellate>
					<altitudeMode>absolute</altitudeMode>
					<coordinates>
36.9828,-1.646799999999999,485458.0403982775 35.9012,-0.4971999999999994,491905.3087302986 </coordinates>
				</LineString>
			</Placemark>
			<Placemark>
				<name>branch90_part19</name>
				<visibility>0</visibility>
				<TimeSpan>
					<begin>1999-11-14</begin>
				</TimeSpan>
				<styleUrl>#branch90_part19_style</styleUrl>
				<LineString>
					<tessellate>1</tessellate>
					<altitudeMode>absolute</altitudeMode>
					<coordinates>
35.9012,-0.4971999999999994,491905.3087302986 34.8196,0.6524000000000036,497425.3512077332 </coordinates>
				</LineString>
			</Placemark>
			<Placemark>
				<name>branch90_part20</name>
				<visibility>0</visibility>
				<TimeSpan>
					<begin>1999-09-16</begin>
				</TimeSpan>
				<styleUrl>#branch90_part20_style</styleUrl>
				<LineString>
					<tessellate>1</tessellate>
					<altitudeMode>absolute</altitudeMode>
					<coordinates>
34.8196,0.6524000000000036,497425.3512077332 33.738,1.802000000000003,502048.7533981079 </coordinates>
				</LineString>
			</Placemark>
			<Placemark>
				<name>branch90_part21</name>
				<visibility>0</visibility>
				<TimeSpan>
					<begin>1999-07-18</begin>
				</TimeSpan>
				<styleUrl>#branch90_part21_style</styleUrl>
				<LineString>
					<tessellate>1</tessellate>
					<altitudeMode>absolute</altitudeMode>
					<coordinates>
33.738,1.802000000000003,502048.7533981079 32.6564,2.951600000000003,505800.103845801 </coordinates>
				</LineString>
			</Placemark>
			<Placemark>
				<name>branch90_part22</name>
				<visibility>0</visibility>
				<TimeSpan>
					<begin>1999-05-21</begin>
				</TimeSpan>
				<styleUrl>#branch90_part22_style</styleUrl>
				<LineString>
					<tessellate>1</tessellate>
					<altitudeMode>absolute</altitudeMode>
					<coordinates>
32.6564,2.951600000000003,505800.103845801 31.5748,4.101200000000002,508698.6955061153 </coordinates>
				</LineString>
			</Placemark>
			<Placemark>
				<name>branch90_part23</name>
				<visibility>0</visibility>
				<TimeSpan>
					<begin>1999-03-23</begin>
				</TimeSpan>
				<styleUrl>#branch90_part23_style</styleUrl>
				<LineString>
					<tessellate>1</tessellate>
					<altitudeMode>absolute</altitudeMode>
					<coordinates>
31.5748,4.101200000000002,508698.6955061153 30.4932,5.250800000000002,510759.0469743977 </coordinates>
				</LineString>
			</Placemark>
			<Placemark>
				<name>branch90_part24</name>
				<visibility>0</visibility>
				<TimeSpan>
					<begin>1999-01-25</begin>
				</TimeSpan>
				<styleUrl>#branch90_part24_style</styleUrl>
				<LineString>
					<tessellate>1</tessellate>
					<altitudeMode>absolute</altitudeMode>
					<coordinates>
30.4932,5.250800000000002,510759.0469743977 29.4116,6.400400000000001,511991.2780703768 </coordinates>
				</LineString>
			</Placemark>
			<Placemark>
				<name>branch90_part25</name>
				<visibility>0</visibility>
				<TimeSpan>
					<begin>1998-11-28</begin>
				</TimeSpan>
				<styleUrl>#branch90_part25_style</styleUrl>
				<LineString>
					<tessellate>1</tessellate>
					<altitudeMode>absolute</altitudeMode>
					<coordinates>
29.4116,6.400400000000001,511991.2780703768 28.33,7.550000000000003,512401.3632607278 </coordinates>
				</LineString>
			</Placemark>
			<Placemark>
				<name>branch90_part26</name>
				<visibility>0</visibility>
				<TimeSpan>
					<begin>1998-09-30</begin>
				</TimeSpan>
				<styleUrl>#branch90_part26_style</styleUrl>
				<LineString>
					<tessellate>1</tessellate>
					<altitudeMode>absolute</altitudeMode>
					<coordinates>
28.33,7.550000000000003,512401.3632607278 27.2484,8.699600000000004,511991.2780703768 </coordinates>
				</LineString>
			</Placemark>
			<Placemark>
				<name>branch90_part27</name>
				<visibility>0</visibility>
				<TimeSpan>
					<begin>1998-08-02</begin>
				</TimeSpan>
				<styleUrl>#branch90_part27_style</styleUrl>
				<LineString>
					<tessellate>1</tessellate>
					<altitudeMode>absolute</altitudeMode>
					<coordinates>
27.2484,8.699600000000004,511991.2780703768 26.1668,9.849200000000003,510759.0469743977 </coordinates>
				</LineString>
			</Placemark>
			<Placemark>
				<name>branch90_part28</name>
				<visibility>0</visibility>
				<TimeSpan>
					<begin>1998-06-05</begin>
				</TimeSpan>
				<styleUrl>#branch90_part28_style</styleUrl>
				<LineString>
					<tessellate>1</tessellate>
					<altitudeMode>absolute</altitudeMode>
					<coordinates>
26.1668,9.849200000000003,510759.0469743977 25.0852,10.99880000000001,508698.6955061153 </coordinates>
				</LineString>
			</Placemark>
			<Placemark>
				<name>branch90_part29</name>
				<visibility>0</visibility>
				<TimeSpan>
					<begin>1998-04-07</begin>
				</TimeSpan>
				<styleUrl>#branch90_part29_style</styleUrl>
				<LineString>
					<tessellate>1</tessellate>
					<altitudeMode>absolute</altitudeMode>
					<coordinates>
25.0852,10.99880000000001,508698.6955061153 24.0036,12.14840000000001,505800.103845801 </coordinates>
				</LineString>
			</Placemark>
			<Placemark>
				<name>branch90_part30</name>
				<visibility>0</visibility>
				<TimeSpan>
					<begin>1998-02-09</begin>
				</TimeSpan>
				<styleUrl>#branch90_part30_style</styleUrl>
				<LineString>
					<tessellate>1</tessellate>
					<altitudeMode>absolute</altitudeMode>
					<coordinates>
24.0036,12.14840000000001,505800.103845801 22.922,13.29800000000001,502048.7533981079 </coordinates>
				</LineString>
			</Placemark>
			<Placemark>
				<name>branch90_part31</name>
				<visibility>0</visibility>
				<TimeSpan>
					<begin>1998-00-11</begin>
				</TimeSpan>
				<styleUrl>#branch90_part31_style</styleUrl>
				<LineString>
					<tessellate>1</tessellate>
					<altitudeMode>absolute</altitudeMode>
					<coordinates>
22.922,13.29800000000001,502048.7533981079 21.8404,14.44760000000001,497425.3512077332 </coordinates>
				</LineString>
			</Placemark>
			<Placemark>
				<name>branch90_part32</name>
				<visibility>0</visibility>
				<TimeSpan>
					<begin>1997-10-14</begin>
				</TimeSpan>
				<styleUrl>#branch90_part32_style</styleUrl>
				<LineString>
					<tessellate>1</tessellate>
					<altitudeMode>absolute</altitudeMode>
					<coordinates>
21.8404,14.44760000000001,497425.3512077332 20.7588,15.5972,491905.3087302986 </coordinates>
				</LineString>
			</Placemark>
			<Placemark>
				<name>branch90_part33</name>
				<visibility>0</visibility>
				<TimeSpan>
					<begin>1997-08-16</begin>
				</TimeSpan>
				<styleUrl>#branch90_part33_style</styleUrl>
				<LineString>
					<tessellate>1</tessellate>
					<altitudeMode>absolute</altitudeMode>
					<coordinates>
20.7588,15.5972,491905.3087302986 19.6772,16.7468,485458.0403982774 </coordinates>
				</LineString>
			</Placemark>
			<Placemark>
				<name>branch90_part34</name>
				<visibility>0</visibility>
				<TimeSpan>
					<begin>1997-06-18</begin>
				</TimeSpan>
				<styleUrl>#branch90_part34_style</styleUrl>
				<LineString>
					<tessellate>1</tessellate>
					<altitudeMode>absolute</altitudeMode>
					<coordinates>
19.6772,16.7468,485458.0403982774 18.5956,17.8964,478046.0320042329 </coordinates>
				</LineString>
			</Placemark>
			<Placemark>
				<name>branch90_part35</name>
				<visibility>0</visibility>
				<TimeSpan>
					<begin>1997-04-21</begin>
				</TimeSpan>
				<styleUrl>#branch90_part35_style</styleUrl>
				<LineString>
					<tessellate>1</tessellate>
					<altitudeMode>absolute</altitudeMode>
					<coordinates>
18.5956,17.8964,478046.0320042329 17.514,19.046,469623.6066681698 </coordinates>
				</LineString>
			</Placemark>
			<Placemark>
				<name>branch90_part36</name>
				<visibility>0</visibility>
				<TimeSpan>
					<begin>1997-02-23</begin>
				</TimeSpan>
				<styleUrl>#branch90_part36_style</styleUrl>
				<LineString>
					<tessellate>1</tessellate>
					<altitudeMode>absolute</altitudeMode>
					<coordinates>
17.514,19.046,469623.6066681698 16.4324,20.1956,460135.2830010096 </coordinates>
				</LineString>
			</Placemark>
			<Placemark>
				<name>branch90_part37</name>
				<visibility>0</visibility>
				<TimeSpan>
					<begin>1997-00-25</begin>
				</TimeSpan>
				<styleUrl>#branch90_part37_style</styleUrl>
				<LineString>
					<tessellate>1</tessellate>
					<altitudeMode>absolute</altitudeMode>
					<coordinates>
16.4324,20.1956,460135.2830010096 15.3508,21.3452,449513.5691858364 </coordinates>
				</LineString>
			</Placemark>
			<Placemark>
				<name>branch90_part38</name>
				<visibility>0</visibility>
				<TimeSpan>
					<begin>1996-10-28</begin>
				</TimeSpan>
				<styleUrl>#branch90_part38_style</styleUrl>
				<LineString>
					<tessellate>1</tessellate>
					<altitudeMode>absolute</altitudeMode>
					<coordinates>
15.3508,21.3452,449513.5691858364 14.26920000000001,22.49480000000001,437675.9561585849 </coordinates>
				</LineString>
			</Placemark>
			<Placemark>
				<name>branch90_part39</name>
				<visibility>0</visibility>
				<TimeSpan>
					<begin>1996-08-30</begin>
				</TimeSpan>
				<styleUrl>#branch90_part39_style</styleUrl>
				<LineString>
					<tessellate>1</tessellate>
					<altitudeMode>absolute</altitudeMode>
					<coordinates>
14.26920000000001,22.49480000000001,437675.9561585849 13.1876,23.64440000000001,424520.7413234892 </coordinates>
				</LineString>
			</Placemark>
			<Placemark>
				<name>branch90_part40</name>
				<visibility>0</visibility>
				<TimeSpan>
					<begin>1996-07-02</begin>
				</TimeSpan>
				<styleUrl>#branch90_part40_style</styleUrl>
				<LineString>
					<tessellate>1</tessellate>
					<altitudeMode>absolute</altitudeMode>
					<coordinates>
13.1876,23.64440000000001,424520.7413234892 12.106,24.794,409921.0906085821 </coordinates>
				</LineString>
			</Placemark>
			<Placemark>
				<name>branch90_part41</name>
				<visibility>0</visibility>
				<TimeSpan>
					<begin>1996-05-05</begin>
				</TimeSpan>
				<styleUrl>#branch90_part41_style</styleUrl>
				<LineString>
					<tessellate>1</tessellate>
					<altitudeMode>absolute</altitudeMode>
					<coordinates>
12.106,24.794,409921.0906085821 11.0244,25.94360000000001,393716.3506066079 </coordinates>
				</LineString>
			</Placemark>
			<Placemark>
				<name>branch90_part42</name>
				<visibility>0</visibility>
				<TimeSpan>
					<begin>1996-03-07</begin>
				</TimeSpan>
				<styleUrl>#branch90_part42_style</styleUrl>
				<LineString>
					<tessellate>1</tessellate>
					<altitudeMode>absolute</altitudeMode>
					<coordinates>
11.0244,25.94360000000001,393716.3506066079 9.942799999999998,27.09320000000001,375698.8853345359 </coordinates>
				</LineString>
			</Placemark>
			<Placemark>
				<name>branch90_part43</name>
				<visibility>0</visibility>
				<TimeSpan>
					<begin>1996-01-09</begin>
				</TimeSpan>
				<styleUrl>#branch90_part43_style</styleUrl>
				<LineString>
					<tessellate>1</tessellate>
					<altitudeMode>absolute</altitudeMode>
					<coordinates>
9.942799999999998,27.09320000000001,375698.8853345359 8.861200000000004,28.24280000000001,355593.2559056927 </coordinates>
				</LineString>
			</Placemark>
			<Placemark>
				<name>branch90_part44</name>
				<visibility>0</visibility>
				<TimeSpan>
					<begin>1995-11-11</begin>
				</TimeSpan>
				<styleUrl>#branch90_part44_style</styleUrl>
				<LineString>
					<tessellate>1</tessellate>
					<altitudeMode>absolute</altitudeMode>
					<coordinates>
8.861200000000004,28.24280000000001,355593.2559056927 7.779600000000001,29.39240000000001,333021.4682974379 </coordinates>
				</LineString>
			</Placemark>
			<Placemark>
				<name>branch90_part45</name>
				<visibility>0</visibility>
				<TimeSpan>
					<begin>1995-09-14</begin>
				</TimeSpan>
				<styleUrl>#branch90_part45_style</styleUrl>
				<LineString>
					<tessellate>1</tessellate>
					<altitudeMode>absolute</altitudeMode>
					<coordinates>
7.779600000000001,29.39240000000001,333021.4682974379 6.698,30.54200000000001,307440.8179564367 </coordinates>
				</LineString>
			</Placemark>
			<Placemark>
				<name>branch90_part46</name>
				<visibility>0</visibility>
				<TimeSpan>
					<begin>1995-07-16</begin>
				</TimeSpan>
				<styleUrl>#branch90_part46_style</styleUrl>
				<LineString>
					<tessellate>1</tessellate>
					<altitudeMode>absolute</altitudeMode>
					<coordinates>
6.698,30.54200000000001,307440.8179564367 5.616400000000006,31.69160000000001,278022.0103549996 </coordinates>
				</LineString>
			</Placemark>
			<Placemark>
				<name>branch90_part47</name>
				<visibility>0</visibility>
				<TimeSpan>
					<begin>1995-05-18</begin>
				</TimeSpan>
				<styleUrl>#branch90_part47_style</styleUrl>
				<LineString>
					<tessellate>1</tessellate>
					<altitudeMode>absolute</altitudeMode>
					<coordinates>
5.616400000000006,31.69160000000001,278022.0103549996 4.534800000000004,32.8412,243377.1629288985 </coordinates>
				</LineString>
			</Placemark>
			<Placemark>
				<name>branch90_part48</name>
				<visibility>0</visibility>
				<TimeSpan>
					<begin>1995-03-21</begin>
				</TimeSpan>
				<styleUrl>#branch90_part48_style</styleUrl>
				<LineString>
					<tessellate>1</tessellate>
					<altitudeMode>absolute</altitudeMode>
					<coordinates>
4.534800000000004,32.8412,243377.1629288985 3.453200000000003,33.99080000000001,200819.5013592434 </coordinates>
				</LineString>
			</Placemark>
			<Placemark>
				<name>branch90_part49</name>
				<visibility>0</visibility>
				<TimeSpan>
					<begin>1995-01-23</begin>
				</TimeSpan>
				<styleUrl>#branch90_part49_style</styleUrl>
				<LineString>
					<tessellate>1</tessellate>
					<altitudeMode>absolute</altitudeMode>
					<coordinates>
3.453200000000003,33.99080000000001,200819.5013592434 2.371600000000001,35.14040000000001,143472.3817130039 </coordinates>
				</LineString>
			</Placemark>
			<Placemark>
				<name>branch90_part50</name>
				<visibility>0</visibility>
				<TimeSpan>
					<begin>1994-11-25</begin>
				</TimeSpan>
				<styleUrl>#branch90_part50_style</styleUrl>
				<LineString>
					<tessellate>1</tessellate>
					<altitudeMode>absolute</altitudeMode>
					<coordinates>
2.371600000000001,35.14040000000001,143472.3817130039 1.289999999999999,36.29000000000001,6.275106893959906e-011 </coordinates>
				</LineString>
			</Placemark>
		</Folder>
		<Folder>
			<name>branch151</name>
			<visibility>0</visibility>
			<Placemark>
				<name>branch151_part1</name>
				<visibility>0</visibility>
				<TimeSpan>
					<begin>2003-05-30</begin>
				</TimeSpan>
				<styleUrl>#branch151_part1_style</styleUrl>
				<LineString>
					<tessellate>1</tessellate>
					<altitudeMode>absolute</altitudeMode>
					<coordinates>
34.93,31.75,0 34.2572,31.8408,54580.51911538117 </coordinates>
				</LineString>
			</Placemark>
			<Placemark>
				<name>branch151_part2</name>
				<visibility>0</visibility>
				<TimeSpan>
					<begin>2002-11-29</begin>
				</TimeSpan>
				<styleUrl>#branch151_part2_style</styleUrl>
				<LineString>
					<tessellate>1</tessellate>
					<altitudeMode>absolute</altitudeMode>
					<coordinates>
34.2572,31.8408,54580.51911538117 33.5844,31.9316,76396.81241651843 </coordinates>
				</LineString>
			</Placemark>
			<Placemark>
				<name>branch151_part3</name>
				<visibility>0</visibility>
				<TimeSpan>
					<begin>2002-05-29</begin>
				</TimeSpan>
				<styleUrl>#branch151_part3_style</styleUrl>
				<LineString>
					<tessellate>1</tessellate>
					<altitudeMode>absolute</altitudeMode>
					<coordinates>
33.5844,31.9316,76396.81241651843 32.9116,32.0224,92586.82218059256 </coordinates>
				</LineString>
			</Placemark>
			<Placemark>
				<name>branch151_part4</name>
				<visibility>0</visibility>
				<TimeSpan>
					<begin>2001-11-28</begin>
				</TimeSpan>
				<styleUrl>#branch151_part4_style</styleUrl>
				<LineString>
					<tessellate>1</tessellate>
					<altitudeMode>absolute</altitudeMode>
					<coordinates>
32.9116,32.0224,92586.82218059256 32.2388,32.1132,105766.5975116547 </coordinates>
				</LineString>
			</Placemark>
			<Placemark>
				<name>branch151_part5</name>
				<visibility>0</visibility>
				<TimeSpan>
					<begin>2001-05-28</begin>
				</TimeSpan>
				<styleUrl>#branch151_part5_style</styleUrl>
				<LineString>
					<tessellate>1</tessellate>
					<altitudeMode>absolute</altitudeMode>
					<coordinates>
32.2388,32.1132,105766.5975116547 31.566,32.204,116958.2552472453 </coordinates>
				</LineString>
			</Placemark>
			<Placemark>
				<name>branch151_part6</name>
				<visibility>0</visibility>
				<TimeSpan>
					<begin>2000-11-27</begin>
				</TimeSpan>
				<styleUrl>#branch151_part6_style</styleUrl>
				<LineString>
					<tessellate>1</tessellate>
					<altitudeMode>absolute</altitudeMode>
					<coordinates>
31.566,32.204,116958.2552472453 30.8932,32.2948,126689.7809823782 </coordinates>
				</LineString>
			</Placemark>
			<Placemark>
				<name>branch151_part7</name>
				<visibility>0</visibility>
				<TimeSpan>
					<begin>2000-05-27</begin>
				</TimeSpan>
				<styleUrl>#branch151_part7_style</styleUrl>
				<LineString>
					<tessellate>1</tessellate>
					<altitudeMode>absolute</altitudeMode>
					<coordinates>
30.8932,32.2948,126689.7809823782 30.2204,32.3856,135276.6593091427 </coordinates>
				</LineString>
			</Placemark>
			<Placemark>
				<name>branch151_part8</name>
				<visibility>0</visibility>
				<TimeSpan>
					<begin>1999-11-26</begin>
				</TimeSpan>
				<styleUrl>#branch151_part8_style</styleUrl>
				<LineString>
					<tessellate>1</tessellate>
					<altitudeMode>absolute</altitudeMode>
					<coordinates>
30.2204,32.3856,135276.6593091427 29.5476,32.4764,142925.3487521247 </coordinates>
				</LineString>
			</Placemark>
			<Placemark>
				<name>branch151_part9</name>
				<visibility>0</visibility>
				<TimeSpan>
					<begin>1999-05-26</begin>
				</TimeSpan>
				<styleUrl>#branch151_part9_style</styleUrl>
				<LineString>
					<tessellate>1</tessellate>
					<altitudeMode>absolute</altitudeMode>
					<coordinates>
29.5476,32.4764,142925.3487521247 28.8748,32.5672,149779.6477882988 </coordinates>
				</LineString>
			</Placemark>
			<Placemark>
				<name>branch151_part10</name>
				<visibility>0</visibility>
				<TimeSpan>
					<begin>1998-11-25</begin>
				</TimeSpan>
				<styleUrl>#branch151_part10_style</styleUrl>
				<LineString>
					<tessellate>1</tessellate>
					<altitudeMode>absolute</altitudeMode>
					<coordinates>
28.8748,32.5672,149779.6477882988 28.202,32.658,155944.3403296604 </coordinates>
				</LineString>
			</Placemark>
			<Placemark>
				<name>branch151_part11</name>
				<visibility>0</visibility>
				<TimeSpan>
					<begin>1998-05-25</begin>
				</TimeSpan>
				<styleUrl>#branch151_part11_style</styleUrl>
				<LineString>
					<tessellate>1</tessellate>
					<altitudeMode>absolute</altitudeMode>
					<coordinates>
28.202,32.658,155944.3403296604 27.5292,32.7488,161498.4163504856 </coordinates>
				</LineString>
			</Placemark>
			<Placemark>
				<name>branch151_part12</name>
				<visibility>0</visibility>
				<TimeSpan>
					<begin>1997-11-24</begin>
				</TimeSpan>
				<styleUrl>#branch151_part12_style</styleUrl>
				<LineString>
					<tessellate>1</tessellate>
					<altitudeMode>absolute</altitudeMode>
					<coordinates>
27.5292,32.7488,161498.4163504856 26.8564,32.8396,166502.9924661186 </coordinates>
				</LineString>
			</Placemark>
			<Placemark>
				<name>branch151_part13</name>
				<visibility>0</visibility>
				<TimeSpan>
					<begin>1997-05-24</begin>
				</TimeSpan>
				<styleUrl>#branch151_part13_style</styleUrl>
				<LineString>
					<tessellate>1</tessellate>
					<altitudeMode>absolute</altitudeMode>
					<coordinates>
26.8564,32.8396,166502.9924661186 26.1836,32.9304,171006.319562248 </coordinates>
				</LineString>
			</Placemark>
			<Placemark>
				<name>branch151_part14</name>
				<visibility>0</visibility>
				<TimeSpan>
					<begin>1996-11-24</begin>
				</TimeSpan>
				<styleUrl>#branch151_part14_style</styleUrl>
				<LineString>
					<tessellate>1</tessellate>
					<altitudeMode>absolute</altitudeMode>
[truncated: 360,410 more chars]
