# Supplementary material for: The Spread of Tomato Yellow Leaf Curl Virus from the Middle East to the World
Source: PLoS Pathog. 2010 Oct 28;6(10):e1001164. doi: 10.1371/journal.ppat.1001164 (PMC2965765; doi:10.1371/journal.ppat.1001164)
Supplement: Dataset S2 — Google earth file with an animation of TYLCV migration inferred using the CP dataset. (0.06 MB ZIP) [file ppat.1001164.s008.zip]

Archive with 1 entries (1 files):
- Dataset 2.kml
