# Supplementary material for: The Spread of Tomato Yellow Leaf Curl Virus from the Middle East to the World
Source: PLoS Pathog. 2010 Oct 28;6(10):e1001164. doi: 10.1371/journal.ppat.1001164 (PMC2965765; doi:10.1371/journal.ppat.1001164)
Supplement: Dataset S2 — Google earth file with an animation of TYLCV migration inferred using the CP dataset. (0.06 MB ZIP) [file ppat.1001164.s008.zip › Dataset 2.kml]

<?xml version="1.0" encoding="UTF-8"?>
<kml xmlns="http://www.opengis.net/kml/2.2" xmlns:gx="http://www.google.com/kml/ext/2.2" xmlns:kml="http://www.opengis.net/kml/2.2" xmlns:atom="http://www.w3.org/2005/Atom">
<Document>
	<name>mpcpd_annotate.txt</name>
	<open>1</open>
	<Style id="branch250_part31_style">
		<LineStyle>
			<color>ffff15ea</color>
			<width>5.61024</width>
		</LineStyle>
	</Style>
	<Style id="branch9_part20_style">
		<LineStyle>
			<color>ffff12ed</color>
			<width>3.76913</width>
		</LineStyle>
	</Style>
	<Style id="branch38_part27_style">
		<LineStyle>
			<color>ffff09f6</color>
			<width>6.23328</width>
		</LineStyle>
	</Style>
	<Style id="branch189_part29_style">
		<LineStyle>
			<color>ffff06f9</color>
			<width>6.87873</width>
		</LineStyle>
	</Style>
	<Style id="branch57_part18_style">
		<LineStyle>
			<color>ffff04fb</color>
			<width>5.47857</width>
		</LineStyle>
	</Style>
	<Style id="branch174_part47_style">
		<LineStyle>
			<color>ffff01fe</color>
			<width>6.99842</width>
		</LineStyle>
	</Style>
	<Style id="branch89_part38_style">
		<LineStyle>
			<color>ffff07f8</color>
			<width>6.45665</width>
		</LineStyle>
	</Style>
	<Style id="branch31_part1_style">
		<LineStyle>
			<color>ffff02fd</color>
			<width>6.07977</width>
		</LineStyle>
	</Style>
	<Style id="branch89_part39_style">
		<LineStyle>
			<color>ffff07f8</color>
			<width>6.49448</width>
		</LineStyle>
	</Style>
	<Style id="branch256_part28_style">
		<LineStyle>
			<color>ffff06f9</color>
			<width>6.46864</width>
		</LineStyle>
	</Style>
	<Style id="branch249_part7_style">
		<LineStyle>
			<color>ffff07f8</color>
			<width>5.49669</width>
		</LineStyle>
	</Style>
	<Style id="branch189_part50_style">
		<LineStyle>
			<color>ffff07f8</color>
			<width>7</width>
		</LineStyle>
	</Style>
	<Style id="branch256_part10_style">
		<LineStyle>
			<color>ffff03fc</color>
			<width>6.03389</width>
		</LineStyle>
	</Style>
	<Style id="circle_51.767939694757615_style">
		<LineStyle>
			<width>0.1</width>
		</LineStyle>
		<PolyStyle>
			<color>8fff14eb</color>
			<outline>0</outline>
		</PolyStyle>
	</Style>
	<Style id="branch8_part45_style">
		<LineStyle>
			<color>ffff0af5</color>
			<width>6.66354</width>
		</LineStyle>
	</Style>
	<Style id="branch9_part42_style">
		<LineStyle>
			<color>ffff19e6</color>
			<width>3.89468</width>
		</LineStyle>
	</Style>
	<Style id="branch89_part45_style">
		<LineStyle>
			<color>ffff08f7</color>
			<width>6.72143</width>
		</LineStyle>
	</Style>
	<Style id="branch101_part45_style">
		<LineStyle>
			<color>ffff4db2</color>
			<width>3.3271</width>
		</LineStyle>
	</Style>
	<Style id="branch111_part22_style">
		<LineStyle>
			<color>ffff49b6</color>
			<width>3.27059</width>
		</LineStyle>
	</Style>
	<Style id="branch38_part44_style">
		<LineStyle>
			<color>ffff0af5</color>
			<width>6.56284</width>
		</LineStyle>
	</Style>
	<Style id="branch111_part14_style">
		<LineStyle>
			<color>ffff46b9</color>
			<width>3.23995</width>
		</LineStyle>
	</Style>
	<Style id="branch249_part43_style">
		<LineStyle>
			<color>ffff0ff0</color>
			<width>6.75527</width>
		</LineStyle>
	</Style>
	<Style id="branch71_part12_style">
		<LineStyle>
			<color>ffff06f9</color>
			<width>5.89587</width>
		</LineStyle>
	</Style>
	<Style id="branch80_part7_style">
		<LineStyle>
			<color>ffff03fc</color>
			<width>6.50651</width>
		</LineStyle>
	</Style>
	<Style id="branch101_part18_style">
		<LineStyle>
			<color>ffff32cd</color>
			<width>3.24264</width>
		</LineStyle>
	</Style>
	<Style id="branch246_part31_style">
		<LineStyle>
			<color>ffff05fa</color>
			<width>6.24732</width>
		</LineStyle>
	</Style>
	<Style id="branch89_part40_style">
		<LineStyle>
			<color>ffff07f8</color>
			<width>6.5323</width>
		</LineStyle>
	</Style>
	<Style id="branch9_part39_style">
		<LineStyle>
			<color>ffff18e7</color>
			<width>3.87756</width>
		</LineStyle>
	</Style>
	<Style id="branch138_part24_style">
		<LineStyle>
			<color>ffff0bf4</color>
			<width>6.73418</width>
		</LineStyle>
	</Style>
	<Style id="branch237_part45_style">
		<LineStyle>
			<color>ffff09f6</color>
			<width>6.7955</width>
		</LineStyle>
	</Style>
	<Style id="branch256_part13_style">
		<LineStyle>
			<color>ffff04fb</color>
			<width>6.10634</width>
		</LineStyle>
	</Style>
	<Style id="circle_278.252675859322_style">
		<LineStyle>
			<width>0.1</width>
		</LineStyle>
		<PolyStyle>
			<color>8fff6e91</color>
			<outline>0</outline>
		</PolyStyle>
	</Style>
	<Style id="branch138_part35_style">
		<LineStyle>
			<color>ffff0df2</color>
			<width>6.78719</width>
		</LineStyle>
	</Style>
	<Style id="branch9_part25_style">
		<LineStyle>
			<color>ffff13ec</color>
			<width>3.79766</width>
		</LineStyle>
	</Style>
	<Style id="branch71_part8_style">
		<LineStyle>
			<color>ffff05fa</color>
			<width>5.796</width>
		</LineStyle>
	</Style>
	<Style id="branch60_part28_style">
		<LineStyle>
			<color>ffff06f9</color>
			<width>6.36537</width>
		</LineStyle>
	</Style>
	<Style id="branch249_part32_style">
		<LineStyle>
			<color>ffff0df2</color>
			<width>6.37071</width>
		</LineStyle>
	</Style>
	<Style id="circle_355.90458540145835_style">
		<LineStyle>
			<width>0.1</width>
		</LineStyle>
		<PolyStyle>
			<color>8fff8c73</color>
			<outline>0</outline>
		</PolyStyle>
	</Style>
	<Style id="branch71_part39_style">
		<LineStyle>
			<color>ffff06f9</color>
			<width>6.56998</width>
		</LineStyle>
	</Style>
	<Style id="branch189_part30_style">
		<LineStyle>
			<color>ffff06f9</color>
			<width>6.88451</width>
		</LineStyle>
	</Style>
	<Style id="branch60_part8_style">
		<LineStyle>
			<color>ffff06f9</color>
			<width>6.49071</width>
		</LineStyle>
	</Style>
	<Style id="branch109_part11_style">
		<LineStyle>
			<color>ffff22dd</color>
			<width>3.65915</width>
		</LineStyle>
	</Style>
	<Style id="branch71_part9_style">
		<LineStyle>
			<color>ffff05fa</color>
			<width>5.82097</width>
		</LineStyle>
	</Style>
	<Style id="branch38_part10_style">
		<LineStyle>
			<color>ffff08f7</color>
			<width>5.90371</width>
		</LineStyle>
	</Style>
	<Style id="branch31_part28_style">
		<LineStyle>
			<color>ffff03fc</color>
			<width>6.52177</width>
		</LineStyle>
	</Style>
	<Style id="branch57_part44_style">
		<LineStyle>
			<color>ffff04fb</color>
			<width>6.59282</width>
		</LineStyle>
	</Style>
	<Style id="branch57_part25_style">
		<LineStyle>
			<color>ffff04fb</color>
			<width>5.77856</width>
		</LineStyle>
	</Style>
	<Style id="branch246_part39_style">
		<LineStyle>
			<color>ffff06f9</color>
			<width>6.56424</width>
		</LineStyle>
	</Style>
	<Style id="branch246_part44_style">
		<LineStyle>
			<color>ffff07f8</color>
			<width>6.76231</width>
		</LineStyle>
	</Style>
	<Style id="branch138_part41_style">
		<LineStyle>
			<color>ffff0ef1</color>
			<width>6.8161</width>
		</LineStyle>
	</Style>
	<Style id="circle_543.5633667949546_style">
		<LineStyle>
			<width>0.1</width>
		</LineStyle>
		<PolyStyle>
			<color>8fffd629</color>
			<outline>0</outline>
		</PolyStyle>
	</Style>
	<Style id="branch237_part24_style">
		<LineStyle>
			<color>ffff07f8</color>
			<width>5.93658</width>
		</LineStyle>
	</Style>
	<Style id="branch67_part25_style">
		<LineStyle>
			<color>ffff04fb</color>
			<width>6.71198</width>
		</LineStyle>
	</Style>
	<Style id="branch295_part45_style">
		<LineStyle>
			<color>ffff0ff0</color>
			<width>6.95322</width>
		</LineStyle>
	</Style>
	<Style id="branch214_part16_style">
		<LineStyle>
			<color>ffff04fb</color>
			<width>6.52523</width>
		</LineStyle>
	</Style>
	<Style id="circle_258.8396984737879_style">
		<LineStyle>
			<width>0.1</width>
		</LineStyle>
		<PolyStyle>
			<color>8fff6699</color>
			<outline>0</outline>
		</PolyStyle>
	</Style>
	<Style id="branch256_part17_style">
		<LineStyle>
			<color>ffff04fb</color>
			<width>6.20296</width>
		</LineStyle>
	</Style>
	<Style id="branch250_part47_style">
		<LineStyle>
			<color>ffff1fe0</color>
			<width>6.78056</width>
		</LineStyle>
	</Style>
	<Style id="branch89_part34_style">
		<LineStyle>
			<color>ffff07f8</color>
			<width>6.30535</width>
		</LineStyle>
	</Style>
	<Style id="branch21_part19_style">
		<LineStyle>
			<color>ffff0ff0</color>
			<width>5.33009</width>
		</LineStyle>
	</Style>
	<Style id="branch174_part12_style">
		<LineStyle>
			<color>ffff01fe</color>
			<width>6.98</width>
		</LineStyle>
	</Style>
	<Style id="branch111_part44_style">
		<LineStyle>
			<color>ffff50af</color>
			<width>3.35484</width>
		</LineStyle>
	</Style>
	<Style id="branch237_part44_style">
		<LineStyle>
			<color>ffff09f6</color>
			<width>6.7546</width>
		</LineStyle>
	</Style>
	<Style id="branch295_part27_style">
		<LineStyle>
			<color>ffff0af5</color>
			<width>6.78479</width>
		</LineStyle>
	</Style>
	<Style id="branch71_part43_style">
		<LineStyle>
			<color>ffff06f9</color>
			<width>6.66984</width>
		</LineStyle>
	</Style>
	<Style id="branch111_part9_style">
		<LineStyle>
			<color>ffff45ba</color>
			<width>3.2208</width>
		</LineStyle>
	</Style>
	<Style id="branch112_part44_style">
		<LineStyle>
			<color>ffffea15</color>
			<width>3.38806</width>
		</LineStyle>
	</Style>
	<Style id="circle_420.6145100199053_style">
		<LineStyle>
			<width>0.1</width>
		</LineStyle>
		<PolyStyle>
			<color>8fffa659</color>
			<outline>0</outline>
		</PolyStyle>
	</Style>
	<Style id="branch214_part22_style">
		<LineStyle>
			<color>ffff04fb</color>
			<width>6.60901</width>
		</LineStyle>
	</Style>
	<Style id="branch109_part45_style">
		<LineStyle>
			<color>ffff3ec1</color>
			<width>4.52872</width>
		</LineStyle>
	</Style>
	<Style id="branch31_part48_style">
		<LineStyle>
			<color>ffff03fc</color>
			<width>6.84918</width>
		</LineStyle>
	</Style>
	<Style id="branch174_part6_style">
		<LineStyle>
			<color>ffff01fe</color>
			<width>6.97685</width>
		</LineStyle>
	</Style>
	<Style id="branch38_part30_style">
		<LineStyle>
			<color>ffff09f6</color>
			<width>6.29143</width>
		</LineStyle>
	</Style>
	<Style id="branch80_part46_style">
		<LineStyle>
			<color>ffff07f8</color>
			<width>6.89011</width>
		</LineStyle>
	</Style>
	<Style id="branch111_part4_style">
		<LineStyle>
			<color>ffff43bc</color>
			<width>3.20166</width>
		</LineStyle>
	</Style>
	<Style id="branch250_part16_style">
		<LineStyle>
			<color>ffff0cf3</color>
			<width>4.51306</width>
		</LineStyle>
	</Style>
	<Style id="branch109_part31_style">
		<LineStyle>
			<color>ffff32cd</color>
			<width>4.17066</width>
		</LineStyle>
	</Style>
	<Style id="branch237_part42_style">
		<LineStyle>
			<color>ffff08f7</color>
			<width>6.67279</width>
		</LineStyle>
	</Style>
	<Style id="branch214_part48_style">
		<LineStyle>
			<color>ffff05fa</color>
			<width>6.97207</width>
		</LineStyle>
	</Style>
	<Style id="branch57_part32_style">
		<LineStyle>
			<color>ffff04fb</color>
			<width>6.07855</width>
		</LineStyle>
	</Style>
	<Style id="branch256_part30_style">
		<LineStyle>
			<color>ffff06f9</color>
			<width>6.51694</width>
		</LineStyle>
	</Style>
	<Style id="branch250_part5_style">
		<LineStyle>
			<color>ffff05fa</color>
			<width>3.70847</width>
		</LineStyle>
	</Style>
	<Style id="branch67_part45_style">
		<LineStyle>
			<color>ffff04fb</color>
			<width>6.83787</width>
		</LineStyle>
	</Style>
	<Style id="branch8_part15_style">
		<LineStyle>
			<color>ffff06f9</color>
			<width>4.84807</width>
		</LineStyle>
	</Style>
	<Style id="branch67_part13_style">
		<LineStyle>
			<color>ffff03fc</color>
			<width>6.63644</width>
		</LineStyle>
	</Style>
	<Style id="branch31_part15_style">
		<LineStyle>
			<color>ffff02fd</color>
			<width>6.30896</width>
		</LineStyle>
	</Style>
	<Style id="branch31_part44_style">
		<LineStyle>
			<color>ffff03fc</color>
			<width>6.7837</width>
		</LineStyle>
	</Style>
	<Style id="branch67_part49_style">
		<LineStyle>
			<color>ffff04fb</color>
			<width>6.86304</width>
		</LineStyle>
	</Style>
	<Style id="circle_90.59389446582577_style">
		<LineStyle>
			<width>0.1</width>
		</LineStyle>
		<PolyStyle>
			<color>8fff24db</color>
			<outline>0</outline>
		</PolyStyle>
	</Style>
	<Style id="branch109_part40_style">
		<LineStyle>
			<color>ffff3ac5</color>
			<width>4.40084</width>
		</LineStyle>
	</Style>
	<Style id="branch21_part5_style">
		<LineStyle>
			<color>ffff0cf3</color>
			<width>4.64739</width>
		</LineStyle>
	</Style>
	<Style id="branch8_part38_style">
		<LineStyle>
			<color>ffff09f6</color>
			<width>6.23993</width>
		</LineStyle>
	</Style>
	<Style id="branch9_part45_style">
		<LineStyle>
			<color>ffff1ae5</color>
			<width>3.9118</width>
		</LineStyle>
	</Style>
	<Style id="branch174_part26_style">
		<LineStyle>
			<color>ffff01fe</color>
			<width>6.98737</width>
		</LineStyle>
	</Style>
	<Style id="branch80_part33_style">
		<LineStyle>
			<color>ffff06f9</color>
			<width>6.76224</width>
		</LineStyle>
	</Style>
	<Style id="branch111_part17_style">
		<LineStyle>
			<color>ffff47b8</color>
			<width>3.25144</width>
		</LineStyle>
	</Style>
	<Style id="branch101_part34_style">
		<LineStyle>
			<color>ffff42bd</color>
			<width>3.29269</width>
		</LineStyle>
	</Style>
	<Style id="branch8_part12_style">
		<LineStyle>
			<color>ffff05fa</color>
			<width>4.66653</width>
		</LineStyle>
	</Style>
	<Style id="branch21_part28_style">
		<LineStyle>
			<color>ffff11ee</color>
			<width>5.76897</width>
		</LineStyle>
	</Style>
	<Style id="branch38_part26_style">
		<LineStyle>
			<color>ffff09f6</color>
			<width>6.21389</width>
		</LineStyle>
	</Style>
	<Style id="circle_446.4984798672841_style">
		<LineStyle>
			<width>0.1</width>
		</LineStyle>
		<PolyStyle>
			<color>8fffb04f</color>
			<outline>0</outline>
		</PolyStyle>
	</Style>
	<Style id="branch46_part36_style">
		<LineStyle>
			<color>ffff08f7</color>
			<width>6.62367</width>
		</LineStyle>
	</Style>
	<Style id="branch67_part8_style">
		<LineStyle>
			<color>ffff03fc</color>
			<width>6.60497</width>
		</LineStyle>
	</Style>
	<Style id="branch174_part32_style">
		<LineStyle>
			<color>ffff01fe</color>
			<width>6.99053</width>
		</LineStyle>
	</Style>
	<Style id="branch36_part32_style">
		<LineStyle>
			<color>ffff09f6</color>
			<width>6.23688</width>
		</LineStyle>
	</Style>
	<Style id="branch67_part48_style">
		<LineStyle>
			<color>ffff04fb</color>
			<width>6.85675</width>
		</LineStyle>
	</Style>
	<Style id="circle_621.2152763370909_style">
		<LineStyle>
			<width>0.1</width>
		</LineStyle>
		<PolyStyle>
			<color>8ffff50a</color>
			<outline>0</outline>
		</PolyStyle>
	</Style>
	<Style id="branch258_part3_style">
		<LineStyle>
			<color>ffff02fd</color>
			<width>5.98872</width>
		</LineStyle>
	</Style>
	<Style id="branch249_part9_style">
		<LineStyle>
			<color>ffff07f8</color>
			<width>5.56661</width>
		</LineStyle>
	</Style>
	<Style id="branch101_part44_style">
		<LineStyle>
			<color>ffff4cb3</color>
			<width>3.32397</width>
		</LineStyle>
	</Style>
	<Style id="branch138_part15_style">
		<LineStyle>
			<color>ffff09f6</color>
			<width>6.69082</width>
		</LineStyle>
	</Style>
	<Style id="branch256_part36_style">
		<LineStyle>
			<color>ffff07f8</color>
			<width>6.66186</width>
		</LineStyle>
	</Style>
	<Style id="branch109_part25_style">
		<LineStyle>
			<color>ffff2dd2</color>
			<width>4.0172</width>
		</LineStyle>
	</Style>
	<Style id="branch250_part39_style">
		<LineStyle>
			<color>ffff1ae5</color>
			<width>6.1954</width>
		</LineStyle>
	</Style>
	<Style id="branch57_part20_style">
		<LineStyle>
			<color>ffff04fb</color>
			<width>5.56428</width>
		</LineStyle>
	</Style>
	<Style id="branch80_part48_style">
		<LineStyle>
			<color>ffff07f8</color>
			<width>6.90978</width>
		</LineStyle>
	</Style>
	<Style id="branch38_part33_style">
		<LineStyle>
			<color>ffff0af5</color>
			<width>6.34959</width>
		</LineStyle>
	</Style>
	<Style id="branch138_part18_style">
		<LineStyle>
			<color>ffff0af5</color>
			<width>6.70527</width>
		</LineStyle>
	</Style>
	<Style id="branch249_part19_style">
		<LineStyle>
			<color>ffff0af5</color>
			<width>5.91622</width>
		</LineStyle>
	</Style>
	<Style id="branch174_part19_style">
		<LineStyle>
			<color>ffff01fe</color>
			<width>6.98369</width>
		</LineStyle>
	</Style>
	<Style id="branch89_part6_style">
		<LineStyle>
			<color>ffff06f9</color>
			<width>5.24622</width>
		</LineStyle>
	</Style>
	<Style id="branch9_part26_style">
		<LineStyle>
			<color>ffff14eb</color>
			<width>3.80337</width>
		</LineStyle>
	</Style>
	<Style id="branch189_part14_style">
		<LineStyle>
			<color>ffff05fa</color>
			<width>6.79212</width>
		</LineStyle>
	</Style>
	<Style id="branch214_part26_style">
		<LineStyle>
			<color>ffff04fb</color>
			<width>6.66487</width>
		</LineStyle>
	</Style>
	<Style id="branch295_part33_style">
		<LineStyle>
			<color>ffff0bf4</color>
			<width>6.84093</width>
		</LineStyle>
	</Style>
	<Style id="branch112_part48_style">
		<LineStyle>
			<color>fffff807</color>
			<width>3.25358</width>
		</LineStyle>
	</Style>
	<Style id="branch31_part21_style">
		<LineStyle>
			<color>ffff03fc</color>
			<width>6.40718</width>
		</LineStyle>
	</Style>
	<Style id="branch112_part3_style">
		<LineStyle>
			<color>ffff5ca3</color>
			<width>4.76649</width>
		</LineStyle>
	</Style>
	<Style id="branch101_part35_style">
		<LineStyle>
			<color>ffff43bc</color>
			<width>3.29582</width>
		</LineStyle>
	</Style>
	<Style id="branch111_part15_style">
		<LineStyle>
			<color>ffff47b8</color>
			<width>3.24378</width>
		</LineStyle>
	</Style>
	<Style id="branch295_part32_style">
		<LineStyle>
			<color>ffff0bf4</color>
			<width>6.83158</width>
		</LineStyle>
	</Style>
	<Style id="branch38_part32_style">
		<LineStyle>
			<color>ffff0af5</color>
			<width>6.33021</width>
		</LineStyle>
	</Style>
	<Style id="branch258_part24_style">
		<LineStyle>
			<color>ffff03fc</color>
			<width>6.44057</width>
		</LineStyle>
	</Style>
	<Style id="branch250_part50_style">
		<LineStyle>
			<color>ffff21de</color>
			<width>7</width>
		</LineStyle>
	</Style>
	<Style id="branch31_part8_style">
		<LineStyle>
			<color>ffff02fd</color>
			<width>6.19437</width>
		</LineStyle>
	</Style>
	<Style id="branch138_part48_style">
		<LineStyle>
			<color>ffff0ff0</color>
			<width>6.84982</width>
		</LineStyle>
	</Style>
	<Style id="circle_330.02061555407954_style">
		<LineStyle>
			<width>0.1</width>
		</LineStyle>
		<PolyStyle>
			<color>8fff827d</color>
			<outline>0</outline>
		</PolyStyle>
	</Style>
	<Style id="branch60_part21_style">
		<LineStyle>
			<color>ffff06f9</color>
			<width>6.40924</width>
		</LineStyle>
	</Style>
	<Style id="branch246_part50_style">
		<LineStyle>
			<color>ffff08f7</color>
			<width>7</width>
		</LineStyle>
	</Style>
	<Style id="branch189_part35_style">
		<LineStyle>
			<color>ffff06f9</color>
			<width>6.91338</width>
		</LineStyle>
	</Style>
	<Style id="branch21_part2_style">
		<LineStyle>
			<color>ffff0cf3</color>
			<width>4.50109</width>
		</LineStyle>
	</Style>
	<Style id="branch36_part47_style">
		<LineStyle>
			<color>ffff0bf4</color>
			<width>6.48393</width>
		</LineStyle>
	</Style>
	<Style id="branch57_part14_style">
		<LineStyle>
			<color>ffff04fb</color>
			<width>5.30714</width>
		</LineStyle>
	</Style>
	<Style id="branch258_part47_style">
		<LineStyle>
			<color>ffff04fb</color>
			<width>6.93545</width>
		</LineStyle>
	</Style>
	<Style id="branch258_part29_style">
		<LineStyle>
			<color>ffff03fc</color>
			<width>6.54815</width>
		</LineStyle>
	</Style>
	<Style id="branch36_part17_style">
		<LineStyle>
			<color>ffff07f8</color>
			<width>5.98983</width>
		</LineStyle>
	</Style>
	<Style id="branch246_part28_style">
		<LineStyle>
			<color>ffff04fb</color>
			<width>6.12848</width>
		</LineStyle>
	</Style>
	<Style id="branch67_part36_style">
		<LineStyle>
			<color>ffff04fb</color>
			<width>6.78122</width>
		</LineStyle>
	</Style>
	<Style id="branch38_part7_style">
		<LineStyle>
			<color>ffff08f7</color>
			<width>5.84555</width>
		</LineStyle>
	</Style>
	<Style id="branch112_part4_style">
		<LineStyle>
			<color>ffff5fa0</color>
			<width>4.73287</width>
		</LineStyle>
	</Style>
	<Style id="branch256_part44_style">
		<LineStyle>
			<color>ffff08f7</color>
			<width>6.85508</width>
		</LineStyle>
	</Style>
	<Style id="branch214_part15_style">
		<LineStyle>
			<color>ffff04fb</color>
			<width>6.51127</width>
		</LineStyle>
	</Style>
	<Style id="branch8_part14_style">
		<LineStyle>
			<color>ffff05fa</color>
			<width>4.78756</width>
		</LineStyle>
	</Style>
	<Style id="branch57_part26_style">
		<LineStyle>
			<color>ffff04fb</color>
			<width>5.82141</width>
		</LineStyle>
	</Style>
	<Style id="circle_25.883969847378808_style">
		<LineStyle>
			<width>0.1</width>
		</LineStyle>
		<PolyStyle>
			<color>8fff0af5</color>
			<outline>0</outline>
		</PolyStyle>
	</Style>
	<Style id="branch89_part5_style">
		<LineStyle>
			<color>ffff05fa</color>
			<width>5.20839</width>
		</LineStyle>
	</Style>
	<Style id="branch258_part48_style">
		<LineStyle>
			<color>ffff04fb</color>
			<width>6.95697</width>
		</LineStyle>
	</Style>
	<Style id="branch8_part44_style">
		<LineStyle>
			<color>ffff0af5</color>
			<width>6.60302</width>
		</LineStyle>
	</Style>
	<Style id="branch250_part41_style">
		<LineStyle>
			<color>ffff1be4</color>
			<width>6.34169</width>
		</LineStyle>
	</Style>
	<Style id="branch109_part30_style">
		<LineStyle>
			<color>ffff32cd</color>
			<width>4.14508</width>
		</LineStyle>
	</Style>
	<Style id="branch31_part3_style">
		<LineStyle>
			<color>ffff02fd</color>
			<width>6.11251</width>
		</LineStyle>
	</Style>
	<Style id="branch31_part33_style">
		<LineStyle>
			<color>ffff03fc</color>
			<width>6.60362</width>
		</LineStyle>
	</Style>
	<Style id="branch138_part47_style">
		<LineStyle>
			<color>ffff0ff0</color>
			<width>6.84501</width>
		</LineStyle>
	</Style>
	<Style id="branch189_part2_style">
		<LineStyle>
			<color>ffff05fa</color>
			<width>6.72282</width>
		</LineStyle>
	</Style>
	<Style id="branch246_part32_style">
		<LineStyle>
			<color>ffff05fa</color>
			<width>6.28693</width>
		</LineStyle>
	</Style>
	<Style id="branch67_part43_style">
		<LineStyle>
			<color>ffff04fb</color>
			<width>6.82528</width>
		</LineStyle>
	</Style>
	<Style id="branch46_part27_style">
		<LineStyle>
			<color>ffff08f7</color>
			<width>6.56697</width>
		</LineStyle>
	</Style>
	<Style id="branch38_part25_style">
		<LineStyle>
			<color>ffff09f6</color>
			<width>6.1945</width>
		</LineStyle>
	</Style>
	<Style id="branch21_part38_style">
		<LineStyle>
			<color>ffff13ec</color>
			<width>6.25662</width>
		</LineStyle>
	</Style>
	<Style id="branch8_part7_style">
		<LineStyle>
			<color>ffff05fa</color>
			<width>4.36395</width>
		</LineStyle>
	</Style>
	<Style id="branch138_part26_style">
		<LineStyle>
			<color>ffff0bf4</color>
			<width>6.74382</width>
		</LineStyle>
	</Style>
	<Style id="branch71_part24_style">
		<LineStyle>
			<color>ffff06f9</color>
			<width>6.19547</width>
		</LineStyle>
	</Style>
	<Style id="branch258_part36_style">
		<LineStyle>
			<color>ffff03fc</color>
			<width>6.69877</width>
		</LineStyle>
	</Style>
	<Style id="branch109_part41_style">
		<LineStyle>
			<color>ffff3bc4</color>
			<width>4.42641</width>
		</LineStyle>
	</Style>
	<Style id="branch36_part16_style">
		<LineStyle>
			<color>ffff07f8</color>
			<width>5.97336</width>
		</LineStyle>
	</Style>
	<Style id="branch21_part20_style">
		<LineStyle>
			<color>ffff0ff0</color>
			<width>5.37886</width>
		</LineStyle>
	</Style>
	<Style id="branch250_part24_style">
		<LineStyle>
			<color>ffff11ee</color>
			<width>5.09822</width>
		</LineStyle>
	</Style>
	<Style id="branch31_part6_style">
		<LineStyle>
			<color>ffff02fd</color>
			<width>6.16163</width>
		</LineStyle>
	</Style>
	<Style id="branch89_part10_style">
		<LineStyle>
			<color>ffff06f9</color>
			<width>5.39752</width>
		</LineStyle>
	</Style>
	<Style id="branch46_part19_style">
		<LineStyle>
			<color>ffff08f7</color>
			<width>6.51657</width>
		</LineStyle>
	</Style>
	<Style id="branch189_part25_style">
		<LineStyle>
			<color>ffff06f9</color>
			<width>6.85564</width>
		</LineStyle>
	</Style>
	<Style id="branch295_part14_style">
		<LineStyle>
			<color>ffff06f9</color>
			<width>6.66316</width>
		</LineStyle>
	</Style>
	<Style id="branch67_part12_style">
		<LineStyle>
			<color>ffff03fc</color>
			<width>6.63015</width>
		</LineStyle>
	</Style>
	<Style id="branch249_part30_style">
		<LineStyle>
			<color>ffff0cf3</color>
			<width>6.30079</width>
		</LineStyle>
	</Style>
	<Style id="branch101_part39_style">
		<LineStyle>
			<color>ffff47b8</color>
			<width>3.30833</width>
		</LineStyle>
	</Style>
	<Style id="branch112_part34_style">
		<LineStyle>
			<color>ffffc738</color>
			<width>3.72426</width>
		</LineStyle>
	</Style>
	<Style id="branch31_part39_style">
		<LineStyle>
			<color>ffff03fc</color>
			<width>6.70184</width>
		</LineStyle>
	</Style>
	<Style id="branch174_part44_style">
		<LineStyle>
			<color>ffff01fe</color>
			<width>6.99684</width>
		</LineStyle>
	</Style>
	<Style id="branch189_part39_style">
		<LineStyle>
			<color>ffff06f9</color>
			<width>6.93648</width>
		</LineStyle>
	</Style>
	<Style id="branch60_part25_style">
		<LineStyle>
			<color>ffff06f9</color>
			<width>6.38417</width>
		</LineStyle>
	</Style>
	<Style id="branch109_part13_style">
		<LineStyle>
			<color>ffff24db</color>
			<width>3.7103</width>
		</LineStyle>
	</Style>
	<Style id="branch249_part46_style">
		<LineStyle>
			<color>ffff10ef</color>
			<width>6.86016</width>
		</LineStyle>
	</Style>
	<Style id="branch250_part30_style">
		<LineStyle>
			<color>ffff15ea</color>
			<width>5.5371</width>
		</LineStyle>
	</Style>
	<Style id="circle_226.48473616456442_style">
		<LineStyle>
			<width>0.1</width>
		</LineStyle>
		<PolyStyle>
			<color>8fff59a6</color>
			<outline>0</outline>
		</PolyStyle>
	</Style>
	<Style id="branch71_part47_style">
		<LineStyle>
			<color>ffff06f9</color>
			<width>6.76971</width>
		</LineStyle>
	</Style>
	<Style id="branch109_part50_style">
		<LineStyle>
			<color>ffff42bd</color>
			<width>4.65659</width>
		</LineStyle>
	</Style>
	<Style id="branch237_part34_style">
		<LineStyle>
			<color>ffff08f7</color>
			<width>6.34559</width>
		</LineStyle>
	</Style>
	<Style id="branch71_part49_style">
		<LineStyle>
			<color>ffff07f8</color>
			<width>6.81964</width>
		</LineStyle>
	</Style>
	<Style id="branch9_part30_style">
		<LineStyle>
			<color>ffff15ea</color>
			<width>3.8262</width>
		</LineStyle>
	</Style>
	<Style id="branch258_part44_style">
		<LineStyle>
			<color>ffff04fb</color>
			<width>6.8709</width>
		</LineStyle>
	</Style>
	<Style id="branch249_part35_style">
		<LineStyle>
			<color>ffff0ef1</color>
			<width>6.47559</width>
		</LineStyle>
	</Style>
	<Style id="branch21_part21_style">
		<LineStyle>
			<color>ffff10ef</color>
			<width>5.42762</width>
		</LineStyle>
	</Style>
	<Style id="branch71_part40_style">
		<LineStyle>
			<color>ffff06f9</color>
			<width>6.59494</width>
		</LineStyle>
	</Style>
	<Style id="branch256_part27_style">
		<LineStyle>
			<color>ffff06f9</color>
			<width>6.44448</width>
		</LineStyle>
	</Style>
	<Style id="branch80_part50_style">
		<LineStyle>
			<color>ffff07f8</color>
			<width>6.92945</width>
		</LineStyle>
	</Style>
	<Style id="branch31_part46_style">
		<LineStyle>
			<color>ffff03fc</color>
			<width>6.81644</width>
		</LineStyle>
	</Style>
	<Style id="branch138_part32_style">
		<LineStyle>
			<color>ffff0cf3</color>
			<width>6.77273</width>
		</LineStyle>
	</Style>
	<Style id="branch46_part37_style">
		<LineStyle>
			<color>ffff08f7</color>
			<width>6.62997</width>
		</LineStyle>
	</Style>
	<Style id="circle_155.30381908427273_style">
		<LineStyle>
			<width>0.1</width>
		</LineStyle>
		<PolyStyle>
			<color>8fff3dc2</color>
			<outline>0</outline>
		</PolyStyle>
	</Style>
	<Style id="branch80_part22_style">
		<LineStyle>
			<color>ffff05fa</color>
			<width>6.65405</width>
		</LineStyle>
	</Style>
	<Style id="branch46_part35_style">
		<LineStyle>
			<color>ffff08f7</color>
			<width>6.61737</width>
		</LineStyle>
	</Style>
	<Style id="branch89_part32_style">
		<LineStyle>
			<color>ffff07f8</color>
			<width>6.22969</width>
		</LineStyle>
	</Style>
	<Style id="branch256_part16_style">
		<LineStyle>
			<color>ffff04fb</color>
			<width>6.1788</width>
		</LineStyle>
	</Style>
	<Style id="branch237_part25_style">
		<LineStyle>
			<color>ffff07f8</color>
			<width>5.97748</width>
		</LineStyle>
	</Style>
	<Style id="branch214_part25_style">
		<LineStyle>
			<color>ffff04fb</color>
			<width>6.65091</width>
		</LineStyle>
	</Style>
	<Style id="branch71_part23_style">
		<LineStyle>
			<color>ffff06f9</color>
			<width>6.17051</width>
		</LineStyle>
	</Style>
	<Style id="branch138_part20_style">
		<LineStyle>
			<color>ffff0af5</color>
			<width>6.71491</width>
		</LineStyle>
	</Style>
	<Style id="circle_252.36870601194317_style">
		<LineStyle>
			<width>0.1</width>
		</LineStyle>
		<PolyStyle>
			<color>8fff639c</color>
			<outline>0</outline>
		</PolyStyle>
	</Style>
	<Style id="branch21_part24_style">
		<LineStyle>
			<color>ffff10ef</color>
			<width>5.57392</width>
		</LineStyle>
	</Style>
	<Style id="branch258_part17_style">
		<LineStyle>
			<color>ffff02fd</color>
			<width>6.28995</width>
		</LineStyle>
	</Style>
	<Style id="branch38_part50_style">
		<LineStyle>
			<color>ffff0bf4</color>
			<width>6.67916</width>
		</LineStyle>
	</Style>
	<Style id="branch258_part1_style">
		<LineStyle>
			<color>ffff02fd</color>
			<width>5.94568</width>
		</LineStyle>
	</Style>
	<Style id="branch89_part11_style">
		<LineStyle>
			<color>ffff06f9</color>
			<width>5.43535</width>
		</LineStyle>
	</Style>
	<Style id="branch36_part22_style">
		<LineStyle>
			<color>ffff08f7</color>
			<width>6.07218</width>
		</LineStyle>
	</Style>
	<Style id="branch250_part7_style">
		<LineStyle>
			<color>ffff07f8</color>
			<width>3.85476</width>
		</LineStyle>
	</Style>
	<Style id="branch21_part1_style">
		<LineStyle>
			<color>ffff0bf4</color>
			<width>4.45233</width>
		</LineStyle>
	</Style>
	<Style id="branch214_part46_style">
		<LineStyle>
			<color>ffff05fa</color>
			<width>6.94415</width>
		</LineStyle>
	</Style>
	<Style id="branch109_part1_style">
		<LineStyle>
			<color>ffff1ae5</color>
			<width>3.40339</width>
		</LineStyle>
	</Style>
	<Style id="branch71_part32_style">
		<LineStyle>
			<color>ffff06f9</color>
			<width>6.39521</width>
		</LineStyle>
	</Style>
	<Style id="branch246_part1_style">
		<LineStyle>
			<color>ffff00ff</color>
			<width>5.05888</width>
		</LineStyle>
	</Style>
	<Style id="branch112_part24_style">
		<LineStyle>
			<color>ffffa55a</color>
			<width>4.06046</width>
		</LineStyle>
	</Style>
	<Style id="branch189_part12_style">
		<LineStyle>
			<color>ffff05fa</color>
			<width>6.78057</width>
		</LineStyle>
	</Style>
	<Style id="branch295_part1_style">
		<LineStyle>
			<color>ffff03fc</color>
			<width>6.54152</width>
		</LineStyle>
	</Style>
	<Style id="branch258_part28_style">
		<LineStyle>
			<color>ffff03fc</color>
			<width>6.52663</width>
		</LineStyle>
	</Style>
	<Style id="branch89_part19_style">
		<LineStyle>
			<color>ffff06f9</color>
			<width>5.73796</width>
		</LineStyle>
	</Style>
	<Style id="branch246_part21_style">
		<LineStyle>
			<color>ffff03fc</color>
			<width>5.85117</width>
		</LineStyle>
	</Style>
	<Style id="circle_517.6793969475758_style">
		<LineStyle>
			<width>0.1</width>
		</LineStyle>
		<PolyStyle>
			<color>8fffcc33</color>
			<outline>0</outline>
		</PolyStyle>
	</Style>
	<Style id="branch67_part3_style">
		<LineStyle>
			<color>ffff03fc</color>
			<width>6.5735</width>
		</LineStyle>
	</Style>
	<Style id="branch249_part1_style">
		<LineStyle>
			<color>ffff05fa</color>
			<width>5.28692</width>
		</LineStyle>
	</Style>
	<Style id="branch250_part25_style">
		<LineStyle>
			<color>ffff12ed</color>
			<width>5.17137</width>
		</LineStyle>
	</Style>
	<Style id="branch258_part13_style">
		<LineStyle>
			<color>ffff02fd</color>
			<width>6.20388</width>
		</LineStyle>
	</Style>
	<Style id="branch214_part12_style">
		<LineStyle>
			<color>ffff04fb</color>
			<width>6.46938</width>
		</LineStyle>
	</Style>
	<Style id="branch249_part8_style">
		<LineStyle>
			<color>ffff07f8</color>
			<width>5.53165</width>
		</LineStyle>
	</Style>
	<Style id="branch138_part19_style">
		<LineStyle>
			<color>ffff0af5</color>
			<width>6.71009</width>
		</LineStyle>
	</Style>
	<Style id="branch8_part17_style">
		<LineStyle>
			<color>ffff06f9</color>
			<width>4.9691</width>
		</LineStyle>
	</Style>
	<Style id="branch36_part26_style">
		<LineStyle>
			<color>ffff08f7</color>
			<width>6.13806</width>
		</LineStyle>
	</Style>
	<Style id="branch31_part32_style">
		<LineStyle>
			<color>ffff03fc</color>
			<width>6.58725</width>
		</LineStyle>
	</Style>
	<Style id="branch174_part10_style">
		<LineStyle>
			<color>ffff01fe</color>
			<width>6.97895</width>
		</LineStyle>
	</Style>
	<Style id="branch60_part39_style">
		<LineStyle>
			<color>ffff06f9</color>
			<width>6.29643</width>
		</LineStyle>
	</Style>
	<Style id="branch174_part2_style">
		<LineStyle>
			<color>ffff00ff</color>
			<width>6.97474</width>
		</LineStyle>
	</Style>
	<Style id="branch138_part2_style">
		<LineStyle>
			<color>ffff07f8</color>
			<width>6.62818</width>
		</LineStyle>
	</Style>
	<Style id="branch9_part27_style">
		<LineStyle>
			<color>ffff14eb</color>
			<width>3.80908</width>
		</LineStyle>
	</Style>
	<Style id="branch258_part43_style">
		<LineStyle>
			<color>ffff04fb</color>
			<width>6.84938</width>
		</LineStyle>
	</Style>
	<Style id="branch256_part39_style">
		<LineStyle>
			<color>ffff08f7</color>
			<width>6.73432</width>
		</LineStyle>
	</Style>
	<Style id="branch67_part35_style">
		<LineStyle>
			<color>ffff04fb</color>
			<width>6.77492</width>
		</LineStyle>
	</Style>
	<Style id="branch214_part31_style">
		<LineStyle>
			<color>ffff04fb</color>
			<width>6.73469</width>
		</LineStyle>
	</Style>
	<Style id="branch9_part22_style">
		<LineStyle>
			<color>ffff12ed</color>
			<width>3.78054</width>
		</LineStyle>
	</Style>
	<Style id="branch111_part2_style">
		<LineStyle>
			<color>ffff43bc</color>
			<width>3.194</width>
		</LineStyle>
	</Style>
	<Style id="branch138_part42_style">
		<LineStyle>
			<color>ffff0ef1</color>
			<width>6.82091</width>
		</LineStyle>
	</Style>
	<Style id="branch36_part27_style">
		<LineStyle>
			<color>ffff08f7</color>
			<width>6.15453</width>
		</LineStyle>
	</Style>
	<Style id="branch46_part8_style">
		<LineStyle>
			<color>ffff07f8</color>
			<width>6.44727</width>
		</LineStyle>
	</Style>
	<Style id="branch112_part37_style">
		<LineStyle>
			<color>ffffd22d</color>
			<width>3.6234</width>
		</LineStyle>
	</Style>
	<Style id="branch9_part10_style">
		<LineStyle>
			<color>ffff0ef1</color>
			<width>3.71206</width>
		</LineStyle>
	</Style>
	<Style id="branch8_part6_style">
		<LineStyle>
			<color>ffff04fb</color>
			<width>4.30343</width>
		</LineStyle>
	</Style>
	<Style id="branch189_part20_style">
		<LineStyle>
			<color>ffff05fa</color>
			<width>6.82676</width>
		</LineStyle>
	</Style>
	<Style id="branch111_part25_style">
		<LineStyle>
			<color>ffff4ab5</color>
			<width>3.28208</width>
		</LineStyle>
	</Style>
	<Style id="circle_58.23893215660223_style">
		<LineStyle>
			<width>0.1</width>
		</LineStyle>
		<PolyStyle>
			<color>8fff17e8</color>
			<outline>0</outline>
		</PolyStyle>
	</Style>
	<Style id="branch256_part12_style">
		<LineStyle>
			<color>ffff03fc</color>
			<width>6.08219</width>
		</LineStyle>
	</Style>
	<Style id="branch214_part49_style">
		<LineStyle>
			<color>ffff05fa</color>
			<width>6.98604</width>
		</LineStyle>
	</Style>
	<Style id="branch31_part36_style">
		<LineStyle>
			<color>ffff03fc</color>
			<width>6.65273</width>
		</LineStyle>
	</Style>
	<Style id="branch214_part32_style">
		<LineStyle>
			<color>ffff04fb</color>
			<width>6.74865</width>
		</LineStyle>
	</Style>
	<Style id="branch249_part21_style">
		<LineStyle>
			<color>ffff0af5</color>
			<width>5.98614</width>
		</LineStyle>
	</Style>
	<Style id="branch138_part13_style">
		<LineStyle>
			<color>ffff09f6</color>
			<width>6.68118</width>
		</LineStyle>
	</Style>
	<Style id="branch138_part12_style">
		<LineStyle>
			<color>ffff09f6</color>
			<width>6.67636</width>
		</LineStyle>
	</Style>
	<Style id="branch46_part20_style">
		<LineStyle>
			<color>ffff08f7</color>
			<width>6.52287</width>
		</LineStyle>
	</Style>
	<Style id="branch71_part10_style">
		<LineStyle>
			<color>ffff06f9</color>
			<width>5.84594</width>
		</LineStyle>
	</Style>
	<Style id="branch60_part27_style">
		<LineStyle>
			<color>ffff06f9</color>
			<width>6.37164</width>
		</LineStyle>
	</Style>
	<Style id="branch138_part28_style">
		<LineStyle>
			<color>ffff0bf4</color>
			<width>6.75346</width>
		</LineStyle>
	</Style>
	<Style id="branch246_part11_style">
		<LineStyle>
			<color>ffff02fd</color>
			<width>5.45502</width>
		</LineStyle>
	</Style>
	<Style id="branch246_part12_style">
		<LineStyle>
			<color>ffff02fd</color>
			<width>5.49464</width>
		</LineStyle>
	</Style>
	<Style id="branch89_part27_style">
		<LineStyle>
			<color>ffff07f8</color>
			<width>6.04056</width>
		</LineStyle>
	</Style>
	<Style id="branch60_part4_style">
		<LineStyle>
			<color>ffff05fa</color>
			<width>6.51578</width>
		</LineStyle>
	</Style>
	<Style id="branch9_part9_style">
		<LineStyle>
			<color>ffff0ef1</color>
			<width>3.70635</width>
		</LineStyle>
	</Style>
	<Style id="branch237_part46_style">
		<LineStyle>
			<color>ffff09f6</color>
			<width>6.8364</width>
		</LineStyle>
	</Style>
	<Style id="branch246_part7_style">
		<LineStyle>
			<color>ffff01fe</color>
			<width>5.29656</width>
		</LineStyle>
	</Style>
	<Style id="branch9_part47_style">
		<LineStyle>
			<color>ffff1be4</color>
			<width>3.92322</width>
		</LineStyle>
	</Style>
	<Style id="branch256_part6_style">
		<LineStyle>
			<color>ffff02fd</color>
			<width>5.93727</width>
		</LineStyle>
	</Style>
	<Style id="circle_71.18091708029169_style">
		<LineStyle>
			<width>0.1</width>
		</LineStyle>
		<PolyStyle>
			<color>8fff1ce3</color>
			<outline>0</outline>
		</PolyStyle>
	</Style>
	<Style id="branch80_part29_style">
		<LineStyle>
			<color>ffff05fa</color>
			<width>6.7229</width>
		</LineStyle>
	</Style>
	<Style id="branch31_part35_style">
		<LineStyle>
			<color>ffff03fc</color>
			<width>6.63636</width>
		</LineStyle>
	</Style>
	<Style id="branch138_part14_style">
		<LineStyle>
			<color>ffff09f6</color>
			<width>6.686</width>
		</LineStyle>
	</Style>
	<Style id="branch60_part12_style">
		<LineStyle>
			<color>ffff06f9</color>
			<width>6.46564</width>
		</LineStyle>
	</Style>
	<Style id="branch57_part38_style">
		<LineStyle>
			<color>ffff04fb</color>
			<width>6.33568</width>
		</LineStyle>
	</Style>
	<Style id="branch189_part10_style">
		<LineStyle>
			<color>ffff05fa</color>
			<width>6.76902</width>
		</LineStyle>
	</Style>
	<Style id="branch36_part18_style">
		<LineStyle>
			<color>ffff07f8</color>
			<width>6.0063</width>
		</LineStyle>
	</Style>
	<Style id="branch46_part47_style">
		<LineStyle>
			<color>ffff09f6</color>
			<width>6.69297</width>
		</LineStyle>
	</Style>
	<Style id="branch112_part1_style">
		<LineStyle>
			<color>ffff55aa</color>
			<width>4.83373</width>
		</LineStyle>
	</Style>
	<Style id="branch214_part41_style">
		<LineStyle>
			<color>ffff05fa</color>
			<width>6.87433</width>
		</LineStyle>
	</Style>
	<Style id="branch36_part8_style">
		<LineStyle>
			<color>ffff06f9</color>
			<width>5.84161</width>
		</LineStyle>
	</Style>
	<Style id="branch214_part23_style">
		<LineStyle>
			<color>ffff04fb</color>
			<width>6.62298</width>
		</LineStyle>
	</Style>
	<Style id="branch89_part36_style">
		<LineStyle>
			<color>ffff07f8</color>
			<width>6.381</width>
		</LineStyle>
	</Style>
	<Style id="branch46_part38_style">
		<LineStyle>
			<color>ffff08f7</color>
			<width>6.63627</width>
		</LineStyle>
	</Style>
	<Style id="branch250_part15_style">
		<LineStyle>
			<color>ffff0bf4</color>
			<width>4.43992</width>
		</LineStyle>
	</Style>
	<Style id="branch89_part17_style">
		<LineStyle>
			<color>ffff06f9</color>
			<width>5.6623</width>
		</LineStyle>
	</Style>
	<Style id="branch295_part31_style">
		<LineStyle>
			<color>ffff0bf4</color>
			<width>6.82222</width>
		</LineStyle>
	</Style>
	<Style id="branch60_part38_style">
		<LineStyle>
			<color>ffff06f9</color>
			<width>6.3027</width>
		</LineStyle>
	</Style>
	<Style id="branch189_part37_style">
		<LineStyle>
			<color>ffff06f9</color>
			<width>6.92493</width>
		</LineStyle>
	</Style>
	<Style id="branch174_part17_style">
		<LineStyle>
			<color>ffff01fe</color>
			<width>6.98264</width>
		</LineStyle>
	</Style>
	<Style id="branch258_part22_style">
		<LineStyle>
			<color>ffff03fc</color>
			<width>6.39753</width>
		</LineStyle>
	</Style>
	<Style id="branch256_part40_style">
		<LineStyle>
			<color>ffff08f7</color>
			<width>6.75847</width>
		</LineStyle>
	</Style>
	<Style id="branch31_part41_style">
		<LineStyle>
			<color>ffff03fc</color>
			<width>6.73458</width>
		</LineStyle>
	</Style>
	<Style id="branch57_part12_style">
		<LineStyle>
			<color>ffff04fb</color>
			<width>5.22143</width>
		</LineStyle>
	</Style>
	<Style id="branch258_part4_style">
		<LineStyle>
			<color>ffff02fd</color>
			<width>6.01023</width>
		</LineStyle>
	</Style>
	<Style id="branch31_part38_style">
		<LineStyle>
			<color>ffff03fc</color>
			<width>6.68547</width>
		</LineStyle>
	</Style>
	<Style id="branch71_part16_style">
		<LineStyle>
			<color>ffff06f9</color>
			<width>5.99574</width>
		</LineStyle>
	</Style>
	<Style id="branch237_part15_style">
		<LineStyle>
			<color>ffff06f9</color>
			<width>5.56847</width>
		</LineStyle>
	</Style>
	<Style id="branch112_part13_style">
		<LineStyle>
			<color>ffff7f80</color>
			<width>4.43029</width>
		</LineStyle>
	</Style>
	<Style id="branch8_part37_style">
		<LineStyle>
			<color>ffff09f6</color>
			<width>6.17941</width>
		</LineStyle>
	</Style>
	<Style id="branch36_part1_style">
		<LineStyle>
			<color>ffff05fa</color>
			<width>5.72632</width>
		</LineStyle>
	</Style>
	<Style id="branch237_part49_style">
		<LineStyle>
			<color>ffff09f6</color>
			<width>6.9591</width>
		</LineStyle>
	</Style>
	<Style id="branch249_part23_style">
		<LineStyle>
			<color>ffff0bf4</color>
			<width>6.05606</width>
		</LineStyle>
	</Style>
	<Style id="branch174_part21_style">
		<LineStyle>
			<color>ffff01fe</color>
			<width>6.98474</width>
		</LineStyle>
	</Style>
	<Style id="branch174_part37_style">
		<LineStyle>
			<color>ffff01fe</color>
			<width>6.99316</width>
		</LineStyle>
	</Style>
	<Style id="branch256_part23_style">
		<LineStyle>
			<color>ffff05fa</color>
			<width>6.34787</width>
		</LineStyle>
	</Style>
	<Style id="branch36_part15_style">
		<LineStyle>
			<color>ffff07f8</color>
			<width>5.9569</width>
		</LineStyle>
	</Style>
	<Style id="branch246_part40_style">
		<LineStyle>
			<color>ffff06f9</color>
			<width>6.60385</width>
		</LineStyle>
	</Style>
	<Style id="branch89_part28_style">
		<LineStyle>
			<color>ffff07f8</color>
			<width>6.07839</width>
		</LineStyle>
	</Style>
	<Style id="circle_342.96260047776894_style">
		<LineStyle>
			<width>0.1</width>
		</LineStyle>
		<PolyStyle>
			<color>8fff8778</color>
			<outline>0</outline>
		</PolyStyle>
	</Style>
	<Style id="branch71_part28_style">
		<LineStyle>
			<color>ffff06f9</color>
			<width>6.29534</width>
		</LineStyle>
	</Style>
	<Style id="branch258_part45_style">
		<LineStyle>
			<color>ffff04fb</color>
			<width>6.89242</width>
		</LineStyle>
	</Style>
	<Style id="branch80_part26_style">
		<LineStyle>
			<color>ffff05fa</color>
			<width>6.69339</width>
		</LineStyle>
	</Style>
	<Style id="branch101_part10_style">
		<LineStyle>
			<color>ffff2ad5</color>
			<width>3.21762</width>
		</LineStyle>
	</Style>
	<Style id="branch246_part10_style">
		<LineStyle>
			<color>ffff02fd</color>
			<width>5.41541</width>
		</LineStyle>
	</Style>
	<Style id="branch80_part12_style">
		<LineStyle>
			<color>ffff04fb</color>
			<width>6.55569</width>
		</LineStyle>
	</Style>
	<Style id="branch57_part17_style">
		<LineStyle>
			<color>ffff04fb</color>
			<width>5.43571</width>
		</LineStyle>
	</Style>
	<Style id="branch67_part34_style">
		<LineStyle>
			<color>ffff04fb</color>
			<width>6.76863</width>
		</LineStyle>
	</Style>
	<Style id="branch112_part2_style">
		<LineStyle>
			<color>ffff58a7</color>
			<width>4.80011</width>
		</LineStyle>
	</Style>
	<Style id="branch9_part34_style">
		<LineStyle>
			<color>ffff16e9</color>
			<width>3.84903</width>
		</LineStyle>
	</Style>
	<Style id="branch36_part49_style">
		<LineStyle>
			<color>ffff0bf4</color>
			<width>6.51687</width>
		</LineStyle>
	</Style>
	<Style id="branch71_part22_style">
		<LineStyle>
			<color>ffff06f9</color>
			<width>6.14554</width>
		</LineStyle>
	</Style>
	<Style id="branch21_part33_style">
		<LineStyle>
			<color>ffff12ed</color>
			<width>6.0128</width>
		</LineStyle>
	</Style>
	<Style id="branch60_part40_style">
		<LineStyle>
			<color>ffff06f9</color>
			<width>6.29016</width>
		</LineStyle>
	</Style>
	<Style id="branch21_part25_style">
		<LineStyle>
			<color>ffff11ee</color>
			<width>5.62268</width>
		</LineStyle>
	</Style>
	<Style id="branch295_part17_style">
		<LineStyle>
			<color>ffff07f8</color>
			<width>6.69123</width>
		</LineStyle>
	</Style>
	<Style id="branch89_part48_style">
		<LineStyle>
			<color>ffff08f7</color>
			<width>6.83491</width>
		</LineStyle>
	</Style>
	<Style id="branch71_part36_style">
		<LineStyle>
			<color>ffff06f9</color>
			<width>6.49508</width>
		</LineStyle>
	</Style>
	<Style id="branch89_part21_style">
		<LineStyle>
			<color>ffff06f9</color>
			<width>5.81361</width>
		</LineStyle>
	</Style>
	<Style id="branch138_part10_style">
		<LineStyle>
			<color>ffff08f7</color>
			<width>6.66673</width>
		</LineStyle>
	</Style>
	<Style id="branch250_part12_style">
		<LineStyle>
			<color>ffff0af5</color>
			<width>4.22048</width>
		</LineStyle>
	</Style>
	<Style id="branch67_part21_style">
		<LineStyle>
			<color>ffff03fc</color>
			<width>6.6868</width>
		</LineStyle>
	</Style>
	<Style id="branch71_part11_style">
		<LineStyle>
			<color>ffff06f9</color>
			<width>5.8709</width>
		</LineStyle>
	</Style>
	<Style id="branch36_part7_style">
		<LineStyle>
			<color>ffff06f9</color>
			<width>5.82514</width>
		</LineStyle>
	</Style>
	<Style id="branch36_part35_style">
		<LineStyle>
			<color>ffff09f6</color>
			<width>6.28629</width>
		</LineStyle>
	</Style>
	<Style id="branch237_part36_style">
		<LineStyle>
			<color>ffff08f7</color>
			<width>6.42739</width>
		</LineStyle>
	</Style>
	<Style id="branch60_part48_style">
		<LineStyle>
			<color>ffff06f9</color>
			<width>6.24003</width>
		</LineStyle>
	</Style>
	<Style id="branch80_part28_style">
		<LineStyle>
			<color>ffff05fa</color>
			<width>6.71306</width>
		</LineStyle>
	</Style>
	<Style id="branch8_part27_style">
		<LineStyle>
			<color>ffff07f8</color>
			<width>5.57426</width>
		</LineStyle>
	</Style>
	<Style id="branch295_part37_style">
		<LineStyle>
			<color>ffff0df2</color>
			<width>6.87836</width>
		</LineStyle>
	</Style>
	<Style id="branch111_part35_style">
		<LineStyle>
			<color>ffff4db2</color>
			<width>3.32037</width>
		</LineStyle>
	</Style>
	<Style id="branch67_part18_style">
		<LineStyle>
			<color>ffff03fc</color>
			<width>6.66791</width>
		</LineStyle>
	</Style>
	<Style id="branch111_part45_style">
		<LineStyle>
			<color>ffff50af</color>
			<width>3.35867</width>
		</LineStyle>
	</Style>
	<Style id="branch80_part37_style">
		<LineStyle>
			<color>ffff06f9</color>
			<width>6.80159</width>
		</LineStyle>
	</Style>
	<Style id="branch38_part3_style">
		<LineStyle>
			<color>ffff08f7</color>
			<width>5.76801</width>
		</LineStyle>
	</Style>
	<Style id="branch60_part24_style">
		<LineStyle>
			<color>ffff06f9</color>
			<width>6.39044</width>
		</LineStyle>
	</Style>
	<Style id="circle_84.12290200398104_style">
		<LineStyle>
			<width>0.1</width>
		</LineStyle>
		<PolyStyle>
			<color>8fff21de</color>
			<outline>0</outline>
		</PolyStyle>
	</Style>
	<Style id="branch67_part31_style">
		<LineStyle>
			<color>ffff04fb</color>
			<width>6.74974</width>
		</LineStyle>
	</Style>
	<Style id="branch31_part14_style">
		<LineStyle>
			<color>ffff02fd</color>
			<width>6.29259</width>
		</LineStyle>
	</Style>
	<Style id="branch67_part19_style">
		<LineStyle>
			<color>ffff03fc</color>
			<width>6.67421</width>
		</LineStyle>
	</Style>
	<Style id="branch111_part41_style">
		<LineStyle>
			<color>ffff4fb0</color>
			<width>3.34335</width>
		</LineStyle>
	</Style>
	<Style id="branch250_part19_style">
		<LineStyle>
			<color>ffff0ef1</color>
			<width>4.7325</width>
		</LineStyle>
	</Style>
	<Style id="branch67_part39_style">
		<LineStyle>
			<color>ffff04fb</color>
			<width>6.8001</width>
		</LineStyle>
	</Style>
	<Style id="branch46_part3_style">
		<LineStyle>
			<color>ffff07f8</color>
			<width>6.41577</width>
		</LineStyle>
	</Style>
	<Style id="branch112_part47_style">
		<LineStyle>
			<color>fffff50a</color>
			<width>3.2872</width>
		</LineStyle>
	</Style>
	<Style id="branch111_part37_style">
		<LineStyle>
			<color>ffff4db2</color>
			<width>3.32803</width>
		</LineStyle>
	</Style>
	<Style id="branch46_part26_style">
		<LineStyle>
			<color>ffff08f7</color>
			<width>6.56067</width>
		</LineStyle>
	</Style>
	<Style id="branch36_part37_style">
		<LineStyle>
			<color>ffff09f6</color>
			<width>6.31923</width>
		</LineStyle>
	</Style>
	<Style id="circle_368.84657032514775_style">
		<LineStyle>
			<width>0.1</width>
		</LineStyle>
		<PolyStyle>
			<color>8fff916e</color>
			<outline>0</outline>
		</PolyStyle>
	</Style>
	<Style id="branch89_part18_style">
		<LineStyle>
			<color>ffff06f9</color>
			<width>5.70013</width>
		</LineStyle>
	</Style>
	<Style id="branch249_part12_style">
		<LineStyle>
			<color>ffff08f7</color>
			<width>5.67149</width>
		</LineStyle>
	</Style>
	<Style id="branch60_part18_style">
		<LineStyle>
			<color>ffff06f9</color>
			<width>6.42804</width>
		</LineStyle>
	</Style>
	<Style id="branch250_part4_style">
		<LineStyle>
			<color>ffff05fa</color>
			<width>3.63532</width>
		</LineStyle>
	</Style>
	<Style id="branch38_part36_style">
		<LineStyle>
			<color>ffff0af5</color>
			<width>6.40775</width>
		</LineStyle>
	</Style>
	<Style id="branch250_part14_style">
		<LineStyle>
			<color>ffff0bf4</color>
			<width>4.36677</width>
		</LineStyle>
	</Style>
	<Style id="branch250_part32_style">
		<LineStyle>
			<color>ffff16e9</color>
			<width>5.68339</width>
		</LineStyle>
	</Style>
	<Style id="circle_220.0137437027197_style">
		<LineStyle>
			<width>0.1</width>
		</LineStyle>
		<PolyStyle>
			<color>8fff57a8</color>
			<outline>0</outline>
		</PolyStyle>
	</Style>
	<Style id="branch80_part8_style">
		<LineStyle>
			<color>ffff03fc</color>
			<width>6.51635</width>
		</LineStyle>
	</Style>
	<Style id="branch36_part38_style">
		<LineStyle>
			<color>ffff0af5</color>
			<width>6.3357</width>
		</LineStyle>
	</Style>
	<Style id="branch109_part28_style">
		<LineStyle>
			<color>ffff30cf</color>
			<width>4.09393</width>
		</LineStyle>
	</Style>
	<Style id="branch101_part8_style">
		<LineStyle>
			<color>ffff28d7</color>
			<width>3.21136</width>
		</LineStyle>
	</Style>
	<Style id="branch256_part35_style">
		<LineStyle>
			<color>ffff07f8</color>
			<width>6.63771</width>
		</LineStyle>
	</Style>
	<Style id="branch21_part45_style">
		<LineStyle>
			<color>ffff15ea</color>
			<width>6.59797</width>
		</LineStyle>
	</Style>
	<Style id="branch256_part45_style">
		<LineStyle>
			<color>ffff08f7</color>
			<width>6.87924</width>
		</LineStyle>
	</Style>
	<Style id="circle_349.4335929396137_style">
		<LineStyle>
			<width>0.1</width>
		</LineStyle>
		<PolyStyle>
			<color>8fff8a75</color>
			<outline>0</outline>
		</PolyStyle>
	</Style>
	<Style id="branch80_part38_style">
		<LineStyle>
			<color>ffff06f9</color>
			<width>6.81142</width>
		</LineStyle>
	</Style>
	<Style id="branch295_part34_style">
		<LineStyle>
			<color>ffff0cf3</color>
			<width>6.85029</width>
		</LineStyle>
	</Style>
	<Style id="branch112_part25_style">
		<LineStyle>
			<color>ffffa857</color>
			<width>4.02684</width>
		</LineStyle>
	</Style>
	<Style id="branch214_part4_style">
		<LineStyle>
			<color>ffff03fc</color>
			<width>6.35767</width>
		</LineStyle>
	</Style>
	<Style id="branch111_part23_style">
		<LineStyle>
			<color>ffff49b6</color>
			<width>3.27442</width>
		</LineStyle>
	</Style>
	<Style id="branch174_part14_style">
		<LineStyle>
			<color>ffff01fe</color>
			<width>6.98106</width>
		</LineStyle>
	</Style>
	<Style id="branch60_part32_style">
		<LineStyle>
			<color>ffff06f9</color>
			<width>6.3403</width>
		</LineStyle>
	</Style>
	<Style id="branch80_part39_style">
		<LineStyle>
			<color>ffff06f9</color>
			<width>6.82126</width>
		</LineStyle>
	</Style>
	<Style id="branch67_part44_style">
		<LineStyle>
			<color>ffff04fb</color>
			<width>6.83157</width>
		</LineStyle>
	</Style>
	<Style id="branch38_part16_style">
		<LineStyle>
			<color>ffff09f6</color>
			<width>6.02003</width>
		</LineStyle>
	</Style>
	<Style id="branch258_part31_style">
		<LineStyle>
			<color>ffff03fc</color>
			<width>6.59118</width>
		</LineStyle>
	</Style>
	<Style id="branch189_part42_style">
		<LineStyle>
			<color>ffff06f9</color>
			<width>6.9538</width>
		</LineStyle>
	</Style>
	<Style id="circle_12.941984923689347_style">
		<LineStyle>
			<width>0.1</width>
		</LineStyle>
		<PolyStyle>
			<color>8fff05fa</color>
			<outline>0</outline>
		</PolyStyle>
	</Style>
	<Style id="branch80_part6_style">
		<LineStyle>
			<color>ffff03fc</color>
			<width>6.49667</width>
		</LineStyle>
	</Style>
	<Style id="circle_64.70992461844696_style">
		<LineStyle>
			<width>0.1</width>
		</LineStyle>
		<PolyStyle>
			<color>8fff19e6</color>
			<outline>0</outline>
		</PolyStyle>
	</Style>
	<Style id="branch101_part17_style">
		<LineStyle>
			<color>ffff31ce</color>
			<width>3.23952</width>
		</LineStyle>
	</Style>
	<Style id="branch38_part11_style">
		<LineStyle>
			<color>ffff08f7</color>
			<width>5.9231</width>
		</LineStyle>
	</Style>
	<Style id="branch8_part4_style">
		<LineStyle>
			<color>ffff04fb</color>
			<width>4.1824</width>
		</LineStyle>
	</Style>
	<Style id="branch109_part14_style">
		<LineStyle>
			<color>ffff24db</color>
			<width>3.73587</width>
		</LineStyle>
	</Style>
	<Style id="branch36_part21_style">
		<LineStyle>
			<color>ffff08f7</color>
			<width>6.05571</width>
		</LineStyle>
	</Style>
	<Style id="branch21_part37_style">
		<LineStyle>
			<color>ffff13ec</color>
			<width>6.20786</width>
		</LineStyle>
	</Style>
	<Style id="branch9_part4_style">
		<LineStyle>
			<color>ffff0cf3</color>
			<width>3.67782</width>
		</LineStyle>
	</Style>
	<Style id="branch189_part26_style">
		<LineStyle>
			<color>ffff06f9</color>
			<width>6.86141</width>
		</LineStyle>
	</Style>
	<Style id="branch112_part50_style">
		<LineStyle>
			<color>ffffff00</color>
			<width>3.18634</width>
		</LineStyle>
	</Style>
	<Style id="branch237_part9_style">
		<LineStyle>
			<color>ffff06f9</color>
			<width>5.32307</width>
		</LineStyle>
	</Style>
	<Style id="circle_284.72366832116666_style">
		<LineStyle>
			<width>0.1</width>
		</LineStyle>
		<PolyStyle>
			<color>8fff708f</color>
			<outline>0</outline>
		</PolyStyle>
	</Style>
	<Style id="branch112_part49_style">
		<LineStyle>
			<color>fffffc03</color>
			<width>3.21996</width>
		</LineStyle>
	</Style>
	<Style id="branch57_part34_style">
		<LineStyle>
			<color>ffff04fb</color>
			<width>6.16426</width>
		</LineStyle>
	</Style>
	<Style id="branch246_part37_style">
		<LineStyle>
			<color>ffff06f9</color>
			<width>6.48501</width>
		</LineStyle>
	</Style>
	<Style id="branch60_part34_style">
		<LineStyle>
			<color>ffff06f9</color>
			<width>6.32777</width>
		</LineStyle>
	</Style>
	<Style id="circle_647.0992461844697_style">
		<LineStyle>
			<width>0.1</width>
		</LineStyle>
		<PolyStyle>
			<color>8fffff00</color>
			<outline>0</outline>
		</PolyStyle>
	</Style>
	<Style id="branch109_part44_style">
		<LineStyle>
			<color>ffff3dc2</color>
			<width>4.50314</width>
		</LineStyle>
	</Style>
	<Style id="branch67_part16_style">
		<LineStyle>
			<color>ffff03fc</color>
			<width>6.65532</width>
		</LineStyle>
	</Style>
	<Style id="branch237_part23_style">
		<LineStyle>
			<color>ffff07f8</color>
			<width>5.89568</width>
		</LineStyle>
	</Style>
	<Style id="branch214_part8_style">
		<LineStyle>
			<color>ffff03fc</color>
			<width>6.41352</width>
		</LineStyle>
	</Style>
	<Style id="branch256_part50_style">
		<LineStyle>
			<color>ffff09f6</color>
			<width>7</width>
		</LineStyle>
	</Style>
	<Style id="branch295_part6_style">
		<LineStyle>
			<color>ffff04fb</color>
			<width>6.5883</width>
		</LineStyle>
	</Style>
	<Style id="branch112_part45_style">
		<LineStyle>
			<color>ffffee11</color>
			<width>3.35444</width>
		</LineStyle>
	</Style>
	<Style id="branch111_part27_style">
		<LineStyle>
			<color>ffff4ab5</color>
			<width>3.28974</width>
		</LineStyle>
	</Style>
	<Style id="branch67_part23_style">
		<LineStyle>
			<color>ffff04fb</color>
			<width>6.69939</width>
		</LineStyle>
	</Style>
	<Style id="branch38_part43_style">
		<LineStyle>
			<color>ffff0af5</color>
			<width>6.54346</width>
		</LineStyle>
	</Style>
	<Style id="branch174_part5_style">
		<LineStyle>
			<color>ffff00ff</color>
			<width>6.97632</width>
		</LineStyle>
	</Style>
	<Style id="branch295_part25_style">
		<LineStyle>
			<color>ffff09f6</color>
			<width>6.76608</width>
		</LineStyle>
	</Style>
	<Style id="branch80_part44_style">
		<LineStyle>
			<color>ffff06f9</color>
			<width>6.87044</width>
		</LineStyle>
	</Style>
	<Style id="branch60_part33_style">
		<LineStyle>
			<color>ffff06f9</color>
			<width>6.33403</width>
		</LineStyle>
	</Style>
	<Style id="branch89_part37_style">
		<LineStyle>
			<color>ffff07f8</color>
			<width>6.41883</width>
		</LineStyle>
	</Style>
	<Style id="branch112_part38_style">
		<LineStyle>
			<color>ffffd52a</color>
			<width>3.58978</width>
		</LineStyle>
	</Style>
	<Style id="circle_485.3244346383523_style">
		<LineStyle>
			<width>0.1</width>
		</LineStyle>
		<PolyStyle>
			<color>8fffbf40</color>
			<outline>0</outline>
		</PolyStyle>
	</Style>
	<Style id="branch138_part46_style">
		<LineStyle>
			<color>ffff0ef1</color>
			<width>6.84019</width>
		</LineStyle>
	</Style>
	<Style id="branch250_part26_style">
		<LineStyle>
			<color>ffff12ed</color>
			<width>5.24451</width>
		</LineStyle>
	</Style>
	<Style id="branch109_part22_style">
		<LineStyle>
			<color>ffff2bd4</color>
			<width>3.94048</width>
		</LineStyle>
	</Style>
	<Style id="branch258_part33_style">
		<LineStyle>
			<color>ffff03fc</color>
			<width>6.63422</width>
		</LineStyle>
	</Style>
	<Style id="branch237_part17_style">
		<LineStyle>
			<color>ffff06f9</color>
			<width>5.65028</width>
		</LineStyle>
	</Style>
	<Style id="branch57_part11_style">
		<LineStyle>
			<color>ffff04fb</color>
			<width>5.17858</width>
		</LineStyle>
	</Style>
	<Style id="branch31_part17_style">
		<LineStyle>
			<color>ffff02fd</color>
			<width>6.3417</width>
		</LineStyle>
	</Style>
	<Style id="branch21_part27_style">
		<LineStyle>
			<color>ffff11ee</color>
			<width>5.72021</width>
		</LineStyle>
	</Style>
	<Style id="branch258_part8_style">
		<LineStyle>
			<color>ffff02fd</color>
			<width>6.0963</width>
		</LineStyle>
	</Style>
	<Style id="branch138_part31_style">
		<LineStyle>
			<color>ffff0cf3</color>
			<width>6.76791</width>
		</LineStyle>
	</Style>
	<Style id="branch67_part20_style">
		<LineStyle>
			<color>ffff03fc</color>
			<width>6.6805</width>
		</LineStyle>
	</Style>
	<Style id="branch246_part29_style">
		<LineStyle>
			<color>ffff05fa</color>
			<width>6.16809</width>
		</LineStyle>
	</Style>
	<Style id="branch189_part48_style">
		<LineStyle>
			<color>ffff06f9</color>
			<width>6.98845</width>
		</LineStyle>
	</Style>
	<Style id="branch31_part13_style">
		<LineStyle>
			<color>ffff02fd</color>
			<width>6.27622</width>
		</LineStyle>
	</Style>
	<Style id="branch9_part24_style">
		<LineStyle>
			<color>ffff13ec</color>
			<width>3.79196</width>
		</LineStyle>
	</Style>
	<Style id="branch101_part33_style">
		<LineStyle>
			<color>ffff41be</color>
			<width>3.28956</width>
		</LineStyle>
	</Style>
	<Style id="branch31_part22_style">
		<LineStyle>
			<color>ffff03fc</color>
			<width>6.42355</width>
		</LineStyle>
	</Style>
	<Style id="branch109_part6_style">
		<LineStyle>
			<color>ffff1ee1</color>
			<width>3.53127</width>
		</LineStyle>
	</Style>
	<Style id="branch31_part23_style">
		<LineStyle>
			<color>ffff03fc</color>
			<width>6.43992</width>
		</LineStyle>
	</Style>
	<Style id="branch57_part8_style">
		<LineStyle>
			<color>ffff04fb</color>
			<width>5.05001</width>
		</LineStyle>
	</Style>
	<Style id="branch237_part6_style">
		<LineStyle>
			<color>ffff06f9</color>
			<width>5.20037</width>
		</LineStyle>
	</Style>
	<Style id="branch295_part3_style">
		<LineStyle>
			<color>ffff03fc</color>
			<width>6.56023</width>
		</LineStyle>
	</Style>
	<Style id="branch80_part34_style">
		<LineStyle>
			<color>ffff06f9</color>
			<width>6.77208</width>
		</LineStyle>
	</Style>
	<Style id="branch138_part27_style">
		<LineStyle>
			<color>ffff0bf4</color>
			<width>6.74864</width>
		</LineStyle>
	</Style>
	<Style id="branch46_part5_style">
		<LineStyle>
			<color>ffff07f8</color>
			<width>6.42837</width>
		</LineStyle>
	</Style>
	<Style id="branch237_part50_style">
		<LineStyle>
			<color>ffff09f6</color>
			<width>7</width>
		</LineStyle>
	</Style>
	<Style id="branch36_part43_style">
		<LineStyle>
			<color>ffff0af5</color>
			<width>6.41805</width>
		</LineStyle>
	</Style>
	<Style id="branch256_part32_style">
		<LineStyle>
			<color>ffff06f9</color>
			<width>6.56525</width>
		</LineStyle>
	</Style>
	<Style id="branch8_part43_style">
		<LineStyle>
			<color>ffff0af5</color>
			<width>6.54251</width>
		</LineStyle>
	</Style>
	<Style id="branch237_part14_style">
		<LineStyle>
			<color>ffff06f9</color>
			<width>5.52757</width>
		</LineStyle>
	</Style>
	<Style id="branch46_part30_style">
		<LineStyle>
			<color>ffff08f7</color>
			<width>6.58587</width>
		</LineStyle>
	</Style>
	<Style id="branch101_part19_style">
		<LineStyle>
			<color>ffff33cc</color>
			<width>3.24577</width>
		</LineStyle>
	</Style>
	<Style id="branch256_part21_style">
		<LineStyle>
			<color>ffff05fa</color>
			<width>6.29957</width>
		</LineStyle>
	</Style>
	<Style id="branch36_part20_style">
		<LineStyle>
			<color>ffff08f7</color>
			<width>6.03924</width>
		</LineStyle>
	</Style>
	<Style id="branch8_part2_style">
		<LineStyle>
			<color>ffff04fb</color>
			<width>4.06137</width>
		</LineStyle>
	</Style>
	<Style id="branch246_part4_style">
		<LineStyle>
			<color>ffff01fe</color>
			<width>5.17772</width>
		</LineStyle>
	</Style>
	<Style id="branch60_part19_style">
		<LineStyle>
			<color>ffff06f9</color>
			<width>6.42177</width>
		</LineStyle>
	</Style>
	<Style id="circle_174.7167964698068_style">
		<LineStyle>
			<width>0.1</width>
		</LineStyle>
		<PolyStyle>
			<color>8fff45ba</color>
			<outline>0</outline>
		</PolyStyle>
	</Style>
	<Style id="branch101_part13_style">
		<LineStyle>
			<color>ffff2dd2</color>
			<width>3.227</width>
		</LineStyle>
	</Style>
	<Style id="branch46_part42_style">
		<LineStyle>
			<color>ffff09f6</color>
			<width>6.66147</width>
		</LineStyle>
	</Style>
	<Style id="circle_310.60763816854546_style">
		<LineStyle>
			<width>0.1</width>
		</LineStyle>
		<PolyStyle>
			<color>8fff7a85</color>
			<outline>0</outline>
		</PolyStyle>
	</Style>
	<Style id="branch89_part12_style">
		<LineStyle>
			<color>ffff06f9</color>
			<width>5.47317</width>
		</LineStyle>
	</Style>
	<Style id="branch214_part37_style">
		<LineStyle>
			<color>ffff05fa</color>
			<width>6.81847</width>
		</LineStyle>
	</Style>
	<Style id="branch250_part35_style">
		<LineStyle>
			<color>ffff18e7</color>
			<width>5.90282</width>
		</LineStyle>
	</Style>
	<Style id="branch109_part20_style">
		<LineStyle>
			<color>ffff29d6</color>
			<width>3.88933</width>
		</LineStyle>
	</Style>
	<Style id="branch111_part8_style">
		<LineStyle>
			<color>ffff44bb</color>
			<width>3.21697</width>
		</LineStyle>
	</Style>
	<Style id="branch295_part46_style">
		<LineStyle>
			<color>ffff0ff0</color>
			<width>6.96257</width>
		</LineStyle>
	</Style>
	<Style id="branch258_part19_style">
		<LineStyle>
			<color>ffff03fc</color>
			<width>6.33298</width>
		</LineStyle>
	</Style>
	<Style id="branch249_part10_style">
		<LineStyle>
			<color>ffff08f7</color>
			<width>5.60157</width>
		</LineStyle>
	</Style>
	<Style id="branch57_part24_style">
		<LineStyle>
			<color>ffff04fb</color>
			<width>5.7357</width>
		</LineStyle>
	</Style>
	<Style id="branch57_part15_style">
		<LineStyle>
			<color>ffff04fb</color>
			<width>5.35</width>
		</LineStyle>
	</Style>
	<Style id="branch8_part3_style">
		<LineStyle>
			<color>ffff04fb</color>
			<width>4.12189</width>
		</LineStyle>
	</Style>
	<Style id="branch67_part10_style">
		<LineStyle>
			<color>ffff03fc</color>
			<width>6.61756</width>
		</LineStyle>
	</Style>
	<Style id="branch21_part16_style">
		<LineStyle>
			<color>ffff0ff0</color>
			<width>5.1838</width>
		</LineStyle>
	</Style>
	<Style id="branch46_part17_style">
		<LineStyle>
			<color>ffff07f8</color>
			<width>6.50397</width>
		</LineStyle>
	</Style>
	<Style id="branch101_part21_style">
		<LineStyle>
			<color>ffff35ca</color>
			<width>3.25203</width>
		</LineStyle>
	</Style>
	<Style id="circle_569.4473366423333_style">
		<LineStyle>
			<width>0.1</width>
		</LineStyle>
		<PolyStyle>
			<color>8fffe01f</color>
			<outline>0</outline>
		</PolyStyle>
	</Style>
	<Style id="branch109_part15_style">
		<LineStyle>
			<color>ffff25da</color>
			<width>3.76145</width>
		</LineStyle>
	</Style>
	<Style id="branch246_part13_style">
		<LineStyle>
			<color>ffff02fd</color>
			<width>5.53425</width>
		</LineStyle>
	</Style>
	<Style id="branch9_part43_style">
		<LineStyle>
			<color>ffff19e6</color>
			<width>3.90039</width>
		</LineStyle>
	</Style>
	<Style id="branch109_part19_style">
		<LineStyle>
			<color>ffff28d7</color>
			<width>3.86375</width>
		</LineStyle>
	</Style>
	<Style id="circle_103.53587938951512_style">
		<LineStyle>
			<width>0.1</width>
		</LineStyle>
		<PolyStyle>
			<color>8fff29d6</color>
			<outline>0</outline>
		</PolyStyle>
	</Style>
	<Style id="branch246_part47_style">
		<LineStyle>
			<color>ffff07f8</color>
			<width>6.88116</width>
		</LineStyle>
	</Style>
	<Style id="branch8_part9_style">
		<LineStyle>
			<color>ffff05fa</color>
			<width>4.48498</width>
		</LineStyle>
	</Style>
	<Style id="branch67_part22_style">
		<LineStyle>
			<color>ffff04fb</color>
			<width>6.69309</width>
		</LineStyle>
	</Style>
	<Style id="branch38_part14_style">
		<LineStyle>
			<color>ffff08f7</color>
			<width>5.98125</width>
		</LineStyle>
	</Style>
	<Style id="branch9_part8_style">
		<LineStyle>
			<color>ffff0df2</color>
			<width>3.70064</width>
		</LineStyle>
	</Style>
	<Style id="branch256_part26_style">
		<LineStyle>
			<color>ffff06f9</color>
			<width>6.42033</width>
		</LineStyle>
	</Style>
	<Style id="circle_239.42672108825377_style">
		<LineStyle>
			<width>0.1</width>
		</LineStyle>
		<PolyStyle>
			<color>8fff5ea1</color>
			<outline>0</outline>
		</PolyStyle>
	</Style>
	<Style id="branch89_part43_style">
		<LineStyle>
			<color>ffff07f8</color>
			<width>6.64578</width>
		</LineStyle>
	</Style>
	<Style id="circle_478.8534421765076_style">
		<LineStyle>
			<width>0.1</width>
		</LineStyle>
		<PolyStyle>
			<color>8fffbd42</color>
			<outline>0</outline>
		</PolyStyle>
	</Style>
	<Style id="branch101_part28_style">
		<LineStyle>
			<color>ffff3cc3</color>
			<width>3.27392</width>
		</LineStyle>
	</Style>
	<Style id="branch138_part29_style">
		<LineStyle>
			<color>ffff0cf3</color>
			<width>6.75828</width>
		</LineStyle>
	</Style>
	<Style id="branch38_part41_style">
		<LineStyle>
			<color>ffff0af5</color>
			<width>6.50468</width>
		</LineStyle>
	</Style>
	<Style id="branch89_part42_style">
		<LineStyle>
			<color>ffff07f8</color>
			<width>6.60795</width>
		</LineStyle>
	</Style>
	<Style id="branch89_part1_style">
		<LineStyle>
			<color>ffff05fa</color>
			<width>5.05709</width>
		</LineStyle>
	</Style>
	<Style id="branch250_part44_style">
		<LineStyle>
			<color>ffff1de2</color>
			<width>6.56113</width>
		</LineStyle>
	</Style>
	<Style id="branch8_part31_style">
		<LineStyle>
			<color>ffff08f7</color>
			<width>5.81632</width>
		</LineStyle>
	</Style>
	<Style id="branch138_part1_style">
		<LineStyle>
			<color>ffff07f8</color>
			<width>6.62336</width>
		</LineStyle>
	</Style>
	<Style id="branch71_part41_style">
		<LineStyle>
			<color>ffff06f9</color>
			<width>6.61991</width>
		</LineStyle>
	</Style>
	<Style id="branch174_part35_style">
		<LineStyle>
			<color>ffff01fe</color>
			<width>6.99211</width>
		</LineStyle>
	</Style>
	<Style id="branch111_part42_style">
		<LineStyle>
			<color>ffff4fb0</color>
			<width>3.34718</width>
		</LineStyle>
	</Style>
	<Style id="branch89_part31_style">
		<LineStyle>
			<color>ffff07f8</color>
			<width>6.19187</width>
		</LineStyle>
	</Style>
	<Style id="branch38_part24_style">
		<LineStyle>
			<color>ffff09f6</color>
			<width>6.17512</width>
		</LineStyle>
	</Style>
	<Style id="circle_588.8603140278675_style">
		<LineStyle>
			<width>0.1</width>
		</LineStyle>
		<PolyStyle>
			<color>8fffe817</color>
			<outline>0</outline>
		</PolyStyle>
	</Style>
	<Style id="circle_394.7305401725265_style">
		<LineStyle>
			<width>0.1</width>
		</LineStyle>
		<PolyStyle>
			<color>8fff9c63</color>
			<outline>0</outline>
		</PolyStyle>
	</Style>
	<Style id="branch21_part30_style">
		<LineStyle>
			<color>ffff12ed</color>
			<width>5.8665</width>
		</LineStyle>
	</Style>
	<Style id="branch258_part5_style">
		<LineStyle>
			<color>ffff02fd</color>
			<width>6.03175</width>
		</LineStyle>
	</Style>
	<Style id="branch189_part44_style">
		<LineStyle>
			<color>ffff06f9</color>
			<width>6.96535</width>
		</LineStyle>
	</Style>
	<Style id="branch246_part26_style">
		<LineStyle>
			<color>ffff04fb</color>
			<width>6.04925</width>
		</LineStyle>
	</Style>
	<Style id="branch246_part38_style">
		<LineStyle>
			<color>ffff06f9</color>
			<width>6.52462</width>
		</LineStyle>
	</Style>
	<Style id="branch112_part33_style">
		<LineStyle>
			<color>ffffc43b</color>
			<width>3.75788</width>
		</LineStyle>
	</Style>
	<Style id="branch31_part37_style">
		<LineStyle>
			<color>ffff03fc</color>
			<width>6.6691</width>
		</LineStyle>
	</Style>
	<Style id="branch250_part48_style">
		<LineStyle>
			<color>ffff1fe0</color>
			<width>6.85371</width>
		</LineStyle>
	</Style>
	<Style id="branch109_part3_style">
		<LineStyle>
			<color>ffff1be4</color>
			<width>3.45454</width>
		</LineStyle>
	</Style>
	<Style id="branch111_part36_style">
		<LineStyle>
			<color>ffff4db2</color>
			<width>3.3242</width>
		</LineStyle>
	</Style>
	<Style id="branch112_part43_style">
		<LineStyle>
			<color>ffffe718</color>
			<width>3.42168</width>
		</LineStyle>
	</Style>
	<Style id="branch60_part47_style">
		<LineStyle>
			<color>ffff06f9</color>
			<width>6.24629</width>
		</LineStyle>
	</Style>
	<Style id="branch109_part46_style">
		<LineStyle>
			<color>ffff3fc0</color>
			<width>4.55429</width>
		</LineStyle>
	</Style>
	<Style id="branch46_part32_style">
		<LineStyle>
			<color>ffff08f7</color>
			<width>6.59847</width>
		</LineStyle>
	</Style>
	<Style id="branch214_part40_style">
		<LineStyle>
			<color>ffff05fa</color>
			<width>6.86036</width>
		</LineStyle>
	</Style>
	<Style id="branch295_part16_style">
		<LineStyle>
			<color>ffff07f8</color>
			<width>6.68187</width>
		</LineStyle>
	</Style>
	<Style id="branch38_part31_style">
		<LineStyle>
			<color>ffff0af5</color>
			<width>6.31082</width>
		</LineStyle>
	</Style>
	<Style id="branch112_part17_style">
		<LineStyle>
			<color>ffff8c73</color>
			<width>4.2958</width>
		</LineStyle>
	</Style>
	<Style id="branch237_part18_style">
		<LineStyle>
			<color>ffff07f8</color>
			<width>5.69118</width>
		</LineStyle>
	</Style>
	<Style id="branch138_part45_style">
		<LineStyle>
			<color>ffff0ef1</color>
			<width>6.83537</width>
		</LineStyle>
	</Style>
	<Style id="branch138_part11_style">
		<LineStyle>
			<color>ffff08f7</color>
			<width>6.67155</width>
		</LineStyle>
	</Style>
	<Style id="branch250_part2_style">
		<LineStyle>
			<color>ffff04fb</color>
			<width>3.48903</width>
		</LineStyle>
	</Style>
	<Style id="branch9_part40_style">
		<LineStyle>
			<color>ffff18e7</color>
			<width>3.88327</width>
		</LineStyle>
	</Style>
	<Style id="branch31_part16_style">
		<LineStyle>
			<color>ffff02fd</color>
			<width>6.32533</width>
		</LineStyle>
	</Style>
	<Style id="branch250_part9_style">
		<LineStyle>
			<color>ffff08f7</color>
			<width>4.00105</width>
		</LineStyle>
	</Style>
	<Style id="branch295_part44_style">
		<LineStyle>
			<color>ffff0ff0</color>
			<width>6.94386</width>
		</LineStyle>
	</Style>
	<Style id="branch246_part15_style">
		<LineStyle>
			<color>ffff02fd</color>
			<width>5.61348</width>
		</LineStyle>
	</Style>
	<Style id="branch31_part18_style">
		<LineStyle>
			<color>ffff02fd</color>
			<width>6.35807</width>
		</LineStyle>
	</Style>
	<Style id="branch46_part44_style">
		<LineStyle>
			<color>ffff09f6</color>
			<width>6.67407</width>
		</LineStyle>
	</Style>
	<Style id="branch258_part9_style">
		<LineStyle>
			<color>ffff02fd</color>
			<width>6.11782</width>
		</LineStyle>
	</Style>
	<Style id="branch101_part38_style">
		<LineStyle>
			<color>ffff46b9</color>
			<width>3.3052</width>
		</LineStyle>
	</Style>
	<Style id="branch258_part32_style">
		<LineStyle>
			<color>ffff03fc</color>
			<width>6.6127</width>
		</LineStyle>
	</Style>
	<Style id="branch101_part11_style">
		<LineStyle>
			<color>ffff2bd4</color>
			<width>3.22075</width>
		</LineStyle>
	</Style>
	<Style id="branch138_part30_style">
		<LineStyle>
			<color>ffff0cf3</color>
			<width>6.76309</width>
		</LineStyle>
	</Style>
	<Style id="branch38_part22_style">
		<LineStyle>
			<color>ffff09f6</color>
			<width>6.13634</width>
		</LineStyle>
	</Style>
	<Style id="branch60_part14_style">
		<LineStyle>
			<color>ffff06f9</color>
			<width>6.45311</width>
		</LineStyle>
	</Style>
	<Style id="branch89_part50_style">
		<LineStyle>
			<color>ffff08f7</color>
			<width>6.91056</width>
		</LineStyle>
	</Style>
	<Style id="branch21_part42_style">
		<LineStyle>
			<color>ffff14eb</color>
			<width>6.45168</width>
		</LineStyle>
	</Style>
	<Style id="branch80_part49_style">
		<LineStyle>
			<color>ffff07f8</color>
			<width>6.91962</width>
		</LineStyle>
	</Style>
	<Style id="branch31_part19_style">
		<LineStyle>
			<color>ffff02fd</color>
			<width>6.37444</width>
		</LineStyle>
	</Style>
	<Style id="branch31_part40_style">
		<LineStyle>
			<color>ffff03fc</color>
			<width>6.71821</width>
		</LineStyle>
	</Style>
	<Style id="branch36_part3_style">
		<LineStyle>
			<color>ffff06f9</color>
			<width>5.75926</width>
		</LineStyle>
	</Style>
	<Style id="branch249_part39_style">
		<LineStyle>
			<color>ffff0ff0</color>
			<width>6.61543</width>
		</LineStyle>
	</Style>
	<Style id="branch71_part1_style">
		<LineStyle>
			<color>ffff05fa</color>
			<width>5.62124</width>
		</LineStyle>
	</Style>
	<Style id="branch189_part40_style">
		<LineStyle>
			<color>ffff06f9</color>
			<width>6.94225</width>
		</LineStyle>
	</Style>
	<Style id="branch295_part2_style">
		<LineStyle>
			<color>ffff03fc</color>
			<width>6.55087</width>
		</LineStyle>
	</Style>
	<Style id="branch80_part27_style">
		<LineStyle>
			<color>ffff05fa</color>
			<width>6.70323</width>
		</LineStyle>
	</Style>
	<Style id="branch174_part41_style">
		<LineStyle>
			<color>ffff01fe</color>
			<width>6.99526</width>
		</LineStyle>
	</Style>
	<Style id="branch250_part1_style">
		<LineStyle>
			<color>ffff03fc</color>
			<width>3.41588</width>
		</LineStyle>
	</Style>
	<Style id="branch174_part42_style">
		<LineStyle>
			<color>ffff01fe</color>
			<width>6.99579</width>
		</LineStyle>
	</Style>
	<Style id="branch246_part30_style">
		<LineStyle>
			<color>ffff05fa</color>
			<width>6.2077</width>
		</LineStyle>
	</Style>
	<Style id="branch256_part41_style">
		<LineStyle>
			<color>ffff08f7</color>
			<width>6.78262</width>
		</LineStyle>
	</Style>
	<Style id="branch38_part9_style">
		<LineStyle>
			<color>ffff08f7</color>
			<width>5.88432</width>
		</LineStyle>
	</Style>
	<Style id="branch174_part16_style">
		<LineStyle>
			<color>ffff01fe</color>
			<width>6.98211</width>
		</LineStyle>
	</Style>
	<Style id="branch57_part45_style">
		<LineStyle>
			<color>ffff04fb</color>
			<width>6.63567</width>
		</LineStyle>
	</Style>
	<Style id="branch71_part46_style">
		<LineStyle>
			<color>ffff06f9</color>
			<width>6.74474</width>
		</LineStyle>
	</Style>
	<Style id="branch57_part3_style">
		<LineStyle>
			<color>ffff04fb</color>
			<width>4.83573</width>
		</LineStyle>
	</Style>
	<Style id="branch111_part6_style">
		<LineStyle>
			<color>ffff44bb</color>
			<width>3.20932</width>
		</LineStyle>
	</Style>
	<Style id="branch256_part8_style">
		<LineStyle>
			<color>ffff03fc</color>
			<width>5.98558</width>
		</LineStyle>
	</Style>
	<Style id="branch111_part1_style">
		<LineStyle>
			<color>ffff42bd</color>
			<width>3.19017</width>
		</LineStyle>
	</Style>
	<Style id="branch89_part22_style">
		<LineStyle>
			<color>ffff06f9</color>
			<width>5.85143</width>
		</LineStyle>
	</Style>
	<Style id="branch295_part12_style">
		<LineStyle>
			<color>ffff06f9</color>
			<width>6.64444</width>
		</LineStyle>
	</Style>
	<Style id="branch295_part21_style">
		<LineStyle>
			<color>ffff08f7</color>
			<width>6.72865</width>
		</LineStyle>
	</Style>
	<Style id="branch214_part3_style">
		<LineStyle>
			<color>ffff03fc</color>
			<width>6.3437</width>
		</LineStyle>
	</Style>
	<Style id="branch138_part6_style">
		<LineStyle>
			<color>ffff08f7</color>
			<width>6.64745</width>
		</LineStyle>
	</Style>
	<Style id="branch246_part48_style">
		<LineStyle>
			<color>ffff07f8</color>
			<width>6.92077</width>
		</LineStyle>
	</Style>
	<Style id="branch295_part38_style">
		<LineStyle>
			<color>ffff0df2</color>
			<width>6.88772</width>
		</LineStyle>
	</Style>
	<Style id="branch31_part27_style">
		<LineStyle>
			<color>ffff03fc</color>
			<width>6.5054</width>
		</LineStyle>
	</Style>
	<Style id="branch57_part46_style">
		<LineStyle>
			<color>ffff04fb</color>
			<width>6.67853</width>
		</LineStyle>
	</Style>
	<Style id="branch237_part33_style">
		<LineStyle>
			<color>ffff08f7</color>
			<width>6.30469</width>
		</LineStyle>
	</Style>
	<Style id="branch80_part36_style">
		<LineStyle>
			<color>ffff06f9</color>
			<width>6.79175</width>
		</LineStyle>
	</Style>
	<Style id="branch89_part33_style">
		<LineStyle>
			<color>ffff07f8</color>
			<width>6.26752</width>
		</LineStyle>
	</Style>
	<Style id="branch109_part4_style">
		<LineStyle>
			<color>ffff1ce3</color>
			<width>3.48012</width>
		</LineStyle>
	</Style>
	<Style id="branch36_part34_style">
		<LineStyle>
			<color>ffff09f6</color>
			<width>6.26982</width>
		</LineStyle>
	</Style>
	<Style id="branch71_part21_style">
		<LineStyle>
			<color>ffff06f9</color>
			<width>6.12057</width>
		</LineStyle>
	</Style>
	<Style id="branch31_part43_style">
		<LineStyle>
			<color>ffff03fc</color>
			<width>6.76732</width>
		</LineStyle>
	</Style>
	<Style id="branch89_part29_style">
		<LineStyle>
			<color>ffff07f8</color>
			<width>6.11622</width>
		</LineStyle>
	</Style>
	<Style id="branch174_part1_style">
		<LineStyle>
			<color>ffff00ff</color>
			<width>6.97422</width>
		</LineStyle>
	</Style>
	<Style id="branch80_part30_style">
		<LineStyle>
			<color>ffff05fa</color>
			<width>6.73273</width>
		</LineStyle>
	</Style>
	<Style id="branch80_part14_style">
		<LineStyle>
			<color>ffff04fb</color>
			<width>6.57536</width>
		</LineStyle>
	</Style>
	<Style id="branch111_part32_style">
		<LineStyle>
			<color>ffff4cb3</color>
			<width>3.30888</width>
		</LineStyle>
	</Style>
	<Style id="branch256_part18_style">
		<LineStyle>
			<color>ffff04fb</color>
			<width>6.22711</width>
		</LineStyle>
	</Style>
	<Style id="branch237_part4_style">
		<LineStyle>
			<color>ffff05fa</color>
			<width>5.11857</width>
		</LineStyle>
	</Style>
	<Style id="branch250_part40_style">
		<LineStyle>
			<color>ffff1be4</color>
			<width>6.26855</width>
		</LineStyle>
	</Style>
	<Style id="branch112_part39_style">
		<LineStyle>
			<color>ffffd926</color>
			<width>3.55616</width>
		</LineStyle>
	</Style>
	<Style id="branch36_part14_style">
		<LineStyle>
			<color>ffff07f8</color>
			<width>5.94043</width>
		</LineStyle>
	</Style>
	<Style id="branch101_part49_style">
		<LineStyle>
			<color>ffff51ae</color>
			<width>3.33961</width>
		</LineStyle>
	</Style>
	<Style id="branch8_part18_style">
		<LineStyle>
			<color>ffff06f9</color>
			<width>5.02962</width>
		</LineStyle>
	</Style>
	<Style id="circle_401.20153263437123_style">
		<LineStyle>
			<width>0.1</width>
		</LineStyle>
		<PolyStyle>
			<color>8fff9e61</color>
			<outline>0</outline>
		</PolyStyle>
	</Style>
	<Style id="branch89_part14_style">
		<LineStyle>
			<color>ffff06f9</color>
			<width>5.54883</width>
		</LineStyle>
	</Style>
	<Style id="branch258_part7_style">
		<LineStyle>
			<color>ffff02fd</color>
			<width>6.07478</width>
		</LineStyle>
	</Style>
	<Style id="branch80_part4_style">
		<LineStyle>
			<color>ffff03fc</color>
			<width>6.477</width>
		</LineStyle>
	</Style>
	<Style id="branch57_part28_style">
		<LineStyle>
			<color>ffff04fb</color>
			<width>5.90712</width>
		</LineStyle>
	</Style>
	<Style id="branch138_part9_style">
		<LineStyle>
			<color>ffff08f7</color>
			<width>6.66191</width>
		</LineStyle>
	</Style>
	<Style id="branch258_part2_style">
		<LineStyle>
			<color>ffff02fd</color>
			<width>5.9672</width>
		</LineStyle>
	</Style>
	<Style id="branch80_part17_style">
		<LineStyle>
			<color>ffff04fb</color>
			<width>6.60487</width>
		</LineStyle>
	</Style>
	<Style id="branch101_part37_style">
		<LineStyle>
			<color>ffff45ba</color>
			<width>3.30208</width>
		</LineStyle>
	</Style>
	<Style id="branch189_part17_style">
		<LineStyle>
			<color>ffff05fa</color>
			<width>6.80944</width>
		</LineStyle>
	</Style>
	<Style id="branch174_part40_style">
		<LineStyle>
			<color>ffff01fe</color>
			<width>6.99474</width>
		</LineStyle>
	</Style>
	<Style id="branch246_part36_style">
		<LineStyle>
			<color>ffff06f9</color>
			<width>6.44539</width>
		</LineStyle>
	</Style>
	<Style id="branch112_part31_style">
		<LineStyle>
			<color>ffffbd42</color>
			<width>3.82512</width>
		</LineStyle>
	</Style>
	<Style id="branch67_part5_style">
		<LineStyle>
			<color>ffff03fc</color>
			<width>6.58609</width>
		</LineStyle>
	</Style>
	<Style id="circle_213.54275124087502_style">
		<LineStyle>
			<width>0.1</width>
		</LineStyle>
		<PolyStyle>
			<color>8fff54ab</color>
			<outline>0</outline>
		</PolyStyle>
	</Style>
	<Style id="branch258_part20_style">
		<LineStyle>
			<color>ffff03fc</color>
			<width>6.3545</width>
		</LineStyle>
	</Style>
	<Style id="branch46_part34_style">
		<LineStyle>
			<color>ffff08f7</color>
			<width>6.61107</width>
		</LineStyle>
	</Style>
	<Style id="branch256_part7_style">
		<LineStyle>
			<color>ffff03fc</color>
			<width>5.96143</width>
		</LineStyle>
	</Style>
	<Style id="branch101_part27_style">
		<LineStyle>
			<color>ffff3bc4</color>
			<width>3.2708</width>
		</LineStyle>
	</Style>
	<Style id="branch109_part33_style">
		<LineStyle>
			<color>ffff34cb</color>
			<width>4.22181</width>
		</LineStyle>
	</Style>
	<Style id="branch60_part11_style">
		<LineStyle>
			<color>ffff06f9</color>
			<width>6.47191</width>
		</LineStyle>
	</Style>
	<Style id="branch112_part46_style">
		<LineStyle>
			<color>fffff10e</color>
			<width>3.32082</width>
		</LineStyle>
	</Style>
	<Style id="branch21_part36_style">
		<LineStyle>
			<color>ffff13ec</color>
			<width>6.15909</width>
		</LineStyle>
	</Style>
	<Style id="branch138_part33_style">
		<LineStyle>
			<color>ffff0cf3</color>
			<width>6.77755</width>
		</LineStyle>
	</Style>
	<Style id="branch101_part26_style">
		<LineStyle>
			<color>ffff3ac5</color>
			<width>3.26767</width>
		</LineStyle>
	</Style>
	<Style id="branch46_part50_style">
		<LineStyle>
			<color>ffff09f6</color>
			<width>6.71187</width>
		</LineStyle>
	</Style>
	<Style id="branch31_part10_style">
		<LineStyle>
			<color>ffff02fd</color>
			<width>6.22711</width>
		</LineStyle>
	</Style>
	<Style id="branch111_part19_style">
		<LineStyle>
			<color>ffff48b7</color>
			<width>3.2591</width>
		</LineStyle>
	</Style>
	<Style id="branch174_part22_style">
		<LineStyle>
			<color>ffff01fe</color>
			<width>6.98527</width>
		</LineStyle>
	</Style>
	<Style id="branch21_part41_style">
		<LineStyle>
			<color>ffff14eb</color>
			<width>6.40291</width>
		</LineStyle>
	</Style>
	<Style id="branch250_part13_style">
		<LineStyle>
			<color>ffff0af5</color>
			<width>4.29363</width>
		</LineStyle>
	</Style>
	<Style id="branch237_part7_style">
		<LineStyle>
			<color>ffff06f9</color>
			<width>5.24127</width>
		</LineStyle>
	</Style>
	<Style id="branch174_part39_style">
		<LineStyle>
			<color>ffff01fe</color>
			<width>6.99421</width>
		</LineStyle>
	</Style>
	<Style id="branch138_part3_style">
		<LineStyle>
			<color>ffff07f8</color>
			<width>6.633</width>
		</LineStyle>
	</Style>
	<Style id="branch249_part47_style">
		<LineStyle>
			<color>ffff10ef</color>
			<width>6.89512</width>
		</LineStyle>
	</Style>
	<Style id="branch89_part16_style">
		<LineStyle>
			<color>ffff06f9</color>
			<width>5.62448</width>
		</LineStyle>
	</Style>
	<Style id="branch295_part5_style">
		<LineStyle>
			<color>ffff04fb</color>
			<width>6.57894</width>
		</LineStyle>
	</Style>
	<Style id="branch101_part2_style">
		<LineStyle>
			<color>ffff23dc</color>
			<width>3.1926</width>
		</LineStyle>
	</Style>
	<Style id="branch80_part32_style">
		<LineStyle>
			<color>ffff05fa</color>
			<width>6.75241</width>
		</LineStyle>
	</Style>
	<Style id="branch214_part18_style">
		<LineStyle>
			<color>ffff04fb</color>
			<width>6.55316</width>
		</LineStyle>
	</Style>
	<Style id="branch57_part5_style">
		<LineStyle>
			<color>ffff04fb</color>
			<width>4.92144</width>
		</LineStyle>
	</Style>
	<Style id="circle_601.8022989515568_style">
		<LineStyle>
			<width>0.1</width>
		</LineStyle>
		<PolyStyle>
			<color>8fffed12</color>
			<outline>0</outline>
		</PolyStyle>
	</Style>
	<Style id="branch214_part43_style">
		<LineStyle>
			<color>ffff05fa</color>
			<width>6.90225</width>
		</LineStyle>
	</Style>
	<Style id="branch31_part5_style">
		<LineStyle>
			<color>ffff02fd</color>
			<width>6.14526</width>
		</LineStyle>
	</Style>
	<Style id="branch101_part12_style">
		<LineStyle>
			<color>ffff2cd3</color>
			<width>3.22388</width>
		</LineStyle>
	</Style>
	<Style id="circle_291.1946607830114_style">
		<LineStyle>
			<width>0.1</width>
		</LineStyle>
		<PolyStyle>
			<color>8fff738c</color>
			<outline>0</outline>
		</PolyStyle>
	</Style>
	<Style id="branch214_part13_style">
		<LineStyle>
			<color>ffff04fb</color>
			<width>6.48334</width>
		</LineStyle>
	</Style>
	<Style id="branch237_part5_style">
		<LineStyle>
			<color>ffff06f9</color>
			<width>5.15947</width>
		</LineStyle>
	</Style>
	<Style id="circle_77.65190954213631_style">
		<LineStyle>
			<width>0.1</width>
		</LineStyle>
		<PolyStyle>
			<color>8fff1fe0</color>
			<outline>0</outline>
		</PolyStyle>
	</Style>
	<Style id="branch112_part26_style">
		<LineStyle>
			<color>ffffac53</color>
			<width>3.99322</width>
		</LineStyle>
	</Style>
	<Style id="branch31_part42_style">
		<LineStyle>
			<color>ffff03fc</color>
			<width>6.75095</width>
		</LineStyle>
	</Style>
	<Style id="branch250_part21_style">
		<LineStyle>
			<color>ffff0ff0</color>
			<width>4.87879</width>
		</LineStyle>
	</Style>
	<Style id="branch189_part49_style">
		<LineStyle>
			<color>ffff06f9</color>
			<width>6.99423</width>
		</LineStyle>
	</Style>
	<Style id="branch256_part5_style">
		<LineStyle>
			<color>ffff02fd</color>
			<width>5.91312</width>
		</LineStyle>
	</Style>
	<Style id="branch111_part20_style">
		<LineStyle>
			<color>ffff48b7</color>
			<width>3.26293</width>
		</LineStyle>
	</Style>
	<Style id="circle_381.78855524883716_style">
		<LineStyle>
			<width>0.1</width>
		</LineStyle>
		<PolyStyle>
			<color>8fff9669</color>
			<outline>0</outline>
		</PolyStyle>
	</Style>
	<Style id="branch237_part10_style">
		<LineStyle>
			<color>ffff06f9</color>
			<width>5.36397</width>
		</LineStyle>
	</Style>
	<Style id="branch57_part19_style">
		<LineStyle>
			<color>ffff04fb</color>
			<width>5.52142</width>
		</LineStyle>
	</Style>
	<Style id="circle_200.60076631718562_style">
		<LineStyle>
			<width>0.1</width>
		</LineStyle>
		<PolyStyle>
			<color>8fff4fb0</color>
			<outline>0</outline>
		</PolyStyle>
	</Style>
	<Style id="branch138_part34_style">
		<LineStyle>
			<color>ffff0cf3</color>
			<width>6.78237</width>
		</LineStyle>
	</Style>
	<Style id="branch71_part3_style">
		<LineStyle>
			<color>ffff05fa</color>
			<width>5.67117</width>
		</LineStyle>
	</Style>
	<Style id="branch67_part42_style">
		<LineStyle>
			<color>ffff04fb</color>
			<width>6.81898</width>
		</LineStyle>
	</Style>
	<Style id="branch237_part16_style">
		<LineStyle>
			<color>ffff06f9</color>
			<width>5.60937</width>
		</LineStyle>
	</Style>
	<Style id="branch295_part15_style">
		<LineStyle>
			<color>ffff07f8</color>
			<width>6.67251</width>
		</LineStyle>
	</Style>
	<Style id="branch250_part17_style">
		<LineStyle>
			<color>ffff0df2</color>
			<width>4.58621</width>
		</LineStyle>
	</Style>
	<Style id="branch9_part18_style">
		<LineStyle>
			<color>ffff11ee</color>
			<width>3.75771</width>
		</LineStyle>
	</Style>
	<Style id="branch89_part49_style">
		<LineStyle>
			<color>ffff08f7</color>
			<width>6.87274</width>
		</LineStyle>
	</Style>
	<Style id="branch57_part42_style">
		<LineStyle>
			<color>ffff04fb</color>
			<width>6.5071</width>
		</LineStyle>
	</Style>
	<Style id="branch89_part3_style">
		<LineStyle>
			<color>ffff05fa</color>
			<width>5.13274</width>
		</LineStyle>
	</Style>
	<Style id="branch46_part29_style">
		<LineStyle>
			<color>ffff08f7</color>
			<width>6.57957</width>
		</LineStyle>
	</Style>
	<Style id="circle_135.89084169873865_style">
		<LineStyle>
			<width>0.1</width>
		</LineStyle>
		<PolyStyle>
			<color>8fff36c9</color>
			<outline>0</outline>
		</PolyStyle>
	</Style>
	<Style id="circle_232.9557286264091_style">
		<LineStyle>
			<width>0.1</width>
		</LineStyle>
		<PolyStyle>
			<color>8fff5ca3</color>
			<outline>0</outline>
		</PolyStyle>
	</Style>
	<Style id="branch189_part13_style">
		<LineStyle>
			<color>ffff05fa</color>
			<width>6.78634</width>
		</LineStyle>
	</Style>
	<Style id="branch8_part40_style">
		<LineStyle>
			<color>ffff09f6</color>
			<width>6.36096</width>
		</LineStyle>
	</Style>
	<Style id="branch36_part30_style">
		<LineStyle>
			<color>ffff09f6</color>
			<width>6.20394</width>
		</LineStyle>
	</Style>
	<Style id="branch109_part37_style">
		<LineStyle>
			<color>ffff37c8</color>
			<width>4.32411</width>
		</LineStyle>
	</Style>
	<Style id="branch237_part12_style">
		<LineStyle>
			<color>ffff06f9</color>
			<width>5.44577</width>
		</LineStyle>
	</Style>
	<Style id="branch174_part28_style">
		<LineStyle>
			<color>ffff01fe</color>
			<width>6.98842</width>
		</LineStyle>
	</Style>
	<Style id="branch9_part6_style">
		<LineStyle>
			<color>ffff0df2</color>
			<width>3.68923</width>
		</LineStyle>
	</Style>
	<Style id="branch112_part5_style">
		<LineStyle>
			<color>ffff639c</color>
			<width>4.69925</width>
		</LineStyle>
	</Style>
	<Style id="branch46_part12_style">
		<LineStyle>
			<color>ffff07f8</color>
			<width>6.47247</width>
		</LineStyle>
	</Style>
	<Style id="branch256_part15_style">
		<LineStyle>
			<color>ffff04fb</color>
			<width>6.15465</width>
		</LineStyle>
	</Style>
	<Style id="branch258_part14_style">
		<LineStyle>
			<color>ffff02fd</color>
			<width>6.2254</width>
		</LineStyle>
	</Style>
	<Style id="branch9_part2_style">
		<LineStyle>
			<color>ffff0bf4</color>
			<width>3.6664</width>
		</LineStyle>
	</Style>
	<Style id="branch256_part19_style">
		<LineStyle>
			<color>ffff04fb</color>
			<width>6.25126</width>
		</LineStyle>
	</Style>
	<Style id="branch36_part4_style">
		<LineStyle>
			<color>ffff06f9</color>
			<width>5.77573</width>
		</LineStyle>
	</Style>
	<Style id="circle_194.1297738553409_style">
		<LineStyle>
			<width>0.1</width>
		</LineStyle>
		<PolyStyle>
			<color>8fff4cb3</color>
			<outline>0</outline>
		</PolyStyle>
	</Style>
	<Style id="branch174_part23_style">
		<LineStyle>
			<color>ffff01fe</color>
			<width>6.98579</width>
		</LineStyle>
	</Style>
	<Style id="branch46_part11_style">
		<LineStyle>
			<color>ffff07f8</color>
			<width>6.46617</width>
		</LineStyle>
	</Style>
	<Style id="branch38_part47_style">
		<LineStyle>
			<color>ffff0bf4</color>
			<width>6.621</width>
		</LineStyle>
	</Style>
	<Style id="branch250_part8_style">
		<LineStyle>
			<color>ffff07f8</color>
			<width>3.9279</width>
		</LineStyle>
	</Style>
	<Style id="branch109_part35_style">
		<LineStyle>
			<color>ffff36c9</color>
			<width>4.27296</width>
		</LineStyle>
	</Style>
	<Style id="branch249_part36_style">
		<LineStyle>
			<color>ffff0ef1</color>
			<width>6.51055</width>
		</LineStyle>
	</Style>
	<Style id="branch80_part10_style">
		<LineStyle>
			<color>ffff04fb</color>
			<width>6.53602</width>
		</LineStyle>
	</Style>
	<Style id="circle_265.3106909356326_style">
		<LineStyle>
			<width>0.1</width>
		</LineStyle>
		<PolyStyle>
			<color>8fff6996</color>
			<outline>0</outline>
		</PolyStyle>
	</Style>
	<Style id="branch80_part47_style">
		<LineStyle>
			<color>ffff07f8</color>
			<width>6.89994</width>
		</LineStyle>
	</Style>
	<Style id="branch21_part34_style">
		<LineStyle>
			<color>ffff12ed</color>
			<width>6.06156</width>
		</LineStyle>
	</Style>
	<Style id="branch46_part39_style">
		<LineStyle>
			<color>ffff08f7</color>
			<width>6.64257</width>
		</LineStyle>
	</Style>
	<Style id="branch60_part10_style">
		<LineStyle>
			<color>ffff06f9</color>
			<width>6.47818</width>
		</LineStyle>
	</Style>
	<Style id="branch21_part31_style">
		<LineStyle>
			<color>ffff12ed</color>
			<width>5.91527</width>
		</LineStyle>
	</Style>
	<Style id="branch57_part36_style">
		<LineStyle>
			<color>ffff04fb</color>
			<width>6.24997</width>
		</LineStyle>
	</Style>
	<Style id="branch31_part20_style">
		<LineStyle>
			<color>ffff02fd</color>
			<width>6.39081</width>
		</LineStyle>
	</Style>
	<Style id="branch189_part21_style">
		<LineStyle>
			<color>ffff05fa</color>
			<width>6.83254</width>
		</LineStyle>
	</Style>
	<Style id="circle_556.505351718644_style">
		<LineStyle>
			<width>0.1</width>
		</LineStyle>
		<PolyStyle>
			<color>8fffdb24</color>
			<outline>0</outline>
		</PolyStyle>
	</Style>
	<Style id="branch111_part30_style">
		<LineStyle>
			<color>ffff4bb4</color>
			<width>3.30122</width>
		</LineStyle>
	</Style>
	<Style id="branch174_part46_style">
		<LineStyle>
			<color>ffff01fe</color>
			<width>6.9979</width>
		</LineStyle>
	</Style>
	<Style id="branch174_part50_style">
		<LineStyle>
			<color>ffff01fe</color>
			<width>7</width>
		</LineStyle>
	</Style>
	<Style id="branch112_part18_style">
		<LineStyle>
			<color>ffff906f</color>
			<width>4.26218</width>
		</LineStyle>
	</Style>
	<Style id="circle_524.1503894094205_style">
		<LineStyle>
			<width>0.1</width>
		</LineStyle>
		<PolyStyle>
			<color>8fffcf30</color>
			<outline>0</outline>
		</PolyStyle>
	</Style>
	<Style id="branch101_part40_style">
		<LineStyle>
			<color>ffff48b7</color>
			<width>3.31146</width>
		</LineStyle>
	</Style>
	<Style id="branch21_part22_style">
		<LineStyle>
			<color>ffff10ef</color>
			<width>5.47639</width>
		</LineStyle>
	</Style>
	<Style id="branch8_part5_style">
		<LineStyle>
			<color>ffff04fb</color>
			<width>4.24292</width>
		</LineStyle>
	</Style>
	<Style id="branch138_part38_style">
		<LineStyle>
			<color>ffff0df2</color>
			<width>6.80164</width>
		</LineStyle>
	</Style>
	<Style id="branch71_part38_style">
		<LineStyle>
			<color>ffff06f9</color>
			<width>6.54501</width>
		</LineStyle>
	</Style>
	<Style id="branch174_part31_style">
		<LineStyle>
			<color>ffff01fe</color>
			<width>6.99</width>
		</LineStyle>
	</Style>
	<Style id="circle_336.49160801592427_style">
		<LineStyle>
			<width>0.1</width>
		</LineStyle>
		<PolyStyle>
			<color>8fff857a</color>
			<outline>0</outline>
		</PolyStyle>
	</Style>
	<Style id="branch111_part43_style">
		<LineStyle>
			<color>ffff4fb0</color>
			<width>3.35101</width>
		</LineStyle>
	</Style>
	<Style id="circle_452.96947232912885_style">
		<LineStyle>
			<width>0.1</width>
		</LineStyle>
		<PolyStyle>
			<color>8fffb34c</color>
			<outline>0</outline>
		</PolyStyle>
	</Style>
	<Style id="branch258_part12_style">
		<LineStyle>
			<color>ffff02fd</color>
			<width>6.18237</width>
		</LineStyle>
	</Style>
	<Style id="circle_161.7748115461174_style">
		<LineStyle>
			<width>0.1</width>
		</LineStyle>
		<PolyStyle>
			<color>8fff40bf</color>
			<outline>0</outline>
		</PolyStyle>
	</Style>
	<Style id="branch250_part27_style">
		<LineStyle>
			<color>ffff13ec</color>
			<width>5.31766</width>
		</LineStyle>
	</Style>
	<Style id="branch174_part15_style">
		<LineStyle>
			<color>ffff01fe</color>
			<width>6.98158</width>
		</LineStyle>
	</Style>
	<Style id="branch101_part14_style">
		<LineStyle>
			<color>ffff2ed1</color>
			<width>3.23013</width>
		</LineStyle>
	</Style>
	<Style id="branch60_part5_style">
		<LineStyle>
			<color>ffff05fa</color>
			<width>6.50951</width>
		</LineStyle>
	</Style>
	<Style id="branch80_part19_style">
		<LineStyle>
			<color>ffff04fb</color>
			<width>6.62454</width>
		</LineStyle>
	</Style>
	<Style id="branch250_part11_style">
		<LineStyle>
			<color>ffff09f6</color>
			<width>4.14734</width>
		</LineStyle>
	</Style>
	<Style id="circle_323.54962309223487_style">
		<LineStyle>
			<width>0.1</width>
		</LineStyle>
		<PolyStyle>
			<color>8fff8080</color>
			<outline>0</outline>
		</PolyStyle>
	</Style>
	<Style id="branch21_part17_style">
		<LineStyle>
			<color>ffff0ff0</color>
			<width>5.23256</width>
		</LineStyle>
	</Style>
	<Style id="branch258_part23_style">
		<LineStyle>
			<color>ffff03fc</color>
			<width>6.41905</width>
		</LineStyle>
	</Style>
	<Style id="branch109_part39_style">
		<LineStyle>
			<color>ffff39c6</color>
			<width>4.37526</width>
		</LineStyle>
	</Style>
	<Style id="branch256_part2_style">
		<LineStyle>
			<color>ffff02fd</color>
			<width>5.84066</width>
		</LineStyle>
	</Style>
	<Style id="branch214_part5_style">
		<LineStyle>
			<color>ffff03fc</color>
			<width>6.37163</width>
		</LineStyle>
	</Style>
	<Style id="branch57_part30_style">
		<LineStyle>
			<color>ffff04fb</color>
			<width>5.99284</width>
		</LineStyle>
	</Style>
	<Style id="branch21_part49_style">
		<LineStyle>
			<color>ffff16e9</color>
			<width>6.79303</width>
		</LineStyle>
	</Style>
	<Style id="circle_614.7442838752462_style">
		<LineStyle>
			<width>0.1</width>
		</LineStyle>
		<PolyStyle>
			<color>8ffff20d</color>
			<outline>0</outline>
		</PolyStyle>
	</Style>
	<Style id="branch237_part22_style">
		<LineStyle>
			<color>ffff07f8</color>
			<width>5.85478</width>
		</LineStyle>
	</Style>
	<Style id="branch36_part48_style">
		<LineStyle>
			<color>ffff0bf4</color>
			<width>6.5004</width>
		</LineStyle>
	</Style>
	<Style id="branch67_part38_style">
		<LineStyle>
			<color>ffff04fb</color>
			<width>6.7938</width>
		</LineStyle>
	</Style>
	<Style id="branch112_part9_style">
		<LineStyle>
			<color>ffff718e</color>
			<width>4.56477</width>
		</LineStyle>
	</Style>
	<Style id="branch138_part40_style">
		<LineStyle>
			<color>ffff0df2</color>
			<width>6.81128</width>
		</LineStyle>
	</Style>
	<Style id="branch60_part37_style">
		<LineStyle>
			<color>ffff06f9</color>
			<width>6.30896</width>
		</LineStyle>
	</Style>
	<Style id="branch214_part10_style">
		<LineStyle>
			<color>ffff04fb</color>
			<width>6.44145</width>
		</LineStyle>
	</Style>
	<Style id="branch8_part25_style">
		<LineStyle>
			<color>ffff07f8</color>
			<width>5.45323</width>
		</LineStyle>
	</Style>
	<Style id="branch21_part13_style">
		<LineStyle>
			<color>ffff0ef1</color>
			<width>5.0375</width>
		</LineStyle>
	</Style>
	<Style id="branch67_part14_style">
		<LineStyle>
			<color>ffff03fc</color>
			<width>6.64274</width>
		</LineStyle>
	</Style>
	<Style id="branch250_part43_style">
		<LineStyle>
			<color>ffff1ce3</color>
			<width>6.48798</width>
		</LineStyle>
	</Style>
	<Style id="branch8_part13_style">
		<LineStyle>
			<color>ffff05fa</color>
			<width>4.72704</width>
		</LineStyle>
	</Style>
	<Style id="branch71_part30_style">
		<LineStyle>
			<color>ffff06f9</color>
			<width>6.34527</width>
		</LineStyle>
	</Style>
	<Style id="branch8_part8_style">
		<LineStyle>
			<color>ffff05fa</color>
			<width>4.42446</width>
		</LineStyle>
	</Style>
	<Style id="branch214_part50_style">
		<LineStyle>
			<color>ffff05fa</color>
			<width>7</width>
		</LineStyle>
	</Style>
	<Style id="branch46_part49_style">
		<LineStyle>
			<color>ffff09f6</color>
			<width>6.70557</width>
		</LineStyle>
	</Style>
	<Style id="branch38_part1_style">
		<LineStyle>
			<color>ffff08f7</color>
			<width>5.72923</width>
		</LineStyle>
	</Style>
	<Style id="branch109_part34_style">
		<LineStyle>
			<color>ffff35ca</color>
			<width>4.24738</width>
		</LineStyle>
	</Style>
	<Style id="branch9_part7_style">
		<LineStyle>
			<color>ffff0df2</color>
			<width>3.69494</width>
		</LineStyle>
	</Style>
	<Style id="branch112_part6_style">
		<LineStyle>
			<color>ffff6699</color>
			<width>4.66563</width>
		</LineStyle>
	</Style>
	<Style id="branch111_part16_style">
		<LineStyle>
			<color>ffff47b8</color>
			<width>3.24761</width>
		</LineStyle>
	</Style>
	<Style id="branch89_part41_style">
		<LineStyle>
			<color>ffff07f8</color>
			<width>6.57013</width>
		</LineStyle>
	</Style>
	<Style id="branch174_part8_style">
		<LineStyle>
			<color>ffff01fe</color>
			<width>6.9779</width>
		</LineStyle>
	</Style>
	<Style id="branch31_part49_style">
		<LineStyle>
			<color>ffff03fc</color>
			<width>6.86555</width>
		</LineStyle>
	</Style>
	<Style id="branch109_part7_style">
		<LineStyle>
			<color>ffff1fe0</color>
			<width>3.55684</width>
		</LineStyle>
	</Style>
	<Style id="branch250_part36_style">
		<LineStyle>
			<color>ffff18e7</color>
			<width>5.97597</width>
		</LineStyle>
	</Style>
	<Style id="branch189_part41_style">
		<LineStyle>
			<color>ffff06f9</color>
			<width>6.94803</width>
		</LineStyle>
	</Style>
	<Style id="branch295_part10_style">
		<LineStyle>
			<color>ffff05fa</color>
			<width>6.62573</width>
		</LineStyle>
	</Style>
	<Style id="branch38_part15_style">
		<LineStyle>
			<color>ffff08f7</color>
			<width>6.00064</width>
		</LineStyle>
	</Style>
	<Style id="branch249_part49_style">
		<LineStyle>
			<color>ffff11ee</color>
			<width>6.96504</width>
		</LineStyle>
	</Style>
	<Style id="branch256_part31_style">
		<LineStyle>
			<color>ffff06f9</color>
			<width>6.5411</width>
		</LineStyle>
	</Style>
	<Style id="branch8_part46_style">
		<LineStyle>
			<color>ffff0af5</color>
			<width>6.72405</width>
		</LineStyle>
	</Style>
	<Style id="branch38_part29_style">
		<LineStyle>
			<color>ffff09f6</color>
			<width>6.27205</width>
		</LineStyle>
	</Style>
	<Style id="branch8_part26_style">
		<LineStyle>
			<color>ffff07f8</color>
			<width>5.51374</width>
		</LineStyle>
	</Style>
	<Style id="branch46_part2_style">
		<LineStyle>
			<color>ffff07f8</color>
			<width>6.40947</width>
		</LineStyle>
	</Style>
	<Style id="branch250_part10_style">
		<LineStyle>
			<color>ffff08f7</color>
			<width>4.07419</width>
		</LineStyle>
	</Style>
	<Style id="branch246_part6_style">
		<LineStyle>
			<color>ffff01fe</color>
			<width>5.25695</width>
		</LineStyle>
	</Style>
	<Style id="branch189_part16_style">
		<LineStyle>
			<color>ffff05fa</color>
			<width>6.80367</width>
		</LineStyle>
	</Style>
	<Style id="branch189_part7_style">
		<LineStyle>
			<color>ffff05fa</color>
			<width>6.75169</width>
		</LineStyle>
	</Style>
	<Style id="branch214_part21_style">
		<LineStyle>
			<color>ffff04fb</color>
			<width>6.59505</width>
		</LineStyle>
	</Style>
	<Style id="branch295_part41_style">
		<LineStyle>
			<color>ffff0ef1</color>
			<width>6.91579</width>
		</LineStyle>
	</Style>
	<Style id="branch111_part18_style">
		<LineStyle>
			<color>ffff48b7</color>
			<width>3.25527</width>
		</LineStyle>
	</Style>
	<Style id="branch112_part40_style">
		<LineStyle>
			<color>ffffdc23</color>
			<width>3.52254</width>
		</LineStyle>
	</Style>
	<Style id="circle_550.0343592567992_style">
		<LineStyle>
			<width>0.1</width>
		</LineStyle>
		<PolyStyle>
			<color>8fffd926</color>
			<outline>0</outline>
		</PolyStyle>
	</Style>
	<Style id="branch21_part29_style">
		<LineStyle>
			<color>ffff11ee</color>
			<width>5.81774</width>
		</LineStyle>
	</Style>
	<Style id="branch31_part9_style">
		<LineStyle>
			<color>ffff02fd</color>
			<width>6.21074</width>
		</LineStyle>
	</Style>
	<Style id="branch38_part37_style">
		<LineStyle>
			<color>ffff0af5</color>
			<width>6.42714</width>
		</LineStyle>
	</Style>
	<Style id="branch246_part16_style">
		<LineStyle>
			<color>ffff02fd</color>
			<width>5.6531</width>
		</LineStyle>
	</Style>
	<Style id="branch246_part35_style">
		<LineStyle>
			<color>ffff05fa</color>
			<width>6.40578</width>
		</LineStyle>
	</Style>
	<Style id="branch71_part48_style">
		<LineStyle>
			<color>ffff07f8</color>
			<width>6.79468</width>
		</LineStyle>
	</Style>
	<Style id="branch31_part34_style">
		<LineStyle>
			<color>ffff03fc</color>
			<width>6.61999</width>
		</LineStyle>
	</Style>
	<Style id="branch246_part33_style">
		<LineStyle>
			<color>ffff05fa</color>
			<width>6.32655</width>
		</LineStyle>
	</Style>
	<Style id="branch249_part27_style">
		<LineStyle>
			<color>ffff0cf3</color>
			<width>6.1959</width>
		</LineStyle>
	</Style>
	<Style id="branch80_part20_style">
		<LineStyle>
			<color>ffff04fb</color>
			<width>6.63438</width>
		</LineStyle>
	</Style>
	<Style id="branch38_part17_style">
		<LineStyle>
			<color>ffff09f6</color>
			<width>6.03941</width>
		</LineStyle>
	</Style>
	<Style id="branch237_part3_style">
		<LineStyle>
			<color>ffff05fa</color>
			<width>5.07766</width>
		</LineStyle>
	</Style>
	<Style id="branch295_part23_style">
		<LineStyle>
			<color>ffff09f6</color>
			<width>6.74737</width>
		</LineStyle>
	</Style>
	<Style id="branch214_part30_style">
		<LineStyle>
			<color>ffff04fb</color>
			<width>6.72073</width>
		</LineStyle>
	</Style>
	<Style id="branch138_part50_style">
		<LineStyle>
			<color>ffff0ff0</color>
			<width>6.85946</width>
		</LineStyle>
	</Style>
	<Style id="branch138_part23_style">
		<LineStyle>
			<color>ffff0bf4</color>
			<width>6.72937</width>
		</LineStyle>
	</Style>
	<Style id="branch36_part12_style">
		<LineStyle>
			<color>ffff07f8</color>
			<width>5.90749</width>
		</LineStyle>
	</Style>
	<Style id="branch67_part40_style">
		<LineStyle>
			<color>ffff04fb</color>
			<width>6.80639</width>
		</LineStyle>
	</Style>
	<Style id="branch38_part38_style">
		<LineStyle>
			<color>ffff0af5</color>
			<width>6.44652</width>
		</LineStyle>
	</Style>
	<Style id="branch57_part1_style">
		<LineStyle>
			<color>ffff04fb</color>
			<width>4.75002</width>
		</LineStyle>
	</Style>
	<Style id="branch189_part9_style">
		<LineStyle>
			<color>ffff05fa</color>
			<width>6.76324</width>
		</LineStyle>
	</Style>
	<Style id="branch111_part31_style">
		<LineStyle>
			<color>ffff4cb3</color>
			<width>3.30505</width>
		</LineStyle>
	</Style>
	<Style id="branch258_part34_style">
		<LineStyle>
			<color>ffff03fc</color>
			<width>6.65573</width>
		</LineStyle>
	</Style>
	<Style id="branch112_part16_style">
		<LineStyle>
			<color>ffff8976</color>
			<width>4.32943</width>
		</LineStyle>
	</Style>
	<Style id="branch57_part13_style">
		<LineStyle>
			<color>ffff04fb</color>
			<width>5.26429</width>
		</LineStyle>
	</Style>
	<Style id="branch8_part1_style">
		<LineStyle>
			<color>ffff04fb</color>
			<width>4.00086</width>
		</LineStyle>
	</Style>
	<Style id="branch8_part48_style">
		<LineStyle>
			<color>ffff0af5</color>
			<width>6.84508</width>
		</LineStyle>
	</Style>
	<Style id="branch9_part35_style">
		<LineStyle>
			<color>ffff17e8</color>
			<width>3.85473</width>
		</LineStyle>
	</Style>
	<Style id="branch21_part9_style">
		<LineStyle>
			<color>ffff0df2</color>
			<width>4.84245</width>
		</LineStyle>
	</Style>
	<Style id="branch101_part50_style">
		<LineStyle>
			<color>ffff52ad</color>
			<width>3.34274</width>
		</LineStyle>
	</Style>
	<Style id="circle_627.6862687989357_style">
		<LineStyle>
			<width>0.1</width>
		</LineStyle>
		<PolyStyle>
			<color>8ffff708</color>
			<outline>0</outline>
		</PolyStyle>
	</Style>
	<Style id="branch249_part15_style">
		<LineStyle>
			<color>ffff09f6</color>
			<width>5.77637</width>
		</LineStyle>
	</Style>
	<Style id="branch256_part34_style">
		<LineStyle>
			<color>ffff07f8</color>
			<width>6.61355</width>
		</LineStyle>
	</Style>
	<Style id="branch258_part21_style">
		<LineStyle>
			<color>ffff03fc</color>
			<width>6.37602</width>
		</LineStyle>
	</Style>
	<Style id="branch237_part19_style">
		<LineStyle>
			<color>ffff07f8</color>
			<width>5.73208</width>
		</LineStyle>
	</Style>
	<Style id="branch249_part17_style">
		<LineStyle>
			<color>ffff09f6</color>
			<width>5.8463</width>
		</LineStyle>
	</Style>
	<Style id="branch8_part19_style">
		<LineStyle>
			<color>ffff06f9</color>
			<width>5.09013</width>
		</LineStyle>
	</Style>
	<Style id="branch31_part47_style">
		<LineStyle>
			<color>ffff03fc</color>
			<width>6.83281</width>
		</LineStyle>
	</Style>
	<Style id="branch174_part38_style">
		<LineStyle>
			<color>ffff01fe</color>
			<width>6.99369</width>
		</LineStyle>
	</Style>
	<Style id="circle_472.3824497146629_style">
		<LineStyle>
			<width>0.1</width>
		</LineStyle>
		<PolyStyle>
			<color>8fffba45</color>
			<outline>0</outline>
		</PolyStyle>
	</Style>
	<Style id="branch46_part46_style">
		<LineStyle>
			<color>ffff09f6</color>
			<width>6.68667</width>
		</LineStyle>
	</Style>
	<Style id="branch138_part5_style">
		<LineStyle>
			<color>ffff07f8</color>
			<width>6.64264</width>
		</LineStyle>
	</Style>
	<Style id="branch89_part44_style">
		<LineStyle>
			<color>ffff07f8</color>
			<width>6.68361</width>
		</LineStyle>
	</Style>
	<Style id="branch112_part10_style">
		<LineStyle>
			<color>ffff748b</color>
			<width>4.53115</width>
		</LineStyle>
	</Style>
	<Style id="branch112_part41_style">
		<LineStyle>
			<color>ffffe01f</color>
			<width>3.48892</width>
		</LineStyle>
	</Style>
	<Style id="branch9_part1_style">
		<LineStyle>
			<color>ffff0bf4</color>
			<width>3.66069</width>
		</LineStyle>
	</Style>
	<Style id="branch67_part26_style">
		<LineStyle>
			<color>ffff04fb</color>
			<width>6.71827</width>
		</LineStyle>
	</Style>
	<Style id="circle_414.14351755806064_style">
		<LineStyle>
			<width>0.1</width>
		</LineStyle>
		<PolyStyle>
			<color>8fffa35c</color>
			<outline>0</outline>
		</PolyStyle>
	</Style>
	<Style id="branch214_part39_style">
		<LineStyle>
			<color>ffff05fa</color>
			<width>6.8464</width>
		</LineStyle>
	</Style>
	<Style id="branch295_part47_style">
		<LineStyle>
			<color>ffff0ff0</color>
			<width>6.97193</width>
		</LineStyle>
	</Style>
	<Style id="branch112_part19_style">
		<LineStyle>
			<color>ffff936c</color>
			<width>4.22856</width>
		</LineStyle>
	</Style>
	<Style id="branch250_part38_style">
		<LineStyle>
			<color>ffff19e6</color>
			<width>6.12226</width>
		</LineStyle>
	</Style>
	<Style id="branch112_part36_style">
		<LineStyle>
			<color>ffffce31</color>
			<width>3.65702</width>
		</LineStyle>
	</Style>
	<Style id="branch111_part50_style">
		<LineStyle>
			<color>ffff52ad</color>
			<width>3.37781</width>
		</LineStyle>
	</Style>
	<Style id="branch256_part25_style">
		<LineStyle>
			<color>ffff05fa</color>
			<width>6.39618</width>
		</LineStyle>
	</Style>
	<Style id="branch57_part21_style">
		<LineStyle>
			<color>ffff04fb</color>
			<width>5.60713</width>
		</LineStyle>
	</Style>
	<Style id="circle_634.1572612607804_style">
		<LineStyle>
			<width>0.1</width>
		</LineStyle>
		<PolyStyle>
			<color>8ffffa05</color>
			<outline>0</outline>
		</PolyStyle>
	</Style>
	<Style id="branch8_part10_style">
		<LineStyle>
			<color>ffff05fa</color>
			<width>4.5455</width>
		</LineStyle>
	</Style>
	<Style id="branch21_part50_style">
		<LineStyle>
			<color>ffff16e9</color>
			<width>6.8418</width>
		</LineStyle>
	</Style>
	<Style id="circle_6.47099246184473_style">
		<LineStyle>
			<width>0.1</width>
		</LineStyle>
		<PolyStyle>
			<color>8fff03fc</color>
			<outline>0</outline>
		</PolyStyle>
	</Style>
	<Style id="branch109_part23_style">
		<LineStyle>
			<color>ffff2cd3</color>
			<width>3.96605</width>
		</LineStyle>
	</Style>
	<Style id="branch67_part28_style">
		<LineStyle>
			<color>ffff04fb</color>
			<width>6.73086</width>
		</LineStyle>
	</Style>
	<Style id="branch111_part38_style">
		<LineStyle>
			<color>ffff4eb1</color>
			<width>3.33186</width>
		</LineStyle>
	</Style>
	<Style id="branch258_part6_style">
		<LineStyle>
			<color>ffff02fd</color>
			<width>6.05327</width>
		</LineStyle>
	</Style>
	<Style id="branch57_part49_style">
		<LineStyle>
			<color>ffff04fb</color>
			<width>6.80709</width>
		</LineStyle>
	</Style>
	<Style id="branch9_part49_style">
		<LineStyle>
			<color>ffff1be4</color>
			<width>3.93463</width>
		</LineStyle>
	</Style>
	<Style id="branch189_part34_style">
		<LineStyle>
			<color>ffff06f9</color>
			<width>6.90761</width>
		</LineStyle>
	</Style>
	<Style id="branch109_part8_style">
		<LineStyle>
			<color>ffff1fe0</color>
			<width>3.58242</width>
		</LineStyle>
	</Style>
	<Style id="branch31_part30_style">
		<LineStyle>
			<color>ffff03fc</color>
			<width>6.55451</width>
		</LineStyle>
	</Style>
	<Style id="branch21_part12_style">
		<LineStyle>
			<color>ffff0ef1</color>
			<width>4.98874</width>
		</LineStyle>
	</Style>
	<Style id="branch31_part25_style">
		<LineStyle>
			<color>ffff03fc</color>
			<width>6.47266</width>
		</LineStyle>
	</Style>
	<Style id="branch57_part10_style">
		<LineStyle>
			<color>ffff04fb</color>
			<width>5.13572</width>
		</LineStyle>
	</Style>
	<Style id="branch80_part40_style">
		<LineStyle>
			<color>ffff06f9</color>
			<width>6.83109</width>
		</LineStyle>
	</Style>
	<Style id="branch256_part48_style">
		<LineStyle>
			<color>ffff09f6</color>
			<width>6.95169</width>
		</LineStyle>
	</Style>
	<Style id="branch295_part7_style">
		<LineStyle>
			<color>ffff04fb</color>
			<width>6.59766</width>
		</LineStyle>
	</Style>
	<Style id="branch214_part38_style">
		<LineStyle>
			<color>ffff05fa</color>
			<width>6.83244</width>
		</LineStyle>
	</Style>
	<Style id="branch249_part34_style">
		<LineStyle>
			<color>ffff0df2</color>
			<width>6.44063</width>
		</LineStyle>
	</Style>
	<Style id="branch31_part7_style">
		<LineStyle>
			<color>ffff02fd</color>
			<width>6.178</width>
		</LineStyle>
	</Style>
	<Style id="branch67_part41_style">
		<LineStyle>
			<color>ffff04fb</color>
			<width>6.81269</width>
		</LineStyle>
	</Style>
	<Style id="branch246_part8_style">
		<LineStyle>
			<color>ffff01fe</color>
			<width>5.33618</width>
		</LineStyle>
	</Style>
	<Style id="branch60_part29_style">
		<LineStyle>
			<color>ffff06f9</color>
			<width>6.3591</width>
		</LineStyle>
	</Style>
	<Style id="branch21_part47_style">
		<LineStyle>
			<color>ffff15ea</color>
			<width>6.6955</width>
		</LineStyle>
	</Style>
	<Style id="branch258_part30_style">
		<LineStyle>
			<color>ffff03fc</color>
			<width>6.56967</width>
		</LineStyle>
	</Style>
	<Style id="branch250_part29_style">
		<LineStyle>
			<color>ffff14eb</color>
			<width>5.46395</width>
		</LineStyle>
	</Style>
	<Style id="branch189_part23_style">
		<LineStyle>
			<color>ffff06f9</color>
			<width>6.84409</width>
		</LineStyle>
	</Style>
	<Style id="branch46_part14_style">
		<LineStyle>
			<color>ffff07f8</color>
			<width>6.48507</width>
		</LineStyle>
	</Style>
	<Style id="branch250_part23_style">
		<LineStyle>
			<color>ffff10ef</color>
			<width>5.02508</width>
		</LineStyle>
	</Style>
	<Style id="branch8_part21_style">
		<LineStyle>
			<color>ffff06f9</color>
			<width>5.21117</width>
		</LineStyle>
	</Style>
	<Style id="branch237_part8_style">
		<LineStyle>
			<color>ffff06f9</color>
			<width>5.28217</width>
		</LineStyle>
	</Style>
	<Style id="branch256_part43_style">
		<LineStyle>
			<color>ffff08f7</color>
			<width>6.83093</width>
		</LineStyle>
	</Style>
	<Style id="branch46_part16_style">
		<LineStyle>
			<color>ffff07f8</color>
			<width>6.49767</width>
		</LineStyle>
	</Style>
	<Style id="branch36_part42_style">
		<LineStyle>
			<color>ffff0af5</color>
			<width>6.40158</width>
		</LineStyle>
	</Style>
	<Style id="branch71_part15_style">
		<LineStyle>
			<color>ffff06f9</color>
			<width>5.97077</width>
		</LineStyle>
	</Style>
	<Style id="branch38_part39_style">
		<LineStyle>
			<color>ffff0af5</color>
			<width>6.46591</width>
		</LineStyle>
	</Style>
	<Style id="branch214_part6_style">
		<LineStyle>
			<color>ffff03fc</color>
			<width>6.38559</width>
		</LineStyle>
	</Style>
	<Style id="branch295_part36_style">
		<LineStyle>
			<color>ffff0cf3</color>
			<width>6.869</width>
		</LineStyle>
	</Style>
	<Style id="branch80_part9_style">
		<LineStyle>
			<color>ffff04fb</color>
			<width>6.52618</width>
		</LineStyle>
	</Style>
	<Style id="branch36_part11_style">
		<LineStyle>
			<color>ffff07f8</color>
			<width>5.89102</width>
		</LineStyle>
	</Style>
	<Style id="branch67_part29_style">
		<LineStyle>
			<color>ffff04fb</color>
			<width>6.73715</width>
		</LineStyle>
	</Style>
	<Style id="branch189_part4_style">
		<LineStyle>
			<color>ffff05fa</color>
			<width>6.73437</width>
		</LineStyle>
	</Style>
	<Style id="circle_511.2084044857311_style">
		<LineStyle>
			<width>0.1</width>
		</LineStyle>
		<PolyStyle>
			<color>8fffc936</color>
			<outline>0</outline>
		</PolyStyle>
	</Style>
	<Style id="branch109_part5_style">
		<LineStyle>
			<color>ffff1de2</color>
			<width>3.50569</width>
		</LineStyle>
	</Style>
	<Style id="branch80_part24_style">
		<LineStyle>
			<color>ffff05fa</color>
			<width>6.67372</width>
		</LineStyle>
	</Style>
	<Style id="branch250_part34_style">
		<LineStyle>
			<color>ffff17e8</color>
			<width>5.82968</width>
		</LineStyle>
	</Style>
	<Style id="branch71_part5_style">
		<LineStyle>
			<color>ffff05fa</color>
			<width>5.7211</width>
		</LineStyle>
	</Style>
	<Style id="branch101_part7_style">
		<LineStyle>
			<color>ffff28d7</color>
			<width>3.20824</width>
		</LineStyle>
	</Style>
	<Style id="branch89_part20_style">
		<LineStyle>
			<color>ffff06f9</color>
			<width>5.77578</width>
		</LineStyle>
	</Style>
	<Style id="branch246_part20_style">
		<LineStyle>
			<color>ffff03fc</color>
			<width>5.81156</width>
		</LineStyle>
	</Style>
	<Style id="branch38_part42_style">
		<LineStyle>
			<color>ffff0af5</color>
			<width>6.52407</width>
		</LineStyle>
	</Style>
	<Style id="branch36_part2_style">
		<LineStyle>
			<color>ffff06f9</color>
			<width>5.74279</width>
		</LineStyle>
	</Style>
	<Style id="branch249_part44_style">
		<LineStyle>
			<color>ffff10ef</color>
			<width>6.79024</width>
		</LineStyle>
	</Style>
	<Style id="branch174_part20_style">
		<LineStyle>
			<color>ffff01fe</color>
			<width>6.98421</width>
		</LineStyle>
	</Style>
	<Style id="branch67_part27_style">
		<LineStyle>
			<color>ffff04fb</color>
			<width>6.72456</width>
		</LineStyle>
	</Style>
	<Style id="branch138_part37_style">
		<LineStyle>
			<color>ffff0df2</color>
			<width>6.79682</width>
		</LineStyle>
	</Style>
	<Style id="branch109_part9_style">
		<LineStyle>
			<color>ffff20df</color>
			<width>3.60799</width>
		</LineStyle>
	</Style>
	<Style id="branch9_part33_style">
		<LineStyle>
			<color>ffff16e9</color>
			<width>3.84332</width>
		</LineStyle>
	</Style>
	<Style id="branch214_part17_style">
		<LineStyle>
			<color>ffff04fb</color>
			<width>6.5392</width>
		</LineStyle>
	</Style>
	<Style id="branch89_part15_style">
		<LineStyle>
			<color>ffff06f9</color>
			<width>5.58665</width>
		</LineStyle>
	</Style>
	<Style id="circle_388.25954771068183_style">
		<LineStyle>
			<width>0.1</width>
		</LineStyle>
		<PolyStyle>
			<color>8fff9966</color>
			<outline>0</outline>
		</PolyStyle>
	</Style>
	<Style id="branch109_part43_style">
		<LineStyle>
			<color>ffff3cc3</color>
			<width>4.47756</width>
		</LineStyle>
	</Style>
	<Style id="branch112_part11_style">
		<LineStyle>
			<color>ffff7887</color>
			<width>4.49753</width>
		</LineStyle>
	</Style>
	<Style id="branch80_part5_style">
		<LineStyle>
			<color>ffff03fc</color>
			<width>6.48684</width>
		</LineStyle>
	</Style>
	<Style id="branch111_part24_style">
		<LineStyle>
			<color>ffff49b6</color>
			<width>3.27825</width>
		</LineStyle>
	</Style>
	<Style id="branch80_part45_style">
		<LineStyle>
			<color>ffff07f8</color>
			<width>6.88027</width>
		</LineStyle>
	</Style>
	<Style id="branch36_part9_style">
		<LineStyle>
			<color>ffff06f9</color>
			<width>5.85808</width>
		</LineStyle>
	</Style>
	<Style id="branch36_part24_style">
		<LineStyle>
			<color>ffff08f7</color>
			<width>6.10512</width>
		</LineStyle>
	</Style>
	<Style id="branch71_part50_style">
		<LineStyle>
			<color>ffff07f8</color>
			<width>6.84461</width>
		</LineStyle>
	</Style>
	<Style id="branch214_part11_style">
		<LineStyle>
			<color>ffff04fb</color>
			<width>6.45541</width>
		</LineStyle>
	</Style>
	<Style id="branch38_part49_style">
		<LineStyle>
			<color>ffff0bf4</color>
			<width>6.65977</width>
		</LineStyle>
	</Style>
	<Style id="branch38_part2_style">
		<LineStyle>
			<color>ffff08f7</color>
			<width>5.74862</width>
		</LineStyle>
	</Style>
	<Style id="branch89_part4_style">
		<LineStyle>
			<color>ffff05fa</color>
			<width>5.17057</width>
		</LineStyle>
	</Style>
	<Style id="branch138_part36_style">
		<LineStyle>
			<color>ffff0df2</color>
			<width>6.792</width>
		</LineStyle>
	</Style>
	<Style id="branch174_part36_style">
		<LineStyle>
			<color>ffff01fe</color>
			<width>6.99263</width>
		</LineStyle>
	</Style>
	<Style id="branch250_part6_style">
		<LineStyle>
			<color>ffff06f9</color>
			<width>3.78161</width>
		</LineStyle>
	</Style>
	<Style id="branch36_part39_style">
		<LineStyle>
			<color>ffff0af5</color>
			<width>6.35217</width>
		</LineStyle>
	</Style>
	<Style id="branch8_part36_style">
		<LineStyle>
			<color>ffff09f6</color>
			<width>6.1189</width>
		</LineStyle>
	</Style>
	<Style id="branch237_part11_style">
		<LineStyle>
			<color>ffff06f9</color>
			<width>5.40487</width>
		</LineStyle>
	</Style>
	<Style id="branch36_part25_style">
		<LineStyle>
			<color>ffff08f7</color>
			<width>6.12159</width>
		</LineStyle>
	</Style>
	<Style id="branch80_part3_style">
		<LineStyle>
			<color>ffff03fc</color>
			<width>6.46717</width>
		</LineStyle>
	</Style>
	<Style id="branch295_part39_style">
		<LineStyle>
			<color>ffff0df2</color>
			<width>6.89708</width>
		</LineStyle>
	</Style>
	<Style id="branch249_part2_style">
		<LineStyle>
			<color>ffff06f9</color>
			<width>5.32188</width>
		</LineStyle>
	</Style>
	<Style id="branch21_part48_style">
		<LineStyle>
			<color>ffff15ea</color>
			<width>6.74427</width>
		</LineStyle>
	</Style>
	<Style id="branch295_part40_style">
		<LineStyle>
			<color>ffff0df2</color>
			<width>6.90643</width>
		</LineStyle>
	</Style>
	<Style id="branch38_part20_style">
		<LineStyle>
			<color>ffff09f6</color>
			<width>6.09757</width>
		</LineStyle>
	</Style>
	<Style id="branch71_part7_style">
		<LineStyle>
			<color>ffff05fa</color>
			<width>5.77104</width>
		</LineStyle>
	</Style>
	<Style id="circle_181.18778893165154_style">
		<LineStyle>
			<width>0.1</width>
		</LineStyle>
		<PolyStyle>
			<color>8fff47b8</color>
			<outline>0</outline>
		</PolyStyle>
	</Style>
	<Style id="branch138_part21_style">
		<LineStyle>
			<color>ffff0af5</color>
			<width>6.71973</width>
		</LineStyle>
	</Style>
	<Style id="branch57_part2_style">
		<LineStyle>
			<color>ffff04fb</color>
			<width>4.79288</width>
		</LineStyle>
	</Style>
	<Style id="branch111_part48_style">
		<LineStyle>
			<color>ffff51ae</color>
			<width>3.37015</width>
		</LineStyle>
	</Style>
	<Style id="branch246_part24_style">
		<LineStyle>
			<color>ffff04fb</color>
			<width>5.97002</width>
		</LineStyle>
	</Style>
	<Style id="branch57_part22_style">
		<LineStyle>
			<color>ffff04fb</color>
			<width>5.64999</width>
		</LineStyle>
	</Style>
	<Style id="branch111_part3_style">
		<LineStyle>
			<color>ffff43bc</color>
			<width>3.19783</width>
		</LineStyle>
	</Style>
	<Style id="branch258_part40_style">
		<LineStyle>
			<color>ffff04fb</color>
			<width>6.78483</width>
		</LineStyle>
	</Style>
	<Style id="branch237_part20_style">
		<LineStyle>
			<color>ffff07f8</color>
			<width>5.77298</width>
		</LineStyle>
	</Style>
	<Style id="branch60_part16_style">
		<LineStyle>
			<color>ffff06f9</color>
			<width>6.44057</width>
		</LineStyle>
	</Style>
	<Style id="branch9_part19_style">
		<LineStyle>
			<color>ffff11ee</color>
			<width>3.76342</width>
		</LineStyle>
	</Style>
	<Style id="circle_304.1366457067008_style">
		<LineStyle>
			<width>0.1</width>
		</LineStyle>
		<PolyStyle>
			<color>8fff7887</color>
			<outline>0</outline>
		</PolyStyle>
	</Style>
	<Style id="branch189_part45_style">
		<LineStyle>
			<color>ffff06f9</color>
			<width>6.97113</width>
		</LineStyle>
	</Style>
	<Style id="branch109_part36_style">
		<LineStyle>
			<color>ffff36c9</color>
			<width>4.29854</width>
		</LineStyle>
	</Style>
	<Style id="branch9_part50_style">
		<LineStyle>
			<color>ffff1ce3</color>
			<width>3.94034</width>
		</LineStyle>
	</Style>
	<Style id="branch112_part7_style">
		<LineStyle>
			<color>ffff6a95</color>
			<width>4.63201</width>
		</LineStyle>
	</Style>
	<Style id="branch60_part50_style">
		<LineStyle>
			<color>ffff06f9</color>
			<width>6.22749</width>
		</LineStyle>
	</Style>
	<Style id="branch246_part45_style">
		<LineStyle>
			<color>ffff07f8</color>
			<width>6.80193</width>
		</LineStyle>
	</Style>
	<Style id="branch36_part28_style">
		<LineStyle>
			<color>ffff08f7</color>
			<width>6.171</width>
		</LineStyle>
	</Style>
	<Style id="branch8_part20_style">
		<LineStyle>
			<color>ffff06f9</color>
			<width>5.15065</width>
		</LineStyle>
	</Style>
	<Style id="branch57_part37_style">
		<LineStyle>
			<color>ffff04fb</color>
			<width>6.29283</width>
		</LineStyle>
	</Style>
	<Style id="branch237_part2_style">
		<LineStyle>
			<color>ffff05fa</color>
			<width>5.03676</width>
		</LineStyle>
	</Style>
	<Style id="branch57_part50_style">
		<LineStyle>
			<color>ffff05fa</color>
			<width>6.84995</width>
		</LineStyle>
	</Style>
	<Style id="branch214_part45_style">
		<LineStyle>
			<color>ffff05fa</color>
			<width>6.93018</width>
		</LineStyle>
	</Style>
	<Style id="branch237_part47_style">
		<LineStyle>
			<color>ffff09f6</color>
			<width>6.8773</width>
		</LineStyle>
	</Style>
	<Style id="branch9_part31_style">
		<LineStyle>
			<color>ffff15ea</color>
			<width>3.83191</width>
		</LineStyle>
	</Style>
	<Style id="branch258_part46_style">
		<LineStyle>
			<color>ffff04fb</color>
			<width>6.91393</width>
		</LineStyle>
	</Style>
	<Style id="circle_97.0648869276705_style">
		<LineStyle>
			<width>0.1</width>
		</LineStyle>
		<PolyStyle>
			<color>8fff26d9</color>
			<outline>0</outline>
		</PolyStyle>
	</Style>
	<Style id="branch71_part26_style">
		<LineStyle>
			<color>ffff06f9</color>
			<width>6.24541</width>
		</LineStyle>
	</Style>
	<Style id="branch174_part29_style">
		<LineStyle>
			<color>ffff01fe</color>
			<width>6.98895</width>
		</LineStyle>
	</Style>
	<Style id="branch38_part5_style">
		<LineStyle>
			<color>ffff08f7</color>
			<width>5.80678</width>
		</LineStyle>
	</Style>
	<Style id="branch295_part26_style">
		<LineStyle>
			<color>ffff0af5</color>
			<width>6.77544</width>
		</LineStyle>
	</Style>
	<Style id="branch138_part49_style">
		<LineStyle>
			<color>ffff0ff0</color>
			<width>6.85464</width>
		</LineStyle>
	</Style>
	<Style id="circle_595.3313064897121_style">
		<LineStyle>
			<width>0.1</width>
		</LineStyle>
		<PolyStyle>
			<color>8fffeb14</color>
			<outline>0</outline>
		</PolyStyle>
	</Style>
	<Style id="branch71_part17_style">
		<LineStyle>
			<color>ffff06f9</color>
			<width>6.02071</width>
		</LineStyle>
	</Style>
	<Style id="branch38_part21_style">
		<LineStyle>
			<color>ffff09f6</color>
			<width>6.11696</width>
		</LineStyle>
	</Style>
	<Style id="branch89_part26_style">
		<LineStyle>
			<color>ffff07f8</color>
			<width>6.00274</width>
		</LineStyle>
	</Style>
	<Style id="branch89_part25_style">
		<LineStyle>
			<color>ffff07f8</color>
			<width>5.96491</width>
		</LineStyle>
	</Style>
	<Style id="branch67_part32_style">
		<LineStyle>
			<color>ffff04fb</color>
			<width>6.75604</width>
		</LineStyle>
	</Style>
	<Style id="branch57_part39_style">
		<LineStyle>
			<color>ffff04fb</color>
			<width>6.37854</width>
		</LineStyle>
	</Style>
	<Style id="branch80_part13_style">
		<LineStyle>
			<color>ffff04fb</color>
			<width>6.56553</width>
		</LineStyle>
	</Style>
	<Style id="branch246_part18_style">
		<LineStyle>
			<color>ffff03fc</color>
			<width>5.73233</width>
		</LineStyle>
	</Style>
	<Style id="circle_168.24580400796214_style">
		<LineStyle>
			<width>0.1</width>
		</LineStyle>
		<PolyStyle>
			<color>8fff42bd</color>
			<outline>0</outline>
		</PolyStyle>
	</Style>
	<Style id="circle_530.6213818712652_style">
		<LineStyle>
			<width>0.1</width>
		</LineStyle>
		<PolyStyle>
			<color>8fffd12e</color>
			<outline>0</outline>
		</PolyStyle>
	</Style>
	<Style id="branch246_part22_style">
		<LineStyle>
			<color>ffff03fc</color>
			<width>5.89079</width>
		</LineStyle>
	</Style>
	<Style id="branch258_part50_style">
		<LineStyle>
			<color>ffff04fb</color>
			<width>7</width>
		</LineStyle>
	</Style>
	<Style id="branch249_part6_style">
		<LineStyle>
			<color>ffff07f8</color>
			<width>5.46173</width>
		</LineStyle>
	</Style>
	<Style id="branch9_part29_style">
		<LineStyle>
			<color>ffff15ea</color>
			<width>3.82049</width>
		</LineStyle>
	</Style>
	<Style id="branch237_part27_style">
		<LineStyle>
			<color>ffff07f8</color>
			<width>6.05928</width>
		</LineStyle>
	</Style>
	<Style id="branch256_part37_style">
		<LineStyle>
			<color>ffff07f8</color>
			<width>6.68601</width>
		</LineStyle>
	</Style>
	<Style id="branch237_part29_style">
		<LineStyle>
			<color>ffff07f8</color>
			<width>6.14108</width>
		</LineStyle>
	</Style>
	<Style id="branch31_part26_style">
		<LineStyle>
			<color>ffff03fc</color>
			<width>6.48903</width>
		</LineStyle>
	</Style>
	<Style id="branch249_part18_style">
		<LineStyle>
			<color>ffff09f6</color>
			<width>5.88126</width>
		</LineStyle>
	</Style>
	<Style id="branch174_part3_style">
		<LineStyle>
			<color>ffff00ff</color>
			<width>6.97527</width>
		</LineStyle>
	</Style>
	<Style id="branch89_part8_style">
		<LineStyle>
			<color>ffff06f9</color>
			<width>5.32187</width>
		</LineStyle>
	</Style>
	<Style id="branch214_part42_style">
		<LineStyle>
			<color>ffff05fa</color>
			<width>6.88829</width>
		</LineStyle>
	</Style>
	<Style id="branch46_part41_style">
		<LineStyle>
			<color>ffff08f7</color>
			<width>6.65517</width>
		</LineStyle>
	</Style>
	<Style id="branch80_part41_style">
		<LineStyle>
			<color>ffff06f9</color>
			<width>6.84093</width>
		</LineStyle>
	</Style>
	<Style id="branch189_part31_style">
		<LineStyle>
			<color>ffff06f9</color>
			<width>6.89028</width>
		</LineStyle>
	</Style>
	<Style id="branch112_part12_style">
		<LineStyle>
			<color>ffff7b84</color>
			<width>4.46391</width>
		</LineStyle>
	</Style>
	<Style id="branch112_part32_style">
		<LineStyle>
			<color>ffffc13e</color>
			<width>3.7915</width>
		</LineStyle>
	</Style>
	<Style id="branch60_part2_style">
		<LineStyle>
			<color>ffff05fa</color>
			<width>6.52831</width>
		</LineStyle>
	</Style>
	<Style id="branch80_part31_style">
		<LineStyle>
			<color>ffff05fa</color>
			<width>6.74257</width>
		</LineStyle>
	</Style>
	<Style id="circle_407.67252509621596_style">
		<LineStyle>
			<width>0.1</width>
		</LineStyle>
		<PolyStyle>
			<color>8fffa15e</color>
			<outline>0</outline>
		</PolyStyle>
	</Style>
	<Style id="branch249_part20_style">
		<LineStyle>
			<color>ffff0af5</color>
			<width>5.95118</width>
		</LineStyle>
	</Style>
	<Style id="branch258_part15_style">
		<LineStyle>
			<color>ffff02fd</color>
			<width>6.24692</width>
		</LineStyle>
	</Style>
	<Style id="branch258_part26_style">
		<LineStyle>
			<color>ffff03fc</color>
			<width>6.4836</width>
		</LineStyle>
	</Style>
	<Style id="branch295_part9_style">
		<LineStyle>
			<color>ffff05fa</color>
			<width>6.61637</width>
		</LineStyle>
	</Style>
	<Style id="circle_38.825954771068155_style">
		<LineStyle>
			<width>0.1</width>
		</LineStyle>
		<PolyStyle>
			<color>8fff0ff0</color>
			<outline>0</outline>
		</PolyStyle>
	</Style>
	<Style id="branch295_part43_style">
		<LineStyle>
			<color>ffff0ef1</color>
			<width>6.9345</width>
		</LineStyle>
	</Style>
	<Style id="branch57_part4_style">
		<LineStyle>
			<color>ffff04fb</color>
			<width>4.87859</width>
		</LineStyle>
	</Style>
	<Style id="branch71_part33_style">
		<LineStyle>
			<color>ffff06f9</color>
			<width>6.42017</width>
		</LineStyle>
	</Style>
	<Style id="branch295_part4_style">
		<LineStyle>
			<color>ffff03fc</color>
			<width>6.56959</width>
		</LineStyle>
	</Style>
	<Style id="branch8_part11_style">
		<LineStyle>
			<color>ffff05fa</color>
			<width>4.60601</width>
		</LineStyle>
	</Style>
	<Style id="branch111_part33_style">
		<LineStyle>
			<color>ffff4cb3</color>
			<width>3.31271</width>
		</LineStyle>
	</Style>
	<Style id="branch21_part6_style">
		<LineStyle>
			<color>ffff0cf3</color>
			<width>4.69615</width>
		</LineStyle>
	</Style>
	<Style id="branch256_part33_style">
		<LineStyle>
			<color>ffff07f8</color>
			<width>6.5894</width>
		</LineStyle>
	</Style>
	<Style id="branch60_part22_style">
		<LineStyle>
			<color>ffff06f9</color>
			<width>6.40297</width>
		</LineStyle>
	</Style>
	<Style id="branch80_part23_style">
		<LineStyle>
			<color>ffff05fa</color>
			<width>6.66388</width>
		</LineStyle>
	</Style>
	<Style id="branch246_part14_style">
		<LineStyle>
			<color>ffff02fd</color>
			<width>5.57387</width>
		</LineStyle>
	</Style>
	<Style id="branch89_part7_style">
		<LineStyle>
			<color>ffff06f9</color>
			<width>5.28404</width>
		</LineStyle>
	</Style>
	<Style id="branch21_part8_style">
		<LineStyle>
			<color>ffff0df2</color>
			<width>4.79368</width>
		</LineStyle>
	</Style>
	<Style id="branch237_part38_style">
		<LineStyle>
			<color>ffff08f7</color>
			<width>6.50919</width>
		</LineStyle>
	</Style>
	<Style id="branch8_part42_style">
		<LineStyle>
			<color>ffff09f6</color>
			<width>6.48199</width>
		</LineStyle>
	</Style>
	<Style id="branch256_part46_style">
		<LineStyle>
			<color>ffff09f6</color>
			<width>6.90339</width>
		</LineStyle>
	</Style>
	<Style id="branch46_part10_style">
		<LineStyle>
			<color>ffff07f8</color>
			<width>6.45987</width>
		</LineStyle>
	</Style>
	<Style id="branch38_part40_style">
		<LineStyle>
			<color>ffff0af5</color>
			<width>6.4853</width>
		</LineStyle>
	</Style>
	<Style id="branch112_part20_style">
		<LineStyle>
			<color>ffff9768</color>
			<width>4.19494</width>
		</LineStyle>
	</Style>
	<Style id="branch246_part42_style">
		<LineStyle>
			<color>ffff07f8</color>
			<width>6.68308</width>
		</LineStyle>
	</Style>
	<Style id="branch36_part10_style">
		<LineStyle>
			<color>ffff06f9</color>
			<width>5.87455</width>
		</LineStyle>
	</Style>
	<Style id="branch21_part43_style">
		<LineStyle>
			<color>ffff14eb</color>
			<width>6.50044</width>
		</LineStyle>
	</Style>
	<Style id="branch60_part35_style">
		<LineStyle>
			<color>ffff06f9</color>
			<width>6.3215</width>
		</LineStyle>
	</Style>
	<Style id="branch249_part45_style">
		<LineStyle>
			<color>ffff10ef</color>
			<width>6.8252</width>
		</LineStyle>
	</Style>
	<Style id="branch46_part43_style">
		<LineStyle>
			<color>ffff09f6</color>
			<width>6.66777</width>
		</LineStyle>
	</Style>
	<Style id="branch89_part35_style">
		<LineStyle>
			<color>ffff07f8</color>
			<width>6.34317</width>
		</LineStyle>
	</Style>
	<Style id="branch295_part48_style">
		<LineStyle>
			<color>ffff10ef</color>
			<width>6.98129</width>
		</LineStyle>
	</Style>
	<Style id="branch249_part13_style">
		<LineStyle>
			<color>ffff08f7</color>
			<width>5.70645</width>
		</LineStyle>
	</Style>
	<Style id="branch174_part7_style">
		<LineStyle>
			<color>ffff01fe</color>
			<width>6.97737</width>
		</LineStyle>
	</Style>
	<Style id="branch189_part36_style">
		<LineStyle>
			<color>ffff06f9</color>
			<width>6.91916</width>
		</LineStyle>
	</Style>
	<Style id="branch174_part49_style">
		<LineStyle>
			<color>ffff01fe</color>
			<width>6.99947</width>
		</LineStyle>
	</Style>
	<Style id="branch31_part45_style">
		<LineStyle>
			<color>ffff03fc</color>
			<width>6.80007</width>
		</LineStyle>
	</Style>
	<Style id="branch8_part50_style">
		<LineStyle>
			<color>ffff0bf4</color>
			<width>6.96611</width>
		</LineStyle>
	</Style>
	<Style id="branch249_part48_style">
		<LineStyle>
			<color>ffff11ee</color>
			<width>6.93008</width>
		</LineStyle>
	</Style>
	<Style id="branch256_part1_style">
		<LineStyle>
			<color>ffff02fd</color>
			<width>5.81651</width>
		</LineStyle>
	</Style>
	<Style id="branch8_part35_style">
		<LineStyle>
			<color>ffff08f7</color>
			<width>6.05838</width>
		</LineStyle>
	</Style>
	<Style id="branch31_part11_style">
		<LineStyle>
			<color>ffff02fd</color>
			<width>6.24348</width>
		</LineStyle>
	</Style>
	<Style id="branch36_part45_style">
		<LineStyle>
			<color>ffff0af5</color>
			<width>6.45099</width>
		</LineStyle>
	</Style>
	<Style id="branch36_part5_style">
		<LineStyle>
			<color>ffff06f9</color>
			<width>5.7922</width>
		</LineStyle>
	</Style>
	<Style id="branch112_part8_style">
		<LineStyle>
			<color>ffff6d92</color>
			<width>4.59839</width>
		</LineStyle>
	</Style>
	<Style id="branch21_part7_style">
		<LineStyle>
			<color>ffff0df2</color>
			<width>4.74492</width>
		</LineStyle>
	</Style>
	<Style id="branch189_part6_style">
		<LineStyle>
			<color>ffff05fa</color>
			<width>6.74592</width>
		</LineStyle>
	</Style>
	<Style id="branch60_part17_style">
		<LineStyle>
			<color>ffff06f9</color>
			<width>6.43431</width>
		</LineStyle>
	</Style>
	<Style id="branch250_part45_style">
		<LineStyle>
			<color>ffff1ee1</color>
			<width>6.63427</width>
		</LineStyle>
	</Style>
	<Style id="branch249_part42_style">
		<LineStyle>
			<color>ffff0ff0</color>
			<width>6.72031</width>
		</LineStyle>
	</Style>
	<Style id="branch250_part49_style">
		<LineStyle>
			<color>ffff20df</color>
			<width>6.92685</width>
		</LineStyle>
	</Style>
	<Style id="branch246_part27_style">
		<LineStyle>
			<color>ffff04fb</color>
			<width>6.08886</width>
		</LineStyle>
	</Style>
	<Style id="branch295_part35_style">
		<LineStyle>
			<color>ffff0cf3</color>
			<width>6.85965</width>
		</LineStyle>
	</Style>
	<Style id="branch71_part13_style">
		<LineStyle>
			<color>ffff06f9</color>
			<width>5.92084</width>
		</LineStyle>
	</Style>
	<Style id="branch38_part19_style">
		<LineStyle>
			<color>ffff09f6</color>
			<width>6.07819</width>
		</LineStyle>
	</Style>
	<Style id="circle_562.9763441804887_style">
		<LineStyle>
			<width>0.1</width>
		</LineStyle>
		<PolyStyle>
			<color>8fffde21</color>
			<outline>0</outline>
		</PolyStyle>
	</Style>
	<Style id="branch71_part4_style">
		<LineStyle>
			<color>ffff05fa</color>
			<width>5.69614</width>
		</LineStyle>
	</Style>
	<Style id="branch89_part2_style">
		<LineStyle>
			<color>ffff05fa</color>
			<width>5.09491</width>
		</LineStyle>
	</Style>
	<Style id="branch189_part22_style">
		<LineStyle>
			<color>ffff06f9</color>
			<width>6.83831</width>
		</LineStyle>
	</Style>
	<Style id="branch214_part27_style">
		<LineStyle>
			<color>ffff04fb</color>
			<width>6.67883</width>
		</LineStyle>
	</Style>
	<Style id="branch46_part6_style">
		<LineStyle>
			<color>ffff07f8</color>
			<width>6.43467</width>
		</LineStyle>
	</Style>
	<Style id="branch250_part37_style">
		<LineStyle>
			<color>ffff19e6</color>
			<width>6.04911</width>
		</LineStyle>
	</Style>
	<Style id="branch189_part38_style">
		<LineStyle>
			<color>ffff06f9</color>
			<width>6.93071</width>
		</LineStyle>
	</Style>
	<Style id="branch101_part22_style">
		<LineStyle>
			<color>ffff36c9</color>
			<width>3.25516</width>
		</LineStyle>
	</Style>
	<Style id="branch237_part32_style">
		<LineStyle>
			<color>ffff08f7</color>
			<width>6.26379</width>
		</LineStyle>
	</Style>
	<Style id="branch249_part29_style">
		<LineStyle>
			<color>ffff0cf3</color>
			<width>6.26582</width>
		</LineStyle>
	</Style>
	<Style id="branch111_part12_style">
		<LineStyle>
			<color>ffff46b9</color>
			<width>3.23229</width>
		</LineStyle>
	</Style>
	<Style id="branch89_part47_style">
		<LineStyle>
			<color>ffff08f7</color>
			<width>6.79709</width>
		</LineStyle>
	</Style>
	<Style id="branch60_part30_style">
		<LineStyle>
			<color>ffff06f9</color>
			<width>6.35283</width>
		</LineStyle>
	</Style>
	<Style id="branch249_part24_style">
		<LineStyle>
			<color>ffff0bf4</color>
			<width>6.09102</width>
		</LineStyle>
	</Style>
	<Style id="branch21_part32_style">
		<LineStyle>
			<color>ffff12ed</color>
			<width>5.96403</width>
		</LineStyle>
	</Style>
	<Style id="branch46_part25_style">
		<LineStyle>
			<color>ffff08f7</color>
			<width>6.55437</width>
		</LineStyle>
	</Style>
	<Style id="branch246_part3_style">
		<LineStyle>
			<color>ffff00ff</color>
			<width>5.13811</width>
		</LineStyle>
	</Style>
	<Style id="branch246_part2_style">
		<LineStyle>
			<color>ffff00ff</color>
			<width>5.09849</width>
		</LineStyle>
	</Style>
	<Style id="branch256_part29_style">
		<LineStyle>
			<color>ffff06f9</color>
			<width>6.49279</width>
		</LineStyle>
	</Style>
	<Style id="branch60_part3_style">
		<LineStyle>
			<color>ffff05fa</color>
			<width>6.52205</width>
		</LineStyle>
	</Style>
	<Style id="branch258_part49_style">
		<LineStyle>
			<color>ffff04fb</color>
			<width>6.97848</width>
		</LineStyle>
	</Style>
	<Style id="branch89_part30_style">
		<LineStyle>
			<color>ffff07f8</color>
			<width>6.15404</width>
		</LineStyle>
	</Style>
	<Style id="branch71_part14_style">
		<LineStyle>
			<color>ffff06f9</color>
			<width>5.9458</width>
		</LineStyle>
	</Style>
	<Style id="branch256_part38_style">
		<LineStyle>
			<color>ffff07f8</color>
			<width>6.71017</width>
		</LineStyle>
	</Style>
	<Style id="branch189_part11_style">
		<LineStyle>
			<color>ffff05fa</color>
			<width>6.77479</width>
		</LineStyle>
	</Style>
	<Style id="branch174_part43_style">
		<LineStyle>
			<color>ffff01fe</color>
			<width>6.99632</width>
		</LineStyle>
	</Style>
	<Style id="circle_608.2732914134016_style">
		<LineStyle>
			<width>0.1</width>
		</LineStyle>
		<PolyStyle>
			<color>8ffff00f</color>
			<outline>0</outline>
		</PolyStyle>
	</Style>
	<Style id="branch101_part48_style">
		<LineStyle>
			<color>ffff50af</color>
			<width>3.33648</width>
		</LineStyle>
	</Style>
	<Style id="branch31_part2_style">
		<LineStyle>
			<color>ffff02fd</color>
			<width>6.09614</width>
		</LineStyle>
	</Style>
	<Style id="branch8_part41_style">
		<LineStyle>
			<color>ffff09f6</color>
			<width>6.42148</width>
		</LineStyle>
	</Style>
	<Style id="branch38_part48_style">
		<LineStyle>
			<color>ffff0bf4</color>
			<width>6.64039</width>
		</LineStyle>
	</Style>
	<Style id="branch101_part36_style">
		<LineStyle>
			<color>ffff44bb</color>
			<width>3.29895</width>
		</LineStyle>
	</Style>
	<Style id="branch109_part10_style">
		<LineStyle>
			<color>ffff21de</color>
			<width>3.63357</width>
		</LineStyle>
	</Style>
	<Style id="branch21_part11_style">
		<LineStyle>
			<color>ffff0ef1</color>
			<width>4.93998</width>
		</LineStyle>
	</Style>
	<Style id="branch71_part42_style">
		<LineStyle>
			<color>ffff06f9</color>
			<width>6.64488</width>
		</LineStyle>
	</Style>
	<Style id="branch31_part24_style">
		<LineStyle>
			<color>ffff03fc</color>
			<width>6.45629</width>
		</LineStyle>
	</Style>
	<Style id="branch112_part22_style">
		<LineStyle>
			<color>ffff9e61</color>
			<width>4.1277</width>
		</LineStyle>
	</Style>
	<Style id="branch67_part6_style">
		<LineStyle>
			<color>ffff03fc</color>
			<width>6.59238</width>
		</LineStyle>
	</Style>
	<Style id="branch46_part1_style">
		<LineStyle>
			<color>ffff07f8</color>
			<width>6.40317</width>
		</LineStyle>
	</Style>
	<Style id="branch60_part31_style">
		<LineStyle>
			<color>ffff06f9</color>
			<width>6.34657</width>
		</LineStyle>
	</Style>
	<Style id="branch249_part50_style">
		<LineStyle>
			<color>ffff11ee</color>
			<width>7</width>
		</LineStyle>
	</Style>
	<Style id="branch8_part32_style">
		<LineStyle>
			<color>ffff08f7</color>
			<width>5.87684</width>
		</LineStyle>
	</Style>
	<Style id="branch249_part33_style">
		<LineStyle>
			<color>ffff0df2</color>
			<width>6.40567</width>
		</LineStyle>
	</Style>
	<Style id="branch38_part12_style">
		<LineStyle>
			<color>ffff08f7</color>
			<width>5.94248</width>
		</LineStyle>
	</Style>
	<Style id="branch57_part29_style">
		<LineStyle>
			<color>ffff04fb</color>
			<width>5.94998</width>
		</LineStyle>
	</Style>
	<Style id="branch71_part19_style">
		<LineStyle>
			<color>ffff06f9</color>
			<width>6.07064</width>
		</LineStyle>
	</Style>
	<Style id="branch57_part7_style">
		<LineStyle>
			<color>ffff04fb</color>
			<width>5.00715</width>
		</LineStyle>
	</Style>
	<Style id="branch67_part15_style">
		<LineStyle>
			<color>ffff03fc</color>
			<width>6.64903</width>
		</LineStyle>
	</Style>
	<Style id="branch246_part41_style">
		<LineStyle>
			<color>ffff06f9</color>
			<width>6.64347</width>
		</LineStyle>
	</Style>
	<Style id="branch214_part20_style">
		<LineStyle>
			<color>ffff04fb</color>
			<width>6.58109</width>
		</LineStyle>
	</Style>
	<Style id="branch71_part34_style">
		<LineStyle>
			<color>ffff06f9</color>
			<width>6.44514</width>
		</LineStyle>
	</Style>
	<Style id="branch101_part25_style">
		<LineStyle>
			<color>ffff39c6</color>
			<width>3.26454</width>
		</LineStyle>
	</Style>
	<Style id="branch256_part14_style">
		<LineStyle>
			<color>ffff04fb</color>
			<width>6.1305</width>
		</LineStyle>
	</Style>
	<Style id="branch256_part42_style">
		<LineStyle>
			<color>ffff08f7</color>
			<width>6.80678</width>
		</LineStyle>
	</Style>
	<Style id="branch46_part9_style">
		<LineStyle>
			<color>ffff07f8</color>
			<width>6.45357</width>
		</LineStyle>
	</Style>
	<Style id="branch246_part49_style">
		<LineStyle>
			<color>ffff08f7</color>
			<width>6.96039</width>
		</LineStyle>
	</Style>
	<Style id="branch295_part28_style">
		<LineStyle>
			<color>ffff0af5</color>
			<width>6.79415</width>
		</LineStyle>
	</Style>
	<Style id="branch46_part48_style">
		<LineStyle>
			<color>ffff09f6</color>
			<width>6.69927</width>
		</LineStyle>
	</Style>
	<Style id="branch101_part41_style">
		<LineStyle>
			<color>ffff49b6</color>
			<width>3.31459</width>
		</LineStyle>
	</Style>
	<Style id="branch249_part25_style">
		<LineStyle>
			<color>ffff0bf4</color>
			<width>6.12598</width>
		</LineStyle>
	</Style>
	<Style id="branch111_part49_style">
		<LineStyle>
			<color>ffff51ae</color>
			<width>3.37398</width>
		</LineStyle>
	</Style>
	<Style id="circle_19.412977385534077_style">
		<LineStyle>
			<width>0.1</width>
		</LineStyle>
		<PolyStyle>
			<color>8fff08f7</color>
			<outline>0</outline>
		</PolyStyle>
	</Style>
	<Style id="branch60_part23_style">
		<LineStyle>
			<color>ffff06f9</color>
			<width>6.3967</width>
		</LineStyle>
	</Style>
	<Style id="branch250_part18_style">
		<LineStyle>
			<color>ffff0df2</color>
			<width>4.65935</width>
		</LineStyle>
	</Style>
	<Style id="branch138_part4_style">
		<LineStyle>
			<color>ffff07f8</color>
			<width>6.63782</width>
		</LineStyle>
	</Style>
	<Style id="branch109_part21_style">
		<LineStyle>
			<color>ffff2ad5</color>
			<width>3.9149</width>
		</LineStyle>
	</Style>
	<Style id="circle_440.0274874054394_style">
		<LineStyle>
			<width>0.1</width>
		</LineStyle>
		<PolyStyle>
			<color>8fffad52</color>
			<outline>0</outline>
		</PolyStyle>
	</Style>
	<Style id="branch71_part6_style">
		<LineStyle>
			<color>ffff05fa</color>
			<width>5.74607</width>
		</LineStyle>
	</Style>
	<Style id="branch67_part1_style">
		<LineStyle>
			<color>ffff03fc</color>
			<width>6.56091</width>
		</LineStyle>
	</Style>
	<Style id="branch80_part11_style">
		<LineStyle>
			<color>ffff04fb</color>
			<width>6.54585</width>
		</LineStyle>
	</Style>
	<Style id="branch258_part38_style">
		<LineStyle>
			<color>ffff03fc</color>
			<width>6.7418</width>
		</LineStyle>
	</Style>
	<Style id="branch57_part27_style">
		<LineStyle>
			<color>ffff04fb</color>
			<width>5.86427</width>
		</LineStyle>
	</Style>
	<Style id="branch80_part18_style">
		<LineStyle>
			<color>ffff04fb</color>
			<width>6.6147</width>
		</LineStyle>
	</Style>
	<Style id="branch174_part24_style">
		<LineStyle>
			<color>ffff01fe</color>
			<width>6.98632</width>
		</LineStyle>
	</Style>
	<Style id="branch214_part36_style">
		<LineStyle>
			<color>ffff05fa</color>
			<width>6.80451</width>
		</LineStyle>
	</Style>
	<Style id="branch8_part23_style">
		<LineStyle>
			<color>ffff07f8</color>
			<width>5.3322</width>
		</LineStyle>
	</Style>
	<Style id="branch36_part36_style">
		<LineStyle>
			<color>ffff09f6</color>
			<width>6.30276</width>
		</LineStyle>
	</Style>
	<Style id="branch189_part1_style">
		<LineStyle>
			<color>ffff05fa</color>
			<width>6.71705</width>
		</LineStyle>
	</Style>
	<Style id="branch57_part48_style">
		<LineStyle>
			<color>ffff04fb</color>
			<width>6.76424</width>
		</LineStyle>
	</Style>
	<Style id="branch109_part2_style">
		<LineStyle>
			<color>ffff1be4</color>
			<width>3.42896</width>
		</LineStyle>
	</Style>
	<Style id="branch8_part24_style">
		<LineStyle>
			<color>ffff07f8</color>
			<width>5.39271</width>
		</LineStyle>
	</Style>
	<Style id="branch9_part16_style">
		<LineStyle>
			<color>ffff10ef</color>
			<width>3.7463</width>
		</LineStyle>
	</Style>
	<Style id="branch109_part47_style">
		<LineStyle>
			<color>ffff40bf</color>
			<width>4.57987</width>
		</LineStyle>
	</Style>
	<Style id="branch174_part4_style">
		<LineStyle>
			<color>ffff00ff</color>
			<width>6.97579</width>
		</LineStyle>
	</Style>
	<Style id="branch67_part7_style">
		<LineStyle>
			<color>ffff03fc</color>
			<width>6.59867</width>
		</LineStyle>
	</Style>
	<Style id="branch60_part1_style">
		<LineStyle>
			<color>ffff05fa</color>
			<width>6.53458</width>
		</LineStyle>
	</Style>
	<Style id="branch111_part34_style">
		<LineStyle>
			<color>ffff4db2</color>
			<width>3.31654</width>
		</LineStyle>
	</Style>
	<Style id="branch9_part32_style">
		<LineStyle>
			<color>ffff16e9</color>
			<width>3.83761</width>
		</LineStyle>
	</Style>
	<Style id="branch38_part28_style">
		<LineStyle>
			<color>ffff09f6</color>
			<width>6.25266</width>
		</LineStyle>
	</Style>
	<Style id="branch214_part33_style">
		<LineStyle>
			<color>ffff04fb</color>
			<width>6.76262</width>
		</LineStyle>
	</Style>
	<Style id="branch21_part3_style">
		<LineStyle>
			<color>ffff0cf3</color>
			<width>4.54986</width>
		</LineStyle>
	</Style>
	<Style id="branch71_part45_style">
		<LineStyle>
			<color>ffff06f9</color>
			<width>6.71978</width>
		</LineStyle>
	</Style>
	<Style id="branch249_part11_style">
		<LineStyle>
			<color>ffff08f7</color>
			<width>5.63653</width>
		</LineStyle>
	</Style>
	<Style id="branch101_part9_style">
		<LineStyle>
			<color>ffff29d6</color>
			<width>3.21449</width>
		</LineStyle>
	</Style>
	<Style id="branch101_part23_style">
		<LineStyle>
			<color>ffff37c8</color>
			<width>3.25828</width>
		</LineStyle>
	</Style>
	<Style id="branch46_part33_style">
		<LineStyle>
			<color>ffff08f7</color>
			<width>6.60477</width>
		</LineStyle>
	</Style>
	<Style id="branch80_part43_style">
		<LineStyle>
			<color>ffff06f9</color>
			<width>6.8606</width>
		</LineStyle>
	</Style>
	<Style id="branch8_part30_style">
		<LineStyle>
			<color>ffff08f7</color>
			<width>5.75581</width>
		</LineStyle>
	</Style>
	<Style id="branch174_part48_style">
		<LineStyle>
			<color>ffff01fe</color>
			<width>6.99895</width>
		</LineStyle>
	</Style>
	<Style id="branch189_part47_style">
		<LineStyle>
			<color>ffff06f9</color>
			<width>6.98268</width>
		</LineStyle>
	</Style>
	<Style id="branch111_part7_style">
		<LineStyle>
			<color>ffff44bb</color>
			<width>3.21315</width>
		</LineStyle>
	</Style>
	<Style id="branch214_part1_style">
		<LineStyle>
			<color>ffff03fc</color>
			<width>6.31578</width>
		</LineStyle>
	</Style>
	<Style id="branch214_part7_style">
		<LineStyle>
			<color>ffff03fc</color>
			<width>6.39956</width>
		</LineStyle>
	</Style>
	<Style id="circle_271.7816833974773_style">
		<LineStyle>
			<width>0.1</width>
		</LineStyle>
		<PolyStyle>
			<color>8fff6b94</color>
			<outline>0</outline>
		</PolyStyle>
	</Style>
	<Style id="branch189_part15_style">
		<LineStyle>
			<color>ffff05fa</color>
			<width>6.79789</width>
		</LineStyle>
	</Style>
	<Style id="branch138_part7_style">
		<LineStyle>
			<color>ffff08f7</color>
			<width>6.65227</width>
		</LineStyle>
	</Style>
	<Style id="branch138_part25_style">
		<LineStyle>
			<color>ffff0bf4</color>
			<width>6.739</width>
		</LineStyle>
	</Style>
	<Style id="branch112_part35_style">
		<LineStyle>
			<color>ffffcb34</color>
			<width>3.69064</width>
		</LineStyle>
	</Style>
	<Style id="branch138_part22_style">
		<LineStyle>
			<color>ffff0af5</color>
			<width>6.72455</width>
		</LineStyle>
	</Style>
	<Style id="branch71_part29_style">
		<LineStyle>
			<color>ffff06f9</color>
			<width>6.32031</width>
		</LineStyle>
	</Style>
	<Style id="branch9_part21_style">
		<LineStyle>
			<color>ffff12ed</color>
			<width>3.77484</width>
		</LineStyle>
	</Style>
	<Style id="branch256_part9_style">
		<LineStyle>
			<color>ffff03fc</color>
			<width>6.00973</width>
		</LineStyle>
	</Style>
	<Style id="branch256_part3_style">
		<LineStyle>
			<color>ffff02fd</color>
			<width>5.86482</width>
		</LineStyle>
	</Style>
	<Style id="branch46_part7_style">
		<LineStyle>
			<color>ffff07f8</color>
			<width>6.44097</width>
		</LineStyle>
	</Style>
	<Style id="branch38_part46_style">
		<LineStyle>
			<color>ffff0bf4</color>
			<width>6.60161</width>
		</LineStyle>
	</Style>
	<Style id="branch67_part30_style">
		<LineStyle>
			<color>ffff04fb</color>
			<width>6.74345</width>
		</LineStyle>
	</Style>
	<Style id="branch214_part19_style">
		<LineStyle>
			<color>ffff04fb</color>
			<width>6.56712</width>
		</LineStyle>
	</Style>
	<Style id="branch214_part29_style">
		<LineStyle>
			<color>ffff04fb</color>
			<width>6.70676</width>
		</LineStyle>
	</Style>
	<Style id="branch246_part34_style">
		<LineStyle>
			<color>ffff05fa</color>
			<width>6.36616</width>
		</LineStyle>
	</Style>
	<Style id="branch237_part30_style">
		<LineStyle>
			<color>ffff07f8</color>
			<width>6.18198</width>
		</LineStyle>
	</Style>
	<Style id="branch111_part39_style">
		<LineStyle>
			<color>ffff4eb1</color>
			<width>3.33569</width>
		</LineStyle>
	</Style>
	<Style id="branch9_part17_style">
		<LineStyle>
			<color>ffff10ef</color>
			<width>3.75201</width>
		</LineStyle>
	</Style>
	<Style id="branch258_part25_style">
		<LineStyle>
			<color>ffff03fc</color>
			<width>6.46208</width>
		</LineStyle>
	</Style>
	<Style id="branch36_part31_style">
		<LineStyle>
			<color>ffff09f6</color>
			<width>6.22041</width>
		</LineStyle>
	</Style>
	<Style id="branch237_part1_style">
		<LineStyle>
			<color>ffff05fa</color>
			<width>4.99586</width>
		</LineStyle>
	</Style>
	<Style id="branch249_part31_style">
		<LineStyle>
			<color>ffff0df2</color>
			<width>6.33575</width>
		</LineStyle>
	</Style>
	<Style id="branch174_part30_style">
		<LineStyle>
			<color>ffff01fe</color>
			<width>6.98948</width>
		</LineStyle>
	</Style>
	<Style id="branch101_part5_style">
		<LineStyle>
			<color>ffff26d9</color>
			<width>3.20198</width>
		</LineStyle>
	</Style>
	<Style id="branch256_part11_style">
		<LineStyle>
			<color>ffff03fc</color>
			<width>6.05804</width>
		</LineStyle>
	</Style>
	<Style id="branch174_part11_style">
		<LineStyle>
			<color>ffff01fe</color>
			<width>6.97948</width>
		</LineStyle>
	</Style>
	<Style id="branch237_part43_style">
		<LineStyle>
			<color>ffff09f6</color>
			<width>6.71369</width>
		</LineStyle>
	</Style>
	<Style id="branch258_part35_style">
		<LineStyle>
			<color>ffff03fc</color>
			<width>6.67725</width>
		</LineStyle>
	</Style>
	<Style id="branch8_part29_style">
		<LineStyle>
			<color>ffff08f7</color>
			<width>5.69529</width>
		</LineStyle>
	</Style>
	<Style id="branch8_part39_style">
		<LineStyle>
			<color>ffff09f6</color>
			<width>6.30044</width>
		</LineStyle>
	</Style>
	<Style id="branch21_part4_style">
		<LineStyle>
			<color>ffff0cf3</color>
			<width>4.59862</width>
		</LineStyle>
	</Style>
	<Style id="branch46_part31_style">
		<LineStyle>
			<color>ffff08f7</color>
			<width>6.59217</width>
		</LineStyle>
	</Style>
	<Style id="branch46_part15_style">
		<LineStyle>
			<color>ffff07f8</color>
			<width>6.49137</width>
		</LineStyle>
	</Style>
	<Style id="branch46_part18_style">
		<LineStyle>
			<color>ffff08f7</color>
			<width>6.51027</width>
		</LineStyle>
	</Style>
	<Style id="branch21_part18_style">
		<LineStyle>
			<color>ffff0ff0</color>
			<width>5.28133</width>
		</LineStyle>
	</Style>
	<Style id="branch60_part26_style">
		<LineStyle>
			<color>ffff06f9</color>
			<width>6.3779</width>
		</LineStyle>
	</Style>
	<Style id="branch38_part18_style">
		<LineStyle>
			<color>ffff09f6</color>
			<width>6.0588</width>
		</LineStyle>
	</Style>
	<Style id="branch89_part46_style">
		<LineStyle>
			<color>ffff08f7</color>
			<width>6.75926</width>
		</LineStyle>
	</Style>
	<Style id="branch189_part24_style">
		<LineStyle>
			<color>ffff06f9</color>
			<width>6.84986</width>
		</LineStyle>
	</Style>
	<Style id="branch67_part17_style">
		<LineStyle>
			<color>ffff03fc</color>
			<width>6.66162</width>
		</LineStyle>
	</Style>
	<Style id="branch60_part9_style">
		<LineStyle>
			<color>ffff06f9</color>
			<width>6.48444</width>
		</LineStyle>
	</Style>
	<Style id="branch57_part40_style">
		<LineStyle>
			<color>ffff04fb</color>
			<width>6.42139</width>
		</LineStyle>
	</Style>
	<Style id="branch112_part29_style">
		<LineStyle>
			<color>ffffb649</color>
			<width>3.89236</width>
		</LineStyle>
	</Style>
	<Style id="branch174_part13_style">
		<LineStyle>
			<color>ffff01fe</color>
			<width>6.98053</width>
		</LineStyle>
	</Style>
	<Style id="branch8_part22_style">
		<LineStyle>
			<color>ffff07f8</color>
			<width>5.27168</width>
		</LineStyle>
	</Style>
	<Style id="branch9_part36_style">
		<LineStyle>
			<color>ffff17e8</color>
			<width>3.86044</width>
		</LineStyle>
	</Style>
	<Style id="branch21_part26_style">
		<LineStyle>
			<color>ffff11ee</color>
			<width>5.67144</width>
		</LineStyle>
	</Style>
	<Style id="branch101_part6_style">
		<LineStyle>
			<color>ffff27d8</color>
			<width>3.20511</width>
		</LineStyle>
	</Style>
	<Style id="circle_297.66565324485606_style">
		<LineStyle>
			<width>0.1</width>
		</LineStyle>
		<PolyStyle>
			<color>8fff758a</color>
			<outline>0</outline>
		</PolyStyle>
	</Style>
	<Style id="branch67_part46_style">
		<LineStyle>
			<color>ffff04fb</color>
			<width>6.84416</width>
		</LineStyle>
	</Style>
	<Style id="branch189_part5_style">
		<LineStyle>
			<color>ffff05fa</color>
			<width>6.74015</width>
		</LineStyle>
	</Style>
	<Style id="branch89_part9_style">
		<LineStyle>
			<color>ffff06f9</color>
			<width>5.3597</width>
		</LineStyle>
	</Style>
	<Style id="branch111_part5_style">
		<LineStyle>
			<color>ffff44bb</color>
			<width>3.20549</width>
		</LineStyle>
	</Style>
	<Style id="branch57_part43_style">
		<LineStyle>
			<color>ffff04fb</color>
			<width>6.54996</width>
		</LineStyle>
	</Style>
	<Style id="branch250_part46_style">
		<LineStyle>
			<color>ffff1ee1</color>
			<width>6.70742</width>
		</LineStyle>
	</Style>
	<Style id="branch60_part43_style">
		<LineStyle>
			<color>ffff06f9</color>
			<width>6.27136</width>
		</LineStyle>
	</Style>
	<Style id="branch9_part37_style">
		<LineStyle>
			<color>ffff17e8</color>
			<width>3.86615</width>
		</LineStyle>
	</Style>
	<Style id="branch67_part47_style">
		<LineStyle>
			<color>ffff04fb</color>
			<width>6.85046</width>
		</LineStyle>
	</Style>
	<Style id="branch31_part4_style">
		<LineStyle>
			<color>ffff02fd</color>
			<width>6.12889</width>
		</LineStyle>
	</Style>
	<Style id="circle_317.07863063039014_style">
		<LineStyle>
			<width>0.1</width>
		</LineStyle>
		<PolyStyle>
			<color>8fff7d82</color>
			<outline>0</outline>
		</PolyStyle>
	</Style>
	<Style id="circle_582.3893215660228_style">
		<LineStyle>
			<width>0.1</width>
		</LineStyle>
		<PolyStyle>
			<color>8fffe61a</color>
			<outline>0</outline>
		</PolyStyle>
	</Style>
	<Style id="branch214_part24_style">
		<LineStyle>
			<color>ffff04fb</color>
			<width>6.63694</width>
		</LineStyle>
	</Style>
	<Style id="branch80_part15_style">
		<LineStyle>
			<color>ffff04fb</color>
			<width>6.5852</width>
		</LineStyle>
	</Style>
	<Style id="branch214_part9_style">
		<LineStyle>
			<color>ffff04fb</color>
			<width>6.42749</width>
		</LineStyle>
	</Style>
	<Style id="branch101_part20_style">
		<LineStyle>
			<color>ffff34cb</color>
			<width>3.2489</width>
		</LineStyle>
	</Style>
	<Style id="branch8_part47_style">
		<LineStyle>
			<color>ffff0af5</color>
			<width>6.78457</width>
		</LineStyle>
	</Style>
	<Style id="branch89_part13_style">
		<LineStyle>
			<color>ffff06f9</color>
			<width>5.511</width>
		</LineStyle>
	</Style>
	<Style id="branch138_part16_style">
		<LineStyle>
			<color>ffff09f6</color>
			<width>6.69564</width>
		</LineStyle>
	</Style>
	<Style id="branch189_part43_style">
		<LineStyle>
			<color>ffff06f9</color>
			<width>6.95958</width>
		</LineStyle>
	</Style>
	<Style id="branch38_part34_style">
		<LineStyle>
			<color>ffff0af5</color>
			<width>6.36898</width>
		</LineStyle>
	</Style>
	<Style id="circle_537.0923743331099_style">
		<LineStyle>
			<width>0.1</width>
		</LineStyle>
		<PolyStyle>
			<color>8fffd42b</color>
			<outline>0</outline>
		</PolyStyle>
	</Style>
	<Style id="branch21_part40_style">
		<LineStyle>
			<color>ffff14eb</color>
			<width>6.35415</width>
		</LineStyle>
	</Style>
	<Style id="branch101_part29_style">
		<LineStyle>
			<color>ffff3dc2</color>
			<width>3.27705</width>
		</LineStyle>
	</Style>
	<Style id="branch109_part24_style">
		<LineStyle>
			<color>ffff2dd2</color>
			<width>3.99163</width>
		</LineStyle>
	</Style>
	<Style id="branch174_part34_style">
		<LineStyle>
			<color>ffff01fe</color>
			<width>6.99158</width>
		</LineStyle>
	</Style>
	<Style id="branch36_part50_style">
		<LineStyle>
			<color>ffff0bf4</color>
			<width>6.53334</width>
		</LineStyle>
	</Style>
	<Style id="branch67_part37_style">
		<LineStyle>
			<color>ffff04fb</color>
			<width>6.78751</width>
		</LineStyle>
	</Style>
	<Style id="branch36_part46_style">
		<LineStyle>
			<color>ffff0af5</color>
			<width>6.46746</width>
		</LineStyle>
	</Style>
	<Style id="branch111_part26_style">
		<LineStyle>
			<color>ffff4ab5</color>
			<width>3.28591</width>
		</LineStyle>
	</Style>
	<Style id="branch36_part6_style">
		<LineStyle>
			<color>ffff06f9</color>
			<width>5.80867</width>
		</LineStyle>
	</Style>
	<Style id="branch237_part28_style">
		<LineStyle>
			<color>ffff07f8</color>
			<width>6.10018</width>
		</LineStyle>
	</Style>
	<Style id="branch101_part4_style">
		<LineStyle>
			<color>ffff25da</color>
			<width>3.19885</width>
		</LineStyle>
	</Style>
	<Style id="branch31_part31_style">
		<LineStyle>
			<color>ffff03fc</color>
			<width>6.57088</width>
		</LineStyle>
	</Style>
	<Style id="branch38_part35_style">
		<LineStyle>
			<color>ffff0af5</color>
			<width>6.38837</width>
		</LineStyle>
	</Style>
	<Style id="branch214_part44_style">
		<LineStyle>
			<color>ffff05fa</color>
			<width>6.91622</width>
		</LineStyle>
	</Style>
	<Style id="branch60_part7_style">
		<LineStyle>
			<color>ffff06f9</color>
			<width>6.49698</width>
		</LineStyle>
	</Style>
	<Style id="branch295_part18_style">
		<LineStyle>
			<color>ffff07f8</color>
			<width>6.70058</width>
		</LineStyle>
	</Style>
	<Style id="branch36_part44_style">
		<LineStyle>
			<color>ffff0af5</color>
			<width>6.43452</width>
		</LineStyle>
	</Style>
	<Style id="branch71_part35_style">
		<LineStyle>
			<color>ffff06f9</color>
			<width>6.47011</width>
		</LineStyle>
	</Style>
	<Style id="branch57_part33_style">
		<LineStyle>
			<color>ffff04fb</color>
			<width>6.1214</width>
		</LineStyle>
	</Style>
	<Style id="branch258_part42_style">
		<LineStyle>
			<color>ffff04fb</color>
			<width>6.82787</width>
		</LineStyle>
	</Style>
	<Style id="branch38_part8_style">
		<LineStyle>
			<color>ffff08f7</color>
			<width>5.86494</width>
		</LineStyle>
	</Style>
	<Style id="branch112_part23_style">
		<LineStyle>
			<color>ffffa15e</color>
			<width>4.09408</width>
		</LineStyle>
	</Style>
	<Style id="branch38_part13_style">
		<LineStyle>
			<color>ffff08f7</color>
			<width>5.96187</width>
		</LineStyle>
	</Style>
	<Style id="branch57_part6_style">
		<LineStyle>
			<color>ffff04fb</color>
			<width>4.9643</width>
		</LineStyle>
	</Style>
	<Style id="branch21_part46_style">
		<LineStyle>
			<color>ffff15ea</color>
			<width>6.64674</width>
		</LineStyle>
	</Style>
	<Style id="branch67_part33_style">
		<LineStyle>
			<color>ffff04fb</color>
			<width>6.76233</width>
		</LineStyle>
	</Style>
	<Style id="branch258_part10_style">
		<LineStyle>
			<color>ffff02fd</color>
			<width>6.13933</width>
		</LineStyle>
	</Style>
	<Style id="circle_459.4404647909735_style">
		<LineStyle>
			<width>0.1</width>
		</LineStyle>
		<PolyStyle>
			<color>8fffb54a</color>
			<outline>0</outline>
		</PolyStyle>
	</Style>
	<Style id="branch174_part9_style">
		<LineStyle>
			<color>ffff01fe</color>
			<width>6.97843</width>
		</LineStyle>
	</Style>
	<Style id="branch214_part35_style">
		<LineStyle>
			<color>ffff05fa</color>
			<width>6.79054</width>
		</LineStyle>
	</Style>
	<Style id="branch249_part37_style">
		<LineStyle>
			<color>ffff0ef1</color>
			<width>6.54551</width>
		</LineStyle>
	</Style>
	<Style id="branch101_part15_style">
		<LineStyle>
			<color>ffff2fd0</color>
			<width>3.23326</width>
		</LineStyle>
	</Style>
	<Style id="circle_187.6587813934962_style">
		<LineStyle>
			<width>0.1</width>
		</LineStyle>
		<PolyStyle>
			<color>8fff4ab5</color>
			<outline>0</outline>
		</PolyStyle>
	</Style>
	<Style id="circle_375.3175627869924_style">
		<LineStyle>
			<width>0.1</width>
		</LineStyle>
		<PolyStyle>
			<color>8fff946b</color>
			<outline>0</outline>
		</PolyStyle>
	</Style>
	<Style id="branch249_part28_style">
		<LineStyle>
			<color>ffff0cf3</color>
			<width>6.23086</width>
		</LineStyle>
	</Style>
	<Style id="branch21_part14_style">
		<LineStyle>
			<color>ffff0ef1</color>
			<width>5.08627</width>
		</LineStyle>
	</Style>
	<Style id="branch295_part30_style">
		<LineStyle>
			<color>ffff0bf4</color>
			<width>6.81286</width>
		</LineStyle>
	</Style>
	<Style id="branch46_part40_style">
		<LineStyle>
			<color>ffff08f7</color>
			<width>6.64887</width>
		</LineStyle>
	</Style>
	<Style id="branch295_part8_style">
		<LineStyle>
			<color>ffff05fa</color>
			<width>6.60701</width>
		</LineStyle>
	</Style>
	<Style id="circle_129.41984923689392_style">
		<LineStyle>
			<width>0.1</width>
		</LineStyle>
		<PolyStyle>
			<color>8fff33cc</color>
			<outline>0</outline>
		</PolyStyle>
	</Style>
	<Style id="branch112_part42_style">
		<LineStyle>
			<color>ffffe31c</color>
			<width>3.4553</width>
		</LineStyle>
	</Style>
	<Style id="branch80_part21_style">
		<LineStyle>
			<color>ffff05fa</color>
			<width>6.64421</width>
		</LineStyle>
	</Style>
	<Style id="branch295_part20_style">
		<LineStyle>
			<color>ffff08f7</color>
			<width>6.7193</width>
		</LineStyle>
	</Style>
	<Style id="branch237_part40_style">
		<LineStyle>
			<color>ffff08f7</color>
			<width>6.59099</width>
		</LineStyle>
	</Style>
	<Style id="branch71_part20_style">
		<LineStyle>
			<color>ffff06f9</color>
			<width>6.09561</width>
		</LineStyle>
	</Style>
	<Style id="branch111_part40_style">
		<LineStyle>
			<color>ffff4eb1</color>
			<width>3.33952</width>
		</LineStyle>
	</Style>
	<Style id="branch111_part13_style">
		<LineStyle>
			<color>ffff46b9</color>
			<width>3.23612</width>
		</LineStyle>
	</Style>
	<Style id="branch250_part33_style">
		<LineStyle>
			<color>ffff16e9</color>
			<width>5.75653</width>
		</LineStyle>
	</Style>
	<Style id="branch101_part32_style">
		<LineStyle>
			<color>ffff40bf</color>
			<width>3.28644</width>
		</LineStyle>
	</Style>
	<Style id="branch237_part37_style">
		<LineStyle>
			<color>ffff08f7</color>
			<width>6.46829</width>
		</LineStyle>
	</Style>
	<Style id="branch57_part31_style">
		<LineStyle>
			<color>ffff04fb</color>
			<width>6.03569</width>
		</LineStyle>
	</Style>
	<Style id="branch109_part32_style">
		<LineStyle>
			<color>ffff33cc</color>
			<width>4.19623</width>
		</LineStyle>
	</Style>
	<Style id="branch67_part9_style">
		<LineStyle>
			<color>ffff03fc</color>
			<width>6.61126</width>
		</LineStyle>
	</Style>
	<Style id="branch71_part25_style">
		<LineStyle>
			<color>ffff06f9</color>
			<width>6.22044</width>
		</LineStyle>
	</Style>
	<Style id="branch249_part41_style">
		<LineStyle>
			<color>ffff0ff0</color>
			<width>6.68535</width>
		</LineStyle>
	</Style>
	<Style id="branch60_part44_style">
		<LineStyle>
			<color>ffff06f9</color>
			<width>6.2651</width>
		</LineStyle>
	</Style>
	<Style id="branch258_part39_style">
		<LineStyle>
			<color>ffff03fc</color>
			<width>6.76332</width>
		</LineStyle>
	</Style>
	<Style id="branch214_part34_style">
		<LineStyle>
			<color>ffff05fa</color>
			<width>6.77658</width>
		</LineStyle>
	</Style>
	<Style id="branch57_part16_style">
		<LineStyle>
			<color>ffff04fb</color>
			<width>5.39286</width>
		</LineStyle>
	</Style>
	<Style id="branch8_part16_style">
		<LineStyle>
			<color>ffff06f9</color>
			<width>4.90859</width>
		</LineStyle>
	</Style>
	<Style id="branch250_part22_style">
		<LineStyle>
			<color>ffff10ef</color>
			<width>4.95193</width>
		</LineStyle>
	</Style>
	<Style id="branch112_part28_style">
		<LineStyle>
			<color>ffffb34c</color>
			<width>3.92598</width>
		</LineStyle>
	</Style>
	<Style id="branch295_part50_style">
		<LineStyle>
			<color>ffff10ef</color>
			<width>7</width>
		</LineStyle>
	</Style>
	<Style id="branch111_part46_style">
		<LineStyle>
			<color>ffff50af</color>
			<width>3.3625</width>
		</LineStyle>
	</Style>
	<Style id="branch249_part4_style">
		<LineStyle>
			<color>ffff06f9</color>
			<width>5.39181</width>
		</LineStyle>
	</Style>
	<Style id="branch237_part39_style">
		<LineStyle>
			<color>ffff08f7</color>
			<width>6.55009</width>
		</LineStyle>
	</Style>
	<Style id="circle_498.26641956204173_style">
		<LineStyle>
			<width>0.1</width>
		</LineStyle>
		<PolyStyle>
			<color>8fffc43b</color>
			<outline>0</outline>
		</PolyStyle>
	</Style>
	<Style id="branch258_part37_style">
		<LineStyle>
			<color>ffff03fc</color>
			<width>6.72028</width>
		</LineStyle>
	</Style>
	<Style id="circle_433.5564949435947_style">
		<LineStyle>
			<width>0.1</width>
		</LineStyle>
		<PolyStyle>
			<color>8fffab54</color>
			<outline>0</outline>
		</PolyStyle>
	</Style>
	<Style id="branch36_part29_style">
		<LineStyle>
			<color>ffff09f6</color>
			<width>6.18747</width>
		</LineStyle>
	</Style>
	<Style id="branch249_part22_style">
		<LineStyle>
			<color>ffff0af5</color>
			<width>6.0211</width>
		</LineStyle>
	</Style>
	<Style id="branch295_part22_style">
		<LineStyle>
			<color>ffff08f7</color>
			<width>6.73801</width>
		</LineStyle>
	</Style>
	<Style id="branch246_part46_style">
		<LineStyle>
			<color>ffff07f8</color>
			<width>6.84154</width>
		</LineStyle>
	</Style>
	<Style id="branch89_part24_style">
		<LineStyle>
			<color>ffff06f9</color>
			<width>5.92709</width>
		</LineStyle>
	</Style>
	<Style id="branch112_part15_style">
		<LineStyle>
			<color>ffff8679</color>
			<width>4.36305</width>
		</LineStyle>
	</Style>
	<Style id="branch80_part25_style">
		<LineStyle>
			<color>ffff05fa</color>
			<width>6.68356</width>
		</LineStyle>
	</Style>
	<Style id="branch109_part18_style">
		<LineStyle>
			<color>ffff28d7</color>
			<width>3.83817</width>
		</LineStyle>
	</Style>
	<Style id="branch246_part43_style">
		<LineStyle>
			<color>ffff07f8</color>
			<width>6.7227</width>
		</LineStyle>
	</Style>
	<Style id="branch8_part28_style">
		<LineStyle>
			<color>ffff07f8</color>
			<width>5.63477</width>
		</LineStyle>
	</Style>
	<Style id="branch31_part12_style">
		<LineStyle>
			<color>ffff02fd</color>
			<width>6.25985</width>
		</LineStyle>
	</Style>
	<Style id="branch60_part42_style">
		<LineStyle>
			<color>ffff06f9</color>
			<width>6.27763</width>
		</LineStyle>
	</Style>
	<Style id="branch60_part49_style">
		<LineStyle>
			<color>ffff06f9</color>
			<width>6.23376</width>
		</LineStyle>
	</Style>
	<Style id="branch8_part33_style">
		<LineStyle>
			<color>ffff08f7</color>
			<width>5.93735</width>
		</LineStyle>
	</Style>
	<Style id="circle_110.00687185135985_style">
		<LineStyle>
			<width>0.1</width>
		</LineStyle>
		<PolyStyle>
			<color>8fff2bd4</color>
			<outline>0</outline>
		</PolyStyle>
	</Style>
	<Style id="branch237_part26_style">
		<LineStyle>
			<color>ffff07f8</color>
			<width>6.01838</width>
		</LineStyle>
	</Style>
	<Style id="circle_116.47786431320458_style">
		<LineStyle>
			<width>0.1</width>
		</LineStyle>
		<PolyStyle>
			<color>8fff2ed1</color>
			<outline>0</outline>
		</PolyStyle>
	</Style>
	<Style id="branch214_part47_style">
		<LineStyle>
			<color>ffff05fa</color>
			<width>6.95811</width>
		</LineStyle>
	</Style>
	<Style id="branch189_part8_style">
		<LineStyle>
			<color>ffff05fa</color>
			<width>6.75747</width>
		</LineStyle>
	</Style>
	<Style id="branch249_part14_style">
		<LineStyle>
			<color>ffff08f7</color>
			<width>5.74141</width>
		</LineStyle>
	</Style>
	<Style id="branch111_part47_style">
		<LineStyle>
			<color>ffff51ae</color>
			<width>3.36632</width>
		</LineStyle>
	</Style>
	<Style id="branch246_part5_style">
		<LineStyle>
			<color>ffff01fe</color>
			<width>5.21734</width>
		</LineStyle>
	</Style>
	<Style id="branch46_part28_style">
		<LineStyle>
			<color>ffff08f7</color>
			<width>6.57327</width>
		</LineStyle>
	</Style>
	<Style id="branch21_part10_style">
		<LineStyle>
			<color>ffff0df2</color>
			<width>4.89121</width>
		</LineStyle>
	</Style>
	<Style id="branch237_part35_style">
		<LineStyle>
			<color>ffff08f7</color>
			<width>6.38649</width>
		</LineStyle>
	</Style>
	<Style id="branch246_part25_style">
		<LineStyle>
			<color>ffff04fb</color>
			<width>6.00963</width>
		</LineStyle>
	</Style>
	<Style id="branch214_part2_style">
		<LineStyle>
			<color>ffff03fc</color>
			<width>6.32974</width>
		</LineStyle>
	</Style>
	<Style id="branch189_part33_style">
		<LineStyle>
			<color>ffff06f9</color>
			<width>6.90183</width>
		</LineStyle>
	</Style>
	<Style id="branch237_part21_style">
		<LineStyle>
			<color>ffff07f8</color>
			<width>5.81388</width>
		</LineStyle>
	</Style>
	<Style id="branch189_part3_style">
		<LineStyle>
			<color>ffff05fa</color>
			<width>6.7286</width>
		</LineStyle>
	</Style>
	<Style id="circle_504.73741202388635_style">
		<LineStyle>
			<width>0.1</width>
		</LineStyle>
		<PolyStyle>
			<color>8fffc738</color>
			<outline>0</outline>
		</PolyStyle>
	</Style>
	<Style id="branch189_part46_style">
		<LineStyle>
			<color>ffff06f9</color>
			<width>6.9769</width>
		</LineStyle>
	</Style>
	<Style id="branch31_part29_style">
		<LineStyle>
			<color>ffff03fc</color>
			<width>6.53814</width>
		</LineStyle>
	</Style>
	<Style id="branch237_part41_style">
		<LineStyle>
			<color>ffff08f7</color>
			<width>6.63189</width>
		</LineStyle>
	</Style>
	<Style id="circle_148.83282662242806_style">
		<LineStyle>
			<width>0.1</width>
		</LineStyle>
		<PolyStyle>
			<color>8fff3bc4</color>
			<outline>0</outline>
		</PolyStyle>
	</Style>
	<Style id="branch295_part24_style">
		<LineStyle>
			<color>ffff09f6</color>
			<width>6.75672</width>
		</LineStyle>
	</Style>
	<Style id="branch60_part45_style">
		<LineStyle>
			<color>ffff06f9</color>
			<width>6.25883</width>
		</LineStyle>
	</Style>
	<Style id="circle_575.918329104178_style">
		<LineStyle>
			<width>0.1</width>
		</LineStyle>
		<PolyStyle>
			<color>8fffe31c</color>
			<outline>0</outline>
		</PolyStyle>
	</Style>
	<Style id="branch9_part48_style">
		<LineStyle>
			<color>ffff1be4</color>
			<width>3.92893</width>
		</LineStyle>
	</Style>
	<Style id="branch101_part42_style">
		<LineStyle>
			<color>ffff4ab5</color>
			<width>3.31772</width>
		</LineStyle>
	</Style>
	<Style id="branch71_part31_style">
		<LineStyle>
			<color>ffff06f9</color>
			<width>6.37024</width>
		</LineStyle>
	</Style>
	<Style id="branch111_part10_style">
		<LineStyle>
			<color>ffff45ba</color>
			<width>3.22463</width>
		</LineStyle>
	</Style>
	<Style id="branch295_part11_style">
		<LineStyle>
			<color>ffff05fa</color>
			<width>6.63509</width>
		</LineStyle>
	</Style>
	<Style id="branch9_part44_style">
		<LineStyle>
			<color>ffff1ae5</color>
			<width>3.9061</width>
		</LineStyle>
	</Style>
	<Style id="circle_640.628253722625_style">
		<LineStyle>
			<width>0.1</width>
		</LineStyle>
		<PolyStyle>
			<color>8ffffc03</color>
			<outline>0</outline>
		</PolyStyle>
	</Style>
	<Style id="branch295_part29_style">
		<LineStyle>
			<color>ffff0af5</color>
			<width>6.80351</width>
		</LineStyle>
	</Style>
	<Style id="branch67_part24_style">
		<LineStyle>
			<color>ffff04fb</color>
			<width>6.70568</width>
		</LineStyle>
	</Style>
	<Style id="branch249_part5_style">
		<LineStyle>
			<color>ffff06f9</color>
			<width>5.42677</width>
		</LineStyle>
	</Style>
	<Style id="branch21_part39_style">
		<LineStyle>
			<color>ffff14eb</color>
			<width>6.30538</width>
		</LineStyle>
	</Style>
	<Style id="branch101_part46_style">
		<LineStyle>
			<color>ffff4eb1</color>
			<width>3.33023</width>
		</LineStyle>
	</Style>
	<Style id="branch60_part15_style">
		<LineStyle>
			<color>ffff06f9</color>
			<width>6.44684</width>
		</LineStyle>
	</Style>
	<Style id="branch174_part25_style">
		<LineStyle>
			<color>ffff01fe</color>
			<width>6.98685</width>
		</LineStyle>
	</Style>
	<Style id="branch67_part2_style">
		<LineStyle>
			<color>ffff03fc</color>
			<width>6.5672</width>
		</LineStyle>
	</Style>
	<Style id="branch258_part27_style">
		<LineStyle>
			<color>ffff03fc</color>
			<width>6.50512</width>
		</LineStyle>
	</Style>
	<Style id="branch80_part16_style">
		<LineStyle>
			<color>ffff04fb</color>
			<width>6.59503</width>
		</LineStyle>
	</Style>
	<Style id="branch21_part44_style">
		<LineStyle>
			<color>ffff15ea</color>
			<width>6.54921</width>
		</LineStyle>
	</Style>
	<Style id="branch38_part6_style">
		<LineStyle>
			<color>ffff08f7</color>
			<width>5.82616</width>
		</LineStyle>
	</Style>
	<Style id="branch36_part33_style">
		<LineStyle>
			<color>ffff09f6</color>
			<width>6.25335</width>
		</LineStyle>
	</Style>
	<Style id="branch46_part22_style">
		<LineStyle>
			<color>ffff08f7</color>
			<width>6.53547</width>
		</LineStyle>
	</Style>
	<Style id="branch46_part13_style">
		<LineStyle>
			<color>ffff07f8</color>
			<width>6.47877</width>
		</LineStyle>
	</Style>
	<Style id="branch80_part35_style">
		<LineStyle>
			<color>ffff06f9</color>
			<width>6.78191</width>
		</LineStyle>
	</Style>
	<Style id="branch112_part27_style">
		<LineStyle>
			<color>ffffaf50</color>
			<width>3.9596</width>
		</LineStyle>
	</Style>
	<Style id="branch21_part35_style">
		<LineStyle>
			<color>ffff13ec</color>
			<width>6.11033</width>
		</LineStyle>
	</Style>
	<Style id="branch109_part48_style">
		<LineStyle>
			<color>ffff40bf</color>
			<width>4.60544</width>
		</LineStyle>
	</Style>
	<Style id="branch9_part5_style">
		<LineStyle>
			<color>ffff0cf3</color>
			<width>3.68352</width>
		</LineStyle>
	</Style>
	<Style id="branch67_part4_style">
		<LineStyle>
			<color>ffff03fc</color>
			<width>6.57979</width>
		</LineStyle>
	</Style>
	<Style id="branch9_part46_style">
		<LineStyle>
			<color>ffff1ae5</color>
			<width>3.91751</width>
		</LineStyle>
	</Style>
	<Style id="circle_427.08550248175004_style">
		<LineStyle>
			<width>0.1</width>
		</LineStyle>
		<PolyStyle>
			<color>8fffa857</color>
			<outline>0</outline>
		</PolyStyle>
	</Style>
	<Style id="branch249_part38_style">
		<LineStyle>
			<color>ffff0ef1</color>
			<width>6.58047</width>
		</LineStyle>
	</Style>
	<Style id="branch250_part28_style">
		<LineStyle>
			<color>ffff13ec</color>
			<width>5.39081</width>
		</LineStyle>
	</Style>
	<Style id="branch256_part20_style">
		<LineStyle>
			<color>ffff05fa</color>
			<width>6.27541</width>
		</LineStyle>
	</Style>
	<Style id="circle_465.9114572528182_style">
		<LineStyle>
			<width>0.1</width>
		</LineStyle>
		<PolyStyle>
			<color>8fffb847</color>
			<outline>0</outline>
		</PolyStyle>
	</Style>
	<Style id="branch111_part11_style">
		<LineStyle>
			<color>ffff45ba</color>
			<width>3.22846</width>
		</LineStyle>
	</Style>
	<Style id="branch71_part37_style">
		<LineStyle>
			<color>ffff06f9</color>
			<width>6.52004</width>
		</LineStyle>
	</Style>
	<Style id="branch112_part30_style">
		<LineStyle>
			<color>ffffba45</color>
			<width>3.85874</width>
		</LineStyle>
	</Style>
	<Style id="branch256_part24_style">
		<LineStyle>
			<color>ffff05fa</color>
			<width>6.37203</width>
		</LineStyle>
	</Style>
	<Style id="branch9_part14_style">
		<LineStyle>
			<color>ffff0ff0</color>
			<width>3.73489</width>
		</LineStyle>
	</Style>
	<Style id="circle_142.36183416058333_style">
		<LineStyle>
			<width>0.1</width>
		</LineStyle>
		<PolyStyle>
			<color>8fff38c7</color>
			<outline>0</outline>
		</PolyStyle>
	</Style>
	<Style id="branch57_part47_style">
		<LineStyle>
			<color>ffff04fb</color>
			<width>6.72138</width>
		</LineStyle>
	</Style>
	<Style id="branch237_part31_style">
		<LineStyle>
			<color>ffff08f7</color>
			<width>6.22289</width>
		</LineStyle>
	</Style>
	<Style id="branch109_part17_style">
		<LineStyle>
			<color>ffff27d8</color>
			<width>3.8126</width>
		</LineStyle>
	</Style>
	<Style id="branch9_part12_style">
		<LineStyle>
			<color>ffff0ff0</color>
			<width>3.72347</width>
		</LineStyle>
	</Style>
	<Style id="branch109_part27_style">
		<LineStyle>
			<color>ffff2fd0</color>
			<width>4.06835</width>
		</LineStyle>
	</Style>
	<Style id="branch112_part14_style">
		<LineStyle>
			<color>ffff827d</color>
			<width>4.39667</width>
		</LineStyle>
	</Style>
	<Style id="branch250_part3_style">
		<LineStyle>
			<color>ffff04fb</color>
			<width>3.56218</width>
		</LineStyle>
	</Style>
	<Style id="branch9_part11_style">
		<LineStyle>
			<color>ffff0ef1</color>
			<width>3.71777</width>
		</LineStyle>
	</Style>
	<Style id="branch21_part15_style">
		<LineStyle>
			<color>ffff0ef1</color>
			<width>5.13503</width>
		</LineStyle>
	</Style>
	<Style id="branch189_part32_style">
		<LineStyle>
			<color>ffff06f9</color>
			<width>6.89606</width>
		</LineStyle>
	</Style>
	<Style id="branch249_part26_style">
		<LineStyle>
			<color>ffff0bf4</color>
			<width>6.16094</width>
		</LineStyle>
	</Style>
	<Style id="branch138_part8_style">
		<LineStyle>
			<color>ffff08f7</color>
			<width>6.65709</width>
		</LineStyle>
	</Style>
	<Style id="branch57_part35_style">
		<LineStyle>
			<color>ffff04fb</color>
			<width>6.20711</width>
		</LineStyle>
	</Style>
	<Style id="branch189_part18_style">
		<LineStyle>
			<color>ffff05fa</color>
			<width>6.81521</width>
		</LineStyle>
	</Style>
	<Style id="branch80_part1_style">
		<LineStyle>
			<color>ffff03fc</color>
			<width>6.44749</width>
		</LineStyle>
	</Style>
	<Style id="circle_122.9488567750492_style">
		<LineStyle>
			<width>0.1</width>
		</LineStyle>
		<PolyStyle>
			<color>8fff30cf</color>
			<outline>0</outline>
		</PolyStyle>
	</Style>
	<Style id="branch101_part43_style">
		<LineStyle>
			<color>ffff4bb4</color>
			<width>3.32084</width>
		</LineStyle>
	</Style>
	<Style id="branch109_part16_style">
		<LineStyle>
			<color>ffff26d9</color>
			<width>3.78702</width>
		</LineStyle>
	</Style>
	<Style id="branch295_part13_style">
		<LineStyle>
			<color>ffff06f9</color>
			<width>6.6538</width>
		</LineStyle>
	</Style>
	<Style id="circle_245.8977135500985_style">
		<LineStyle>
			<width>0.1</width>
		</LineStyle>
		<PolyStyle>
			<color>8fff619e</color>
			<outline>0</outline>
		</PolyStyle>
	</Style>
	<Style id="branch249_part40_style">
		<LineStyle>
			<color>ffff0ff0</color>
			<width>6.65039</width>
		</LineStyle>
	</Style>
	<Style id="branch71_part18_style">
		<LineStyle>
			<color>ffff06f9</color>
			<width>6.04567</width>
		</LineStyle>
	</Style>
	<Style id="branch258_part41_style">
		<LineStyle>
			<color>ffff04fb</color>
			<width>6.80635</width>
		</LineStyle>
	</Style>
	<Style id="branch71_part2_style">
		<LineStyle>
			<color>ffff05fa</color>
			<width>5.6462</width>
		</LineStyle>
	</Style>
	<Style id="branch249_part3_style">
		<LineStyle>
			<color>ffff06f9</color>
			<width>5.35685</width>
		</LineStyle>
	</Style>
	<Style id="branch111_part21_style">
		<LineStyle>
			<color>ffff49b6</color>
			<width>3.26676</width>
		</LineStyle>
	</Style>
	<Style id="branch109_part26_style">
		<LineStyle>
			<color>ffff2ed1</color>
			<width>4.04278</width>
		</LineStyle>
	</Style>
	<Style id="branch80_part42_style">
		<LineStyle>
			<color>ffff06f9</color>
			<width>6.85077</width>
		</LineStyle>
	</Style>
	<Style id="branch60_part41_style">
		<LineStyle>
			<color>ffff06f9</color>
			<width>6.2839</width>
		</LineStyle>
	</Style>
	<Style id="branch60_part6_style">
		<LineStyle>
			<color>ffff05fa</color>
			<width>6.50324</width>
		</LineStyle>
	</Style>
	<Style id="circle_207.0717587790303_style">
		<LineStyle>
			<width>0.1</width>
		</LineStyle>
		<PolyStyle>
			<color>8fff52ad</color>
			<outline>0</outline>
		</PolyStyle>
	</Style>
	<Style id="branch8_part49_style">
		<LineStyle>
			<color>ffff0af5</color>
			<width>6.9056</width>
		</LineStyle>
	</Style>
	<Style id="branch38_part4_style">
		<LineStyle>
			<color>ffff08f7</color>
			<width>5.78739</width>
		</LineStyle>
	</Style>
	<Style id="branch31_part50_style">
		<LineStyle>
			<color>ffff03fc</color>
			<width>6.88192</width>
		</LineStyle>
	</Style>
	<Style id="branch214_part28_style">
		<LineStyle>
			<color>ffff04fb</color>
			<width>6.6928</width>
		</LineStyle>
	</Style>
	<Style id="branch9_part28_style">
		<LineStyle>
			<color>ffff14eb</color>
			<width>3.81479</width>
		</LineStyle>
	</Style>
	<Style id="branch189_part28_style">
		<LineStyle>
			<color>ffff06f9</color>
			<width>6.87296</width>
		</LineStyle>
	</Style>
	<Style id="branch9_part23_style">
		<LineStyle>
			<color>ffff13ec</color>
			<width>3.78625</width>
		</LineStyle>
	</Style>
	<Style id="branch256_part22_style">
		<LineStyle>
			<color>ffff05fa</color>
			<width>6.32372</width>
		</LineStyle>
	</Style>
	<Style id="branch101_part1_style">
		<LineStyle>
			<color>ffff22dd</color>
			<width>3.18947</width>
		</LineStyle>
	</Style>
	<Style id="branch57_part9_style">
		<LineStyle>
			<color>ffff04fb</color>
			<width>5.09287</width>
		</LineStyle>
	</Style>
	<Style id="branch237_part48_style">
		<LineStyle>
			<color>ffff09f6</color>
			<width>6.9182</width>
		</LineStyle>
	</Style>
	<Style id="branch60_part13_style">
		<LineStyle>
			<color>ffff06f9</color>
			<width>6.45937</width>
		</LineStyle>
	</Style>
	<Style id="branch249_part16_style">
		<LineStyle>
			<color>ffff09f6</color>
			<width>5.81134</width>
		</LineStyle>
	</Style>
	<Style id="branch71_part27_style">
		<LineStyle>
			<color>ffff06f9</color>
			<width>6.27037</width>
		</LineStyle>
	</Style>
	<Style id="branch112_part21_style">
		<LineStyle>
			<color>ffff9a65</color>
			<width>4.16132</width>
		</LineStyle>
	</Style>
	<Style id="branch21_part23_style">
		<LineStyle>
			<color>ffff10ef</color>
			<width>5.52515</width>
		</LineStyle>
	</Style>
	<Style id="branch174_part27_style">
		<LineStyle>
			<color>ffff01fe</color>
			<width>6.9879</width>
		</LineStyle>
	</Style>
	<Style id="branch256_part47_style">
		<LineStyle>
			<color>ffff09f6</color>
			<width>6.92754</width>
		</LineStyle>
	</Style>
	<Style id="branch38_part45_style">
		<LineStyle>
			<color>ffff0af5</color>
			<width>6.58223</width>
		</LineStyle>
	</Style>
	<Style id="branch237_part13_style">
		<LineStyle>
			<color>ffff06f9</color>
			<width>5.48667</width>
		</LineStyle>
	</Style>
	<Style id="branch258_part16_style">
		<LineStyle>
			<color>ffff02fd</color>
			<width>6.26843</width>
		</LineStyle>
	</Style>
	<Style id="branch138_part44_style">
		<LineStyle>
			<color>ffff0ef1</color>
			<width>6.83055</width>
		</LineStyle>
	</Style>
	<Style id="branch101_part31_style">
		<LineStyle>
			<color>ffff3fc0</color>
			<width>3.28331</width>
		</LineStyle>
	</Style>
	<Style id="branch67_part11_style">
		<LineStyle>
			<color>ffff03fc</color>
			<width>6.62385</width>
		</LineStyle>
	</Style>
	<Style id="branch174_part45_style">
		<LineStyle>
			<color>ffff01fe</color>
			<width>6.99737</width>
		</LineStyle>
	</Style>
	<Style id="branch80_part2_style">
		<LineStyle>
			<color>ffff03fc</color>
			<width>6.45733</width>
		</LineStyle>
	</Style>
	<Style id="branch9_part41_style">
		<LineStyle>
			<color>ffff19e6</color>
			<width>3.88898</width>
		</LineStyle>
	</Style>
	<Style id="branch57_part41_style">
		<LineStyle>
			<color>ffff04fb</color>
			<width>6.46425</width>
		</LineStyle>
	</Style>
	<Style id="branch256_part49_style">
		<LineStyle>
			<color>ffff09f6</color>
			<width>6.97585</width>
		</LineStyle>
	</Style>
	<Style id="branch8_part34_style">
		<LineStyle>
			<color>ffff08f7</color>
			<width>5.99787</width>
		</LineStyle>
	</Style>
	<Style id="branch109_part29_style">
		<LineStyle>
			<color>ffff31ce</color>
			<width>4.11951</width>
		</LineStyle>
	</Style>
	<Style id="branch109_part38_style">
		<LineStyle>
			<color>ffff38c7</color>
			<width>4.34969</width>
		</LineStyle>
	</Style>
	<Style id="branch60_part46_style">
		<LineStyle>
			<color>ffff06f9</color>
			<width>6.25256</width>
		</LineStyle>
	</Style>
	<Style id="branch36_part40_style">
		<LineStyle>
			<color>ffff0af5</color>
			<width>6.36864</width>
		</LineStyle>
	</Style>
	<Style id="branch38_part23_style">
		<LineStyle>
			<color>ffff09f6</color>
			<width>6.15573</width>
		</LineStyle>
	</Style>
	<Style id="circle_45.296947232912885_style">
		<LineStyle>
			<width>0.1</width>
		</LineStyle>
		<PolyStyle>
			<color>8fff12ed</color>
			<outline>0</outline>
		</PolyStyle>
	</Style>
	<Style id="circle_32.354962309223424_style">
		<LineStyle>
			<width>0.1</width>
		</LineStyle>
		<PolyStyle>
			<color>8fff0df2</color>
			<outline>0</outline>
		</PolyStyle>
	</Style>
	<Style id="branch36_part13_style">
		<LineStyle>
			<color>ffff07f8</color>
			<width>5.92396</width>
		</LineStyle>
	</Style>
	<Style id="branch138_part17_style">
		<LineStyle>
			<color>ffff09f6</color>
			<width>6.70046</width>
		</LineStyle>
	</Style>
	<Style id="branch57_part23_style">
		<LineStyle>
			<color>ffff04fb</color>
			<width>5.69285</width>
		</LineStyle>
	</Style>
	<Style id="branch111_part29_style">
		<LineStyle>
			<color>ffff4bb4</color>
			<width>3.29739</width>
		</LineStyle>
	</Style>
	<Style id="branch250_part20_style">
		<LineStyle>
			<color>ffff0ef1</color>
			<width>4.80564</width>
		</LineStyle>
	</Style>
	<Style id="branch246_part9_style">
		<LineStyle>
			<color>ffff01fe</color>
			<width>5.37579</width>
		</LineStyle>
	</Style>
	<Style id="circle_491.795427100197_style">
		<LineStyle>
			<width>0.1</width>
		</LineStyle>
		<PolyStyle>
			<color>8fffc23d</color>
			<outline>0</outline>
		</PolyStyle>
	</Style>
	<Style id="branch295_part49_style">
		<LineStyle>
			<color>ffff10ef</color>
			<width>6.99064</width>
		</LineStyle>
	</Style>
	<Style id="branch36_part19_style">
		<LineStyle>
			<color>ffff07f8</color>
			<width>6.02277</width>
		</LineStyle>
	</Style>
	<Style id="branch60_part20_style">
		<LineStyle>
			<color>ffff06f9</color>
			<width>6.4155</width>
		</LineStyle>
	</Style>
	<Style id="branch295_part42_style">
		<LineStyle>
			<color>ffff0ef1</color>
			<width>6.92515</width>
		</LineStyle>
	</Style>
	<Style id="branch71_part44_style">
		<LineStyle>
			<color>ffff06f9</color>
			<width>6.69481</width>
		</LineStyle>
	</Style>
	<Style id="branch258_part11_style">
		<LineStyle>
			<color>ffff02fd</color>
			<width>6.16085</width>
		</LineStyle>
	</Style>
	<Style id="branch189_part27_style">
		<LineStyle>
			<color>ffff06f9</color>
			<width>6.86719</width>
		</LineStyle>
	</Style>
	<Style id="branch109_part42_style">
		<LineStyle>
			<color>ffff3bc4</color>
			<width>4.45199</width>
		</LineStyle>
	</Style>
	<Style id="branch46_part21_style">
		<LineStyle>
			<color>ffff08f7</color>
			<width>6.52917</width>
		</LineStyle>
	</Style>
	<Style id="branch111_part28_style">
		<LineStyle>
			<color>ffff4bb4</color>
			<width>3.29356</width>
		</LineStyle>
	</Style>
	<Style id="branch295_part19_style">
		<LineStyle>
			<color>ffff08f7</color>
			<width>6.70994</width>
		</LineStyle>
	</Style>
	<Style id="branch9_part38_style">
		<LineStyle>
			<color>ffff18e7</color>
			<width>3.87186</width>
		</LineStyle>
	</Style>
	<Style id="branch246_part19_style">
		<LineStyle>
			<color>ffff03fc</color>
			<width>5.77194</width>
		</LineStyle>
	</Style>
	<Style id="branch250_part42_style">
		<LineStyle>
			<color>ffff1ce3</color>
			<width>6.41484</width>
		</LineStyle>
	</Style>
	<Style id="branch109_part12_style">
		<LineStyle>
			<color>ffff23dc</color>
			<width>3.68472</width>
		</LineStyle>
	</Style>
	<Style id="branch258_part18_style">
		<LineStyle>
			<color>ffff02fd</color>
			<width>6.31147</width>
		</LineStyle>
	</Style>
	<Style id="branch9_part3_style">
		<LineStyle>
			<color>ffff0cf3</color>
			<width>3.67211</width>
		</LineStyle>
	</Style>
	<Style id="branch174_part33_style">
		<LineStyle>
			<color>ffff01fe</color>
			<width>6.99105</width>
		</LineStyle>
	</Style>
	<Style id="branch101_part16_style">
		<LineStyle>
			<color>ffff30cf</color>
			<width>3.23639</width>
		</LineStyle>
	</Style>
	<Style id="branch138_part43_style">
		<LineStyle>
			<color>ffff0ef1</color>
			<width>6.82573</width>
		</LineStyle>
	</Style>
	<Style id="branch256_part4_style">
		<LineStyle>
			<color>ffff02fd</color>
			<width>5.88897</width>
		</LineStyle>
	</Style>
	<Style id="branch46_part24_style">
		<LineStyle>
			<color>ffff08f7</color>
			<width>6.54807</width>
		</LineStyle>
	</Style>
	<Style id="branch138_part39_style">
		<LineStyle>
			<color>ffff0df2</color>
			<width>6.80646</width>
		</LineStyle>
	</Style>
	<Style id="branch174_part18_style">
		<LineStyle>
			<color>ffff01fe</color>
			<width>6.98316</width>
		</LineStyle>
	</Style>
	<Style id="branch101_part3_style">
		<LineStyle>
			<color>ffff24db</color>
			<width>3.19572</width>
		</LineStyle>
	</Style>
	<Style id="circle_362.375577863303_style">
		<LineStyle>
			<width>0.1</width>
		</LineStyle>
		<PolyStyle>
			<color>8fff8f70</color>
			<outline>0</outline>
		</PolyStyle>
	</Style>
	<Style id="branch67_part50_style">
		<LineStyle>
			<color>ffff04fb</color>
			<width>6.86934</width>
		</LineStyle>
	</Style>
	<Style id="branch60_part36_style">
		<LineStyle>
			<color>ffff06f9</color>
			<width>6.31523</width>
		</LineStyle>
	</Style>
	<Style id="branch36_part41_style">
		<LineStyle>
			<color>ffff0af5</color>
			<width>6.38511</width>
		</LineStyle>
	</Style>
	<Style id="branch9_part15_style">
		<LineStyle>
			<color>ffff10ef</color>
			<width>3.74059</width>
		</LineStyle>
	</Style>
	<Style id="branch189_part19_style">
		<LineStyle>
			<color>ffff05fa</color>
			<width>6.82099</width>
		</LineStyle>
	</Style>
	<Style id="branch214_part14_style">
		<LineStyle>
			<color>ffff04fb</color>
			<width>6.4973</width>
		</LineStyle>
	</Style>
	<Style id="branch246_part23_style">
		<LineStyle>
			<color>ffff04fb</color>
			<width>5.9304</width>
		</LineStyle>
	</Style>
	<Style id="branch109_part49_style">
		<LineStyle>
			<color>ffff41be</color>
			<width>4.63102</width>
		</LineStyle>
	</Style>
	<Style id="branch36_part23_style">
		<LineStyle>
			<color>ffff08f7</color>
			<width>6.08865</width>
		</LineStyle>
	</Style>
	<Style id="branch246_part17_style">
		<LineStyle>
			<color>ffff03fc</color>
			<width>5.69271</width>
		</LineStyle>
	</Style>
	<Style id="branch101_part24_style">
		<LineStyle>
			<color>ffff38c7</color>
			<width>3.26141</width>
		</LineStyle>
	</Style>
	<Style id="branch46_part45_style">
		<LineStyle>
			<color>ffff09f6</color>
			<width>6.68037</width>
		</LineStyle>
	</Style>
	<Style id="branch101_part30_style">
		<LineStyle>
			<color>ffff3ec1</color>
			<width>3.28018</width>
		</LineStyle>
	</Style>
	<Style id="branch46_part4_style">
		<LineStyle>
			<color>ffff07f8</color>
			<width>6.42207</width>
		</LineStyle>
	</Style>
	<Style id="branch9_part13_style">
		<LineStyle>
			<color>ffff0ff0</color>
			<width>3.72918</width>
		</LineStyle>
	</Style>
	<Style id="branch101_part47_style">
		<LineStyle>
			<color>ffff4fb0</color>
			<width>3.33336</width>
		</LineStyle>
	</Style>
	<Style id="branch89_part23_style">
		<LineStyle>
			<color>ffff06f9</color>
			<width>5.88926</width>
		</LineStyle>
	</Style>
	<Style id="branch46_part23_style">
		<LineStyle>
			<color>ffff08f7</color>
			<width>6.54177</width>
		</LineStyle>
	</Style>
	<Folder>
		<name>branches</name>
		<open>1</open>
		<description>branches on which the state changes</description>
		<Folder>
			<name>branch9</name>
			<Placemark>
				<name>branch9_part1</name>
				<TimeSpan>
					<begin>1980-02-07</begin>
				</TimeSpan>
				<styleUrl>#branch9_part1_style</styleUrl>
				<LineString>
					<tessellate>1</tessellate>
					<altitudeMode>absolute</altitudeMode>
					<coordinates>
0.45,36.22,0 1.1014,36.1578,52135.58214240958 </coordinates>
				</LineString>
			</Placemark>
			<Placemark>
				<name>branch9_part2</name>
				<TimeSpan>
					<begin>1979-03-23</begin>
				</TimeSpan>
				<styleUrl>#branch9_part2_style</styleUrl>
				<LineString>
					<tessellate>1</tessellate>
					<altitudeMode>absolute</altitudeMode>
					<coordinates>
1.1014,36.1578,52135.58214240958 1.7528,36.0956,72974.6135382068 </coordinates>
				</LineString>
			</Placemark>
			<Placemark>
				<name>branch9_part3</name>
				<TimeSpan>
					<begin>1978-05-08</begin>
				</TimeSpan>
				<styleUrl>#branch9_part3_style</styleUrl>
				<LineString>
					<tessellate>1</tessellate>
					<altitudeMode>absolute</altitudeMode>
					<coordinates>
1.7528,36.0956,72974.6135382068 2.4042,36.0334,88439.39103797656 </coordinates>
				</LineString>
			</Placemark>
			<Placemark>
				<name>branch9_part4</name>
				<TimeSpan>
					<begin>1977-06-23</begin>
				</TimeSpan>
				<styleUrl>#branch9_part4_style</styleUrl>
				<LineString>
					<tessellate>1</tessellate>
					<altitudeMode>absolute</altitudeMode>
					<coordinates>
2.4042,36.0334,88439.39103797656 3.0556,35.9712,101028.7777006155 </coordinates>
				</LineString>
			</Placemark>
			<Placemark>
				<name>branch9_part5</name>
				<TimeSpan>
					<begin>1976-08-09</begin>
				</TimeSpan>
				<styleUrl>#branch9_part5_style</styleUrl>
				<LineString>
					<tessellate>1</tessellate>
					<altitudeMode>absolute</altitudeMode>
					<coordinates>
3.0556,35.9712,101028.7777006155 3.707,35.909,111719.1045908775 </coordinates>
				</LineString>
			</Placemark>
			<Placemark>
				<name>branch9_part6</name>
				<TimeSpan>
					<begin>1975-09-24</begin>
				</TimeSpan>
				<styleUrl>#branch9_part6_style</styleUrl>
				<LineString>
					<tessellate>1</tessellate>
					<altitudeMode>absolute</altitudeMode>
					<coordinates>
3.707,35.909,111719.1045908775 4.3584,35.8468,121014.7061637108 </coordinates>
				</LineString>
			</Placemark>
			<Placemark>
				<name>branch9_part7</name>
				<TimeSpan>
					<begin>1974-11-10</begin>
				</TimeSpan>
				<styleUrl>#branch9_part7_style</styleUrl>
				<LineString>
					<tessellate>1</tessellate>
					<altitudeMode>absolute</altitudeMode>
					<coordinates>
4.3584,35.8468,121014.7061637108 5.0098,35.7846,129216.9348637626 </coordinates>
				</LineString>
			</Placemark>
			<Placemark>
				<name>branch9_part8</name>
				<TimeSpan>
					<begin>1974-00-25</begin>
				</TimeSpan>
				<styleUrl>#branch9_part8_style</styleUrl>
				<LineString>
					<tessellate>1</tessellate>
					<altitudeMode>absolute</altitudeMode>
					<coordinates>
5.0098,35.7846,129216.9348637626 5.6612,35.7224,136523.0008961027 </coordinates>
				</LineString>
			</Placemark>
			<Placemark>
				<name>branch9_part9</name>
				<TimeSpan>
					<begin>1973-02-11</begin>
				</TimeSpan>
				<styleUrl>#branch9_part9_style</styleUrl>
				<LineString>
					<tessellate>1</tessellate>
					<altitudeMode>absolute</altitudeMode>
					<coordinates>
5.6612,35.7224,136523.0008961027 6.3126,35.6602,143070.2612780287 </coordinates>
				</LineString>
			</Placemark>
			<Placemark>
				<name>branch9_part10</name>
				<TimeSpan>
					<begin>1972-03-26</begin>
				</TimeSpan>
				<styleUrl>#branch9_part10_style</styleUrl>
				<LineString>
					<tessellate>1</tessellate>
					<altitudeMode>absolute</altitudeMode>
					<coordinates>
6.3126,35.6602,143070.2612780287 6.963999999999999,35.598,148958.8061211701 </coordinates>
				</LineString>
			</Placemark>
			<Placemark>
				<name>branch9_part11</name>
				<TimeSpan>
					<begin>1971-05-11</begin>
				</TimeSpan>
				<styleUrl>#branch9_part11_style</styleUrl>
				<LineString>
					<tessellate>1</tessellate>
					<altitudeMode>absolute</altitudeMode>
					<coordinates>
6.963999999999999,35.598,148958.8061211701 7.6154,35.5358,154264.0870401146 </coordinates>
				</LineString>
			</Placemark>
			<Placemark>
				<name>branch9_part12</name>
				<TimeSpan>
					<begin>1970-06-27</begin>
				</TimeSpan>
				<styleUrl>#branch9_part12_style</styleUrl>
				<LineString>
					<tessellate>1</tessellate>
					<altitudeMode>absolute</altitudeMode>
					<coordinates>
7.6154,35.5358,154264.0870401146 8.2668,35.4736,159044.4829284893 </coordinates>
				</LineString>
			</Placemark>
			<Placemark>
				<name>branch9_part13</name>
				<TimeSpan>
					<begin>1969-08-12</begin>
				</TimeSpan>
				<styleUrl>#branch9_part13_style</styleUrl>
				<LineString>
					<tessellate>1</tessellate>
					<altitudeMode>absolute</altitudeMode>
					<coordinates>
8.2668,35.4736,159044.4829284893 8.918199999999999,35.4114,163346.0832712429 </coordinates>
				</LineString>
			</Placemark>
			<Placemark>
				<name>branch9_part14</name>
				<TimeSpan>
					<begin>1968-09-28</begin>
				</TimeSpan>
				<styleUrl>#branch9_part14_style</styleUrl>
				<LineString>
					<tessellate>1</tessellate>
					<altitudeMode>absolute</altitudeMode>
					<coordinates>
8.918199999999999,35.4114,163346.0832712429 9.569599999999999,35.3492,167205.845174491 </coordinates>
				</LineString>
			</Placemark>
			<Placemark>
				<name>branch9_part15</name>
				<TimeSpan>
					<begin>1967-11-13</begin>
				</TimeSpan>
				<styleUrl>#branch9_part15_style</styleUrl>
				<LineString>
					<tessellate>1</tessellate>
					<altitudeMode>absolute</altitudeMode>
					<coordinates>
9.569599999999999,35.3492,167205.845174491 10.221,35.287,170653.7511201283 </coordinates>
				</LineString>
			</Placemark>
			<Placemark>
				<name>branch9_part16</name>
				<TimeSpan>
					<begin>1967-00-28</begin>
				</TimeSpan>
				<styleUrl>#branch9_part16_style</styleUrl>
				<LineString>
					<tessellate>1</tessellate>
					<altitudeMode>absolute</altitudeMode>
					<coordinates>
10.221,35.287,170653.7511201283 10.8724,35.2248,173714.326561226 </coordinates>
				</LineString>
			</Placemark>
			<Placemark>
				<name>branch9_part17</name>
				<TimeSpan>
					<begin>1966-02-14</begin>
				</TimeSpan>
				<styleUrl>#branch9_part17_style</styleUrl>
				<LineString>
					<tessellate>1</tessellate>
					<altitudeMode>absolute</altitudeMode>
					<coordinates>
10.8724,35.2248,173714.326561226 11.5238,35.1626,176407.7325523592 </coordinates>
				</LineString>
			</Placemark>
			<Placemark>
				<name>branch9_part18</name>
				<TimeSpan>
					<begin>1965-03-29</begin>
				</TimeSpan>
				<styleUrl>#branch9_part18_style</styleUrl>
				<LineString>
					<tessellate>1</tessellate>
					<altitudeMode>absolute</altitudeMode>
					<coordinates>
11.5238,35.1626,176407.7325523592 12.1752,35.1004,178750.5673454041 </coordinates>
				</LineString>
			</Placemark>
			<Placemark>
				<name>branch9_part19</name>
				<TimeSpan>
					<begin>1964-05-15</begin>
				</TimeSpan>
				<styleUrl>#branch9_part19_style</styleUrl>
				<LineString>
					<tessellate>1</tessellate>
					<altitudeMode>absolute</altitudeMode>
					<coordinates>
12.1752,35.1004,178750.5673454041 12.8266,35.0382,180756.4630068252 </coordinates>
				</LineString>
			</Placemark>
			<Placemark>
				<name>branch9_part20</name>
				<TimeSpan>
					<begin>1963-07-00</begin>
				</TimeSpan>
				<styleUrl>#branch9_part20_style</styleUrl>
				<LineString>
					<tessellate>1</tessellate>
					<altitudeMode>absolute</altitudeMode>
					<coordinates>
12.8266,35.0382,180756.4630068252 13.478,34.976,182436.5338455171 </coordinates>
				</LineString>
			</Placemark>
			<Placemark>
				<name>branch9_part21</name>
				<TimeSpan>
					<begin>1962-08-16</begin>
				</TimeSpan>
				<styleUrl>#branch9_part21_style</styleUrl>
				<LineString>
					<tessellate>1</tessellate>
					<altitudeMode>absolute</altitudeMode>
					<coordinates>
13.478,34.976,182436.5338455171 14.1294,34.9138,183799.7149475211 </coordinates>
				</LineString>
			</Placemark>
			<Placemark>
				<name>branch9_part22</name>
				<TimeSpan>
					<begin>1961-10</begin>
				</TimeSpan>
				<styleUrl>#branch9_part22_style</styleUrl>
				<LineString>
					<tessellate>1</tessellate>
					<altitudeMode>absolute</altitudeMode>
					<coordinates>
14.1294,34.9138,183799.7149475211 14.7808,34.8516,184853.0170660146 </coordinates>
				</LineString>
			</Placemark>
			<Placemark>
				<name>branch9_part23</name>
				<TimeSpan>
					<begin>1960-11-16</begin>
				</TimeSpan>
				<styleUrl>#branch9_part23_style</styleUrl>
				<LineString>
					<tessellate>1</tessellate>
					<altitudeMode>absolute</altitudeMode>
					<coordinates>
14.7808,34.8516,184853.0170660146 15.4322,34.7894,185601.7160276848 </coordinates>
				</LineString>
			</Placemark>
			<Placemark>
				<name>branch9_part24</name>
				<TimeSpan>
					<begin>1960-01-02</begin>
				</TimeSpan>
				<styleUrl>#branch9_part24_style</styleUrl>
				<LineString>
					<tessellate>1</tessellate>
					<altitudeMode>absolute</altitudeMode>
					<coordinates>
15.4322,34.7894,185601.7160276848 16.0836,34.7272,186049.4892141044 </coordinates>
				</LineString>
			</Placemark>
			<Placemark>
				<name>branch9_part25</name>
				<TimeSpan>
					<begin>1959-02-17</begin>
				</TimeSpan>
				<styleUrl>#branch9_part25_style</styleUrl>
				<LineString>
					<tessellate>1</tessellate>
					<altitudeMode>absolute</altitudeMode>
					<coordinates>
16.0836,34.7272,186049.4892141044 16.735,34.665,186198.5076514626 </coordinates>
				</LineString>
			</Placemark>
			<Placemark>
				<name>branch9_part26</name>
				<TimeSpan>
					<begin>1958-04-03</begin>
				</TimeSpan>
				<styleUrl>#branch9_part26_style</styleUrl>
				<LineString>
					<tessellate>1</tessellate>
					<altitudeMode>absolute</altitudeMode>
					<coordinates>
16.735,34.665,186198.5076514626 17.3864,34.6028,186049.4892141044 </coordinates>
				</LineString>
			</Placemark>
			<Placemark>
				<name>branch9_part27</name>
				<TimeSpan>
					<begin>1957-05-18</begin>
				</TimeSpan>
				<styleUrl>#branch9_part27_style</styleUrl>
				<LineString>
					<tessellate>1</tessellate>
					<altitudeMode>absolute</altitudeMode>
					<coordinates>
17.3864,34.6028,186049.4892141044 18.0378,34.5406,185601.7160276848 </coordinates>
				</LineString>
			</Placemark>
			<Placemark>
				<name>branch9_part28</name>
				<TimeSpan>
					<begin>1956-07-03</begin>
				</TimeSpan>
				<styleUrl>#branch9_part28_style</styleUrl>
				<LineString>
					<tessellate>1</tessellate>
					<altitudeMode>absolute</altitudeMode>
					<coordinates>
18.0378,34.5406,185601.7160276848 18.6892,34.4784,184853.0170660146 </coordinates>
				</LineString>
			</Placemark>
			<Placemark>
				<name>branch9_part29</name>
				<TimeSpan>
					<begin>1955-08-19</begin>
				</TimeSpan>
				<styleUrl>#branch9_part29_style</styleUrl>
				<LineString>
					<tessellate>1</tessellate>
					<altitudeMode>absolute</altitudeMode>
					<coordinates>
18.6892,34.4784,184853.0170660146 19.3406,34.4162,183799.7149475211 </coordinates>
				</LineString>
			</Placemark>
			<Placemark>
				<name>branch9_part30</name>
				<TimeSpan>
					<begin>1954-10-04</begin>
				</TimeSpan>
				<styleUrl>#branch9_part30_style</styleUrl>
				<LineString>
					<tessellate>1</tessellate>
					<altitudeMode>absolute</altitudeMode>
					<coordinates>
19.3406,34.4162,183799.7149475211 19.992,34.354,182436.5338455171 </coordinates>
				</LineString>
			</Placemark>
			<Placemark>
				<name>branch9_part31</name>
				<TimeSpan>
					<begin>1953-11-20</begin>
				</TimeSpan>
				<styleUrl>#branch9_part31_style</styleUrl>
				<LineString>
					<tessellate>1</tessellate>
					<altitudeMode>absolute</altitudeMode>
					<coordinates>
19.992,34.354,182436.5338455171 20.6434,34.2918,180756.4630068252 </coordinates>
				</LineString>
			</Placemark>
			<Placemark>
				<name>branch9_part32</name>
				<TimeSpan>
					<begin>1953-01-05</begin>
				</TimeSpan>
				<styleUrl>#branch9_part32_style</styleUrl>
				<LineString>
					<tessellate>1</tessellate>
					<altitudeMode>absolute</altitudeMode>
					<coordinates>
20.6434,34.2918,180756.4630068252 21.2948,34.2296,178750.5673454041 </coordinates>
				</LineString>
			</Placemark>
			<Placemark>
				<name>branch9_part33</name>
				<TimeSpan>
					<begin>1952-02-21</begin>
				</TimeSpan>
				<styleUrl>#branch9_part33_style</styleUrl>
				<LineString>
					<tessellate>1</tessellate>
					<altitudeMode>absolute</altitudeMode>
					<coordinates>
21.2948,34.2296,178750.5673454041 21.9462,34.1674,176407.7325523592 </coordinates>
				</LineString>
			</Placemark>
			<Placemark>
				<name>branch9_part34</name>
				<TimeSpan>
					<begin>1951-04-06</begin>
				</TimeSpan>
				<styleUrl>#branch9_part34_style</styleUrl>
				<LineString>
					<tessellate>1</tessellate>
					<altitudeMode>absolute</altitudeMode>
					<coordinates>
21.9462,34.1674,176407.7325523592 22.5976,34.1052,173714.326561226 </coordinates>
				</LineString>
			</Placemark>
			<Placemark>
				<name>branch9_part35</name>
				<TimeSpan>
					<begin>1950-05-21</begin>
				</TimeSpan>
				<styleUrl>#branch9_part35_style</styleUrl>
				<LineString>
					<tessellate>1</tessellate>
					<altitudeMode>absolute</altitudeMode>
					<coordinates>
22.5976,34.1052,173714.326561226 23.249,34.043,170653.7511201283 </coordinates>
				</LineString>
			</Placemark>
			<Placemark>
				<name>branch9_part36</name>
				<TimeSpan>
					<begin>1949-07-07</begin>
				</TimeSpan>
				<styleUrl>#branch9_part36_style</styleUrl>
				<LineString>
					<tessellate>1</tessellate>
					<altitudeMode>absolute</altitudeMode>
					<coordinates>
23.249,34.043,170653.7511201283 23.9004,33.9808,167205.845174491 </coordinates>
				</LineString>
			</Placemark>
			<Placemark>
				<name>branch9_part37</name>
				<TimeSpan>
					<begin>1948-08-22</begin>
				</TimeSpan>
				<styleUrl>#branch9_part37_style</styleUrl>
				<LineString>
					<tessellate>1</tessellate>
					<altitudeMode>absolute</altitudeMode>
					<coordinates>
23.9004,33.9808,167205.845174491 24.5518,33.9186,163346.0832712429 </coordinates>
				</LineString>
			</Placemark>
			<Placemark>
				<name>branch9_part38</name>
				<TimeSpan>
					<begin>1947-10-08</begin>
				</TimeSpan>
				<styleUrl>#branch9_part38_style</styleUrl>
				<LineString>
					<tessellate>1</tessellate>
					<altitudeMode>absolute</altitudeMode>
					<coordinates>
24.5518,33.9186,163346.0832712429 25.2032,33.8564,159044.4829284893 </coordinates>
				</LineString>
			</Placemark>
			<Placemark>
				<name>branch9_part39</name>
				<TimeSpan>
					<begin>1946-11-23</begin>
				</TimeSpan>
				<styleUrl>#branch9_part39_style</styleUrl>
				<LineString>
					<tessellate>1</tessellate>
					<altitudeMode>absolute</altitudeMode>
					<coordinates>
25.2032,33.8564,159044.4829284893 25.8546,33.7942,154264.0870401146 </coordinates>
				</LineString>
			</Placemark>
			<Placemark>
				<name>branch9_part40</name>
				<TimeSpan>
					<begin>1946-01-08</begin>
				</TimeSpan>
				<styleUrl>#branch9_part40_style</styleUrl>
				<LineString>
					<tessellate>1</tessellate>
					<altitudeMode>absolute</altitudeMode>
					<coordinates>
25.8546,33.7942,154264.0870401146 26.506,33.732,148958.80612117 </coordinates>
				</LineString>
			</Placemark>
			<Placemark>
				<name>branch9_part41</name>
				<TimeSpan>
					<begin>1945-02-24</begin>
				</TimeSpan>
				<styleUrl>#branch9_part41_style</styleUrl>
				<LineString>
					<tessellate>1</tessellate>
					<altitudeMode>absolute</altitudeMode>
					<coordinates>
26.506,33.732,148958.80612117 27.1574,33.6698,143070.2612780287 </coordinates>
				</LineString>
			</Placemark>
			<Placemark>
				<name>branch9_part42</name>
				<TimeSpan>
					<begin>1944-04-09</begin>
				</TimeSpan>
				<styleUrl>#branch9_part42_style</styleUrl>
				<LineString>
					<tessellate>1</tessellate>
					<altitudeMode>absolute</altitudeMode>
					<coordinates>
27.1574,33.6698,143070.2612780287 27.8088,33.6076,136523.0008961027 </coordinates>
				</LineString>
			</Placemark>
			<Placemark>
				<name>branch9_part43</name>
				<TimeSpan>
					<begin>1943-05-25</begin>
				</TimeSpan>
				<styleUrl>#branch9_part43_style</styleUrl>
				<LineString>
					<tessellate>1</tessellate>
					<altitudeMode>absolute</altitudeMode>
					<coordinates>
27.8088,33.6076,136523.0008961027 28.4602,33.5454,129216.9348637626 </coordinates>
				</LineString>
			</Placemark>
			<Placemark>
				<name>branch9_part44</name>
				<TimeSpan>
					<begin>1942-07-10</begin>
				</TimeSpan>
				<styleUrl>#branch9_part44_style</styleUrl>
				<LineString>
					<tessellate>1</tessellate>
					<altitudeMode>absolute</altitudeMode>
					<coordinates>
28.4602,33.5454,129216.9348637626 29.1116,33.4832,121014.7061637108 </coordinates>
				</LineString>
			</Placemark>
			<Placemark>
				<name>branch9_part45</name>
				<TimeSpan>
					<begin>1941-08-25</begin>
				</TimeSpan>
				<styleUrl>#branch9_part45_style</styleUrl>
				<LineString>
					<tessellate>1</tessellate>
					<altitudeMode>absolute</altitudeMode>
					<coordinates>
29.1116,33.4832,121014.7061637108 29.763,33.421,111719.1045908775 </coordinates>
				</LineString>
			</Placemark>
			<Placemark>
				<name>branch9_part46</name>
				<TimeSpan>
					<begin>1940-10-11</begin>
				</TimeSpan>
				<styleUrl>#branch9_part46_style</styleUrl>
				<LineString>
					<tessellate>1</tessellate>
					<altitudeMode>absolute</altitudeMode>
					<coordinates>
29.763,33.421,111719.1045908775 30.4144,33.3588,101028.7777006155 </coordinates>
				</LineString>
			</Placemark>
			<Placemark>
				<name>branch9_part47</name>
				<TimeSpan>
					<begin>1939-11-26</begin>
				</TimeSpan>
				<styleUrl>#branch9_part47_style</styleUrl>
				<LineString>
					<tessellate>1</tessellate>
					<altitudeMode>absolute</altitudeMode>
					<coordinates>
30.4144,33.3588,101028.7777006155 31.0658,33.2966,88439.39103797656 </coordinates>
				</LineString>
			</Placemark>
			<Placemark>
				<name>branch9_part48</name>
				<TimeSpan>
					<begin>1939-01-12</begin>
				</TimeSpan>
				<styleUrl>#branch9_part48_style</styleUrl>
				<LineString>
					<tessellate>1</tessellate>
					<altitudeMode>absolute</altitudeMode>
					<coordinates>
31.0658,33.2966,88439.39103797656 31.7172,33.2344,72974.61353820688 </coordinates>
				</LineString>
			</Placemark>
			<Placemark>
				<name>branch9_part49</name>
				<TimeSpan>
					<begin>1938-02-27</begin>
				</TimeSpan>
				<styleUrl>#branch9_part49_style</styleUrl>
				<LineString>
					<tessellate>1</tessellate>
					<altitudeMode>absolute</altitudeMode>
					<coordinates>
31.7172,33.2344,72974.61353820688 32.3686,33.1722,52135.58214240958 </coordinates>
				</LineString>
			</Placemark>
			<Placemark>
				<name>branch9_part50</name>
				<TimeSpan>
					<begin>1937-04-13</begin>
				</TimeSpan>
				<styleUrl>#branch9_part50_style</styleUrl>
				<LineString>
					<tessellate>1</tessellate>
					<altitudeMode>absolute</altitudeMode>
					<coordinates>
32.3686,33.1722,52135.58214240958 33.02,33.11,2.280274064013776e-011 </coordinates>
				</LineString>
			</Placemark>
		</Folder>
		<Folder>
			<name>branch21</name>
			<Placemark>
				<name>branch21_part1</name>
				<TimeSpan>
					<begin>1979-01-26</begin>
				</TimeSpan>
				<styleUrl>#branch21_part1_style</styleUrl>
				<LineString>
					<tessellate>1</tessellate>
					<altitudeMode>absolute</altitudeMode>
					<coordinates>
54.86,29.84,0 54.4232,29.9054,36559.57266548598 </coordinates>
				</LineString>
			</Placemark>
			<Placemark>
				<name>branch21_part2</name>
				<TimeSpan>
					<begin>1978-07-09</begin>
				</TimeSpan>
				<styleUrl>#branch21_part2_style</styleUrl>
				<LineString>
					<tessellate>1</tessellate>
					<altitudeMode>absolute</altitudeMode>
					<coordinates>
54.4232,29.9054,36559.57266548598 53.9864,29.9708,51172.74185408234 </coordinates>
				</LineString>
			</Placemark>
			<Placemark>
				<name>branch21_part3</name>
				<TimeSpan>
					<begin>1978-00-22</begin>
				</TimeSpan>
				<styleUrl>#branch21_part3_style</styleUrl>
				<LineString>
					<tessellate>1</tessellate>
					<altitudeMode>absolute</altitudeMode>
					<coordinates>
53.9864,29.9708,51172.74185408234 53.5496,30.0362,62017.26748370013 </coordinates>
				</LineString>
			</Placemark>
			<Placemark>
				<name>branch21_part4</name>
				<TimeSpan>
					<begin>1977-06-06</begin>
				</TimeSpan>
				<styleUrl>#branch21_part4_style</styleUrl>
				<LineString>
					<tessellate>1</tessellate>
					<altitudeMode>absolute</altitudeMode>
					<coordinates>
53.5496,30.0362,62017.26748370013 53.1128,30.1016,70845.45310267783 </coordinates>
				</LineString>
			</Placemark>
			<Placemark>
				<name>branch21_part5</name>
				<TimeSpan>
					<begin>1976-11-19</begin>
				</TimeSpan>
				<styleUrl>#branch21_part5_style</styleUrl>
				<LineString>
					<tessellate>1</tessellate>
					<altitudeMode>absolute</altitudeMode>
					<coordinates>
53.1128,30.1016,70845.45310267783 52.676,30.167,78341.94142604132 </coordinates>
				</LineString>
			</Placemark>
			<Placemark>
				<name>branch21_part6</name>
				<TimeSpan>
					<begin>1976-05-02</begin>
				</TimeSpan>
				<styleUrl>#branch21_part6_style</styleUrl>
				<LineString>
					<tessellate>1</tessellate>
					<altitudeMode>absolute</altitudeMode>
					<coordinates>
52.676,30.167,78341.94142604132 52.2392,30.2324,84860.39211185345 </coordinates>
				</LineString>
			</Placemark>
			<Placemark>
				<name>branch21_part7</name>
				<TimeSpan>
					<begin>1975-10-16</begin>
				</TimeSpan>
				<styleUrl>#branch21_part7_style</styleUrl>
				<LineString>
					<tessellate>1</tessellate>
					<altitudeMode>absolute</altitudeMode>
					<coordinates>
52.2392,30.2324,84860.39211185345 51.8024,30.2978,90612.12564691546 </coordinates>
				</LineString>
			</Placemark>
			<Placemark>
				<name>branch21_part8</name>
				<TimeSpan>
					<begin>1975-03-29</begin>
				</TimeSpan>
				<styleUrl>#branch21_part8_style</styleUrl>
				<LineString>
					<tessellate>1</tessellate>
					<altitudeMode>absolute</altitudeMode>
					<coordinates>
51.8024,30.2978,90612.12564691546 51.36559999999999,30.3632,95735.43377990164 </coordinates>
				</LineString>
			</Placemark>
			<Placemark>
				<name>branch21_part9</name>
				<TimeSpan>
					<begin>1974-09-12</begin>
				</TimeSpan>
				<styleUrl>#branch21_part9_style</styleUrl>
				<LineString>
					<tessellate>1</tessellate>
					<altitudeMode>absolute</altitudeMode>
					<coordinates>
51.36559999999999,30.3632,95735.43377990164 50.9288,30.4286,100326.636790526 </coordinates>
				</LineString>
			</Placemark>
			<Placemark>
				<name>branch21_part10</name>
				<TimeSpan>
					<begin>1974-02-26</begin>
				</TimeSpan>
				<styleUrl>#branch21_part10_style</styleUrl>
				<LineString>
					<tessellate>1</tessellate>
					<altitudeMode>absolute</altitudeMode>
					<coordinates>
50.9288,30.4286,100326.636790526 50.492,30.494,104455.9219013884 </coordinates>
				</LineString>
			</Placemark>
			<Placemark>
				<name>branch21_part11</name>
				<TimeSpan>
					<begin>1973-08-09</begin>
				</TimeSpan>
				<styleUrl>#branch21_part11_style</styleUrl>
				<LineString>
					<tessellate>1</tessellate>
					<altitudeMode>absolute</altitudeMode>
					<coordinates>
50.492,30.494,104455.9219013884 50.05520000000001,30.5594,108176.198827369 </coordinates>
				</LineString>
			</Placemark>
			<Placemark>
				<name>branch21_part12</name>
				<TimeSpan>
					<begin>1973-01-22</begin>
				</TimeSpan>
				<styleUrl>#branch21_part12_style</styleUrl>
				<LineString>
					<tessellate>1</tessellate>
					<altitudeMode>absolute</altitudeMode>
					<coordinates>
50.05520000000001,30.5594,108176.198827369 49.6184,30.6248,111528.4052029196 </coordinates>
				</LineString>
			</Placemark>
			<Placemark>
				<name>branch21_part13</name>
				<TimeSpan>
					<begin>1972-07-06</begin>
				</TimeSpan>
				<styleUrl>#branch21_part13_style</styleUrl>
				<LineString>
					<tessellate>1</tessellate>
					<altitudeMode>absolute</altitudeMode>
					<coordinates>
49.6184,30.6248,111528.4052029196 49.1816,30.6902,114544.860833533 </coordinates>
				</LineString>
			</Placemark>
			<Placemark>
				<name>branch21_part14</name>
				<TimeSpan>
					<begin>1972-00-19</begin>
				</TimeSpan>
				<styleUrl>#branch21_part14_style</styleUrl>
				<LineString>
					<tessellate>1</tessellate>
					<altitudeMode>absolute</altitudeMode>
					<coordinates>
49.1816,30.6902,114544.860833533 48.74480000000001,30.7556,117251.4815323836 </coordinates>
				</LineString>
			</Placemark>
			<Placemark>
				<name>branch21_part15</name>
				<TimeSpan>
					<begin>1971-06-02</begin>
				</TimeSpan>
				<styleUrl>#branch21_part15_style</styleUrl>
				<LineString>
					<tessellate>1</tessellate>
					<altitudeMode>absolute</altitudeMode>
					<coordinates>
48.74480000000001,30.7556,117251.4815323836 48.308,30.821,119669.292224877 </coordinates>
				</LineString>
			</Placemark>
			<Placemark>
				<name>branch21_part16</name>
				<TimeSpan>
					<begin>1970-11-16</begin>
				</TimeSpan>
				<styleUrl>#branch21_part16_style</styleUrl>
				<LineString>
					<tessellate>1</tessellate>
					<altitudeMode>absolute</altitudeMode>
					<coordinates>
48.308,30.821,119669.292224877 47.8712,30.8864,121815.4911477427 </coordinates>
				</LineString>
			</Placemark>
			<Placemark>
				<name>branch21_part17</name>
				<TimeSpan>
					<begin>1970-04-29</begin>
				</TimeSpan>
				<styleUrl>#branch21_part17_style</styleUrl>
				<LineString>
					<tessellate>1</tessellate>
					<altitudeMode>absolute</altitudeMode>
					<coordinates>
47.8712,30.8864,121815.4911477427 47.4344,30.9518,123704.2160454817 </coordinates>
				</LineString>
			</Placemark>
			<Placemark>
				<name>branch21_part18</name>
				<TimeSpan>
					<begin>1969-10-12</begin>
				</TimeSpan>
				<styleUrl>#branch21_part18_style</styleUrl>
				<LineString>
					<tessellate>1</tessellate>
					<altitudeMode>absolute</altitudeMode>
					<coordinates>
47.4344,30.9518,123704.2160454817 46.9976,31.0172,125347.1062816661 </coordinates>
				</LineString>
			</Placemark>
			<Placemark>
				<name>branch21_part19</name>
				<TimeSpan>
					<begin>1969-03-26</begin>
				</TimeSpan>
				<styleUrl>#branch21_part19_style</styleUrl>
				<LineString>
					<tessellate>1</tessellate>
					<altitudeMode>absolute</altitudeMode>
					<coordinates>
46.9976,31.0172,125347.1062816661 46.5608,31.0826,126753.72121104 </coordinates>
				</LineString>
			</Placemark>
			<Placemark>
				<name>branch21_part20</name>
				<TimeSpan>
					<begin>1968-09-09</begin>
				</TimeSpan>
				<styleUrl>#branch21_part20_style</styleUrl>
				<LineString>
					<tessellate>1</tessellate>
					<altitudeMode>absolute</altitudeMode>
					<coordinates>
46.5608,31.0826,126753.72121104 46.124,31.148,127931.8546352059 </coordinates>
				</LineString>
			</Placemark>
			<Placemark>
				<name>branch21_part21</name>
				<TimeSpan>
					<begin>1968-02-22</begin>
				</TimeSpan>
				<styleUrl>#branch21_part21_style</styleUrl>
				<LineString>
					<tessellate>1</tessellate>
					<altitudeMode>absolute</altitudeMode>
					<coordinates>
46.124,31.148,127931.8546352059 45.6872,31.2134,128887.7721968205 </coordinates>
				</LineString>
			</Placemark>
			<Placemark>
				<name>branch21_part22</name>
				<TimeSpan>
					<begin>1967-08-06</begin>
				</TimeSpan>
				<styleUrl>#branch21_part22_style</styleUrl>
				<LineString>
					<tessellate>1</tessellate>
					<altitudeMode>absolute</altitudeMode>
					<coordinates>
45.6872,31.2134,128887.7721968205 45.2504,31.2788,129626.3901187339 </coordinates>
				</LineString>
			</Placemark>
			<Placemark>
				<name>branch21_part23</name>
				<TimeSpan>
					<begin>1967-01-19</begin>
				</TimeSpan>
				<styleUrl>#branch21_part23_style</styleUrl>
				<LineString>
					<tessellate>1</tessellate>
					<altitudeMode>absolute</altitudeMode>
					<coordinates>
45.2504,31.2788,129626.3901187339 44.8136,31.3442,130151.408023377 </coordinates>
				</LineString>
			</Placemark>
			<Placemark>
				<name>branch21_part24</name>
				<TimeSpan>
					<begin>1966-07-02</begin>
				</TimeSpan>
				<styleUrl>#branch21_part24_style</styleUrl>
				<LineString>
					<tessellate>1</tessellate>
					<altitudeMode>absolute</altitudeMode>
					<coordinates>
44.8136,31.3442,130151.408023377 44.3768,31.4096,130465.404639006 </coordinates>
				</LineString>
			</Placemark>
			<Placemark>
				<name>branch21_part25</name>
				<TimeSpan>
					<begin>1966-00-16</begin>
				</TimeSpan>
				<styleUrl>#branch21_part25_style</styleUrl>
				<LineString>
					<tessellate>1</tessellate>
					<altitudeMode>absolute</altitudeMode>
					<coordinates>
44.3768,31.4096,130465.404639006 43.94,31.475,130569.9023767356 </coordinates>
				</LineString>
			</Placemark>
			<Placemark>
				<name>branch21_part26</name>
				<TimeSpan>
					<begin>1965-05-29</begin>
				</TimeSpan>
				<styleUrl>#branch21_part26_style</styleUrl>
				<LineString>
					<tessellate>1</tessellate>
					<altitudeMode>absolute</altitudeMode>
					<coordinates>
43.94,31.475,130569.9023767356 43.5032,31.5404,130465.404639006 </coordinates>
				</LineString>
			</Placemark>
			<Placemark>
				<name>branch21_part27</name>
				<TimeSpan>
					<begin>1964-11-12</begin>
				</TimeSpan>
				<styleUrl>#branch21_part27_style</styleUrl>
				<LineString>
					<tessellate>1</tessellate>
					<altitudeMode>absolute</altitudeMode>
					<coordinates>
43.5032,31.5404,130465.404639006 43.0664,31.6058,130151.408023377 </coordinates>
				</LineString>
			</Placemark>
			<Placemark>
				<name>branch21_part28</name>
				<TimeSpan>
					<begin>1964-04-26</begin>
				</TimeSpan>
				<styleUrl>#branch21_part28_style</styleUrl>
				<LineString>
					<tessellate>1</tessellate>
					<altitudeMode>absolute</altitudeMode>
					<coordinates>
43.0664,31.6058,130151.408023377 42.6296,31.6712,129626.3901187339 </coordinates>
				</LineString>
			</Placemark>
			<Placemark>
				<name>branch21_part29</name>
				<TimeSpan>
					<begin>1963-10-09</begin>
				</TimeSpan>
				<styleUrl>#branch21_part29_style</styleUrl>
				<LineString>
					<tessellate>1</tessellate>
					<altitudeMode>absolute</altitudeMode>
					<coordinates>
42.6296,31.6712,129626.3901187339 42.19280000000001,31.7366,128887.7721968205 </coordinates>
				</LineString>
			</Placemark>
			<Placemark>
				<name>branch21_part30</name>
				<TimeSpan>
					<begin>1963-03-22</begin>
				</TimeSpan>
				<styleUrl>#branch21_part30_style</styleUrl>
				<LineString>
					<tessellate>1</tessellate>
					<altitudeMode>absolute</altitudeMode>
					<coordinates>
42.19280000000001,31.7366,128887.7721968205 41.756,31.802,127931.8546352059 </coordinates>
				</LineString>
			</Placemark>
			<Placemark>
				<name>branch21_part31</name>
				<TimeSpan>
					<begin>1962-09-06</begin>
				</TimeSpan>
				<styleUrl>#branch21_part31_style</styleUrl>
				<LineString>
					<tessellate>1</tessellate>
					<altitudeMode>absolute</altitudeMode>
					<coordinates>
41.756,31.802,127931.8546352059 41.3192,31.8674,126753.72121104 </coordinates>
				</LineString>
			</Placemark>
			<Placemark>
				<name>branch21_part32</name>
				<TimeSpan>
					<begin>1962-02-19</begin>
				</TimeSpan>
				<styleUrl>#branch21_part32_style</styleUrl>
				<LineString>
					<tessellate>1</tessellate>
					<altitudeMode>absolute</altitudeMode>
					<coordinates>
41.3192,31.8674,126753.72121104 40.8824,31.9328,125347.1062816661 </coordinates>
				</LineString>
			</Placemark>
			<Placemark>
				<name>branch21_part33</name>
				<TimeSpan>
					<begin>1961-08-02</begin>
				</TimeSpan>
				<styleUrl>#branch21_part33_style</styleUrl>
				<LineString>
					<tessellate>1</tessellate>
					<altitudeMode>absolute</altitudeMode>
					<coordinates>
40.8824,31.9328,125347.1062816661 40.4456,31.9982,123704.2160454817 </coordinates>
				</LineString>
			</Placemark>
			<Placemark>
				<name>branch21_part34</name>
				<TimeSpan>
					<begin>1961-01-16</begin>
				</TimeSpan>
				<styleUrl>#branch21_part34_style</styleUrl>
				<LineString>
					<tessellate>1</tessellate>
					<altitudeMode>absolute</altitudeMode>
					<coordinates>
40.4456,31.9982,123704.2160454817 40.0088,32.0636,121815.4911477427 </coordinates>
				</LineString>
			</Placemark>
			<Placemark>
				<name>branch21_part35</name>
				<TimeSpan>
					<begin>1960-06-29</begin>
				</TimeSpan>
				<styleUrl>#branch21_part35_style</styleUrl>
				<LineString>
					<tessellate>1</tessellate>
					<altitudeMode>absolute</altitudeMode>
					<coordinates>
40.0088,32.0636,121815.4911477427 39.572,32.129,119669.292224877 </coordinates>
				</LineString>
			</Placemark>
			<Placemark>
				<name>branch21_part36</name>
				<TimeSpan>
					<begin>1960-00-12</begin>
				</TimeSpan>
				<styleUrl>#branch21_part36_style</styleUrl>
				<LineString>
					<tessellate>1</tessellate>
					<altitudeMode>absolute</altitudeMode>
					<coordinates>
39.572,32.129,119669.292224877 39.13520000000001,32.1944,117251.4815323836 </coordinates>
				</LineString>
			</Placemark>
			<Placemark>
				<name>branch21_part37</name>
				<TimeSpan>
					<begin>1959-05-26</begin>
				</TimeSpan>
				<styleUrl>#branch21_part37_style</styleUrl>
				<LineString>
					<tessellate>1</tessellate>
					<altitudeMode>absolute</altitudeMode>
					<coordinates>
39.13520000000001,32.1944,117251.4815323836 38.69840000000001,32.2598,114544.860833533 </coordinates>
				</LineString>
			</Placemark>
			<Placemark>
				<name>branch21_part38</name>
				<TimeSpan>
					<begin>1958-11-09</begin>
				</TimeSpan>
				<styleUrl>#branch21_part38_style</styleUrl>
				<LineString>
					<tessellate>1</tessellate>
					<altitudeMode>absolute</altitudeMode>
					<coordinates>
38.69840000000001,32.2598,114544.860833533 38.2616,32.3252,111528.4052029196 </coordinates>
				</LineString>
			</Placemark>
			<Placemark>
				<name>branch21_part39</name>
				<TimeSpan>
					<begin>1958-04-22</begin>
				</TimeSpan>
				<styleUrl>#branch21_part39_style</styleUrl>
				<LineString>
					<tessellate>1</tessellate>
					<altitudeMode>absolute</altitudeMode>
					<coordinates>
38.2616,32.3252,111528.4052029196 37.8248,32.3906,108176.198827369 </coordinates>
				</LineString>
			</Placemark>
			<Placemark>
				<name>branch21_part40</name>
				<TimeSpan>
					<begin>1957-10-06</begin>
				</TimeSpan>
				<styleUrl>#branch21_part40_style</styleUrl>
				<LineString>
					<tessellate>1</tessellate>
					<altitudeMode>absolute</altitudeMode>
					<coordinates>
37.8248,32.3906,108176.198827369 37.38800000000001,32.456,104455.9219013884 </coordinates>
				</LineString>
			</Placemark>
			<Placemark>
				<name>branch21_part41</name>
				<TimeSpan>
					<begin>1957-03-19</begin>
				</TimeSpan>
				<styleUrl>#branch21_part41_style</styleUrl>
				<LineString>
					<tessellate>1</tessellate>
					<altitudeMode>absolute</altitudeMode>
					<coordinates>
37.38800000000001,32.456,104455.9219013884 36.9512,32.5214,100326.636790526 </coordinates>
				</LineString>
			</Placemark>
			<Placemark>
				<name>branch21_part42</name>
				<TimeSpan>
					<begin>1956-09-02</begin>
				</TimeSpan>
				<styleUrl>#branch21_part42_style</styleUrl>
				<LineString>
					<tessellate>1</tessellate>
					<altitudeMode>absolute</altitudeMode>
					<coordinates>
36.9512,32.5214,100326.636790526 36.5144,32.5868,95735.43377990164 </coordinates>
				</LineString>
			</Placemark>
			<Placemark>
				<name>branch21_part43</name>
				<TimeSpan>
					<begin>1956-02-16</begin>
				</TimeSpan>
				<styleUrl>#branch21_part43_style</styleUrl>
				<LineString>
					<tessellate>1</tessellate>
					<altitudeMode>absolute</altitudeMode>
					<coordinates>
36.5144,32.5868,95735.43377990164 36.0776,32.6522,90612.12564691548 </coordinates>
				</LineString>
			</Placemark>
			<Placemark>
				<name>branch21_part44</name>
				<TimeSpan>
					<begin>1955-07-29</begin>
				</TimeSpan>
				<styleUrl>#branch21_part44_style</styleUrl>
				<LineString>
					<tessellate>1</tessellate>
					<altitudeMode>absolute</altitudeMode>
					<coordinates>
36.0776,32.6522,90612.12564691548 35.6408,32.7176,84860.39211185345 </coordinates>
				</LineString>
			</Placemark>
			<Placemark>
				<name>branch21_part45</name>
				<TimeSpan>
					<begin>1955-01-12</begin>
				</TimeSpan>
				<styleUrl>#branch21_part45_style</styleUrl>
				<LineString>
					<tessellate>1</tessellate>
					<altitudeMode>absolute</altitudeMode>
					<coordinates>
35.6408,32.7176,84860.39211185345 35.20400000000001,32.783,78341.94142604133 </coordinates>
				</LineString>
			</Placemark>
			<Placemark>
				<name>branch21_part46</name>
				<TimeSpan>
					<begin>1954-06-26</begin>
				</TimeSpan>
				<styleUrl>#branch21_part46_style</styleUrl>
				<LineString>
					<tessellate>1</tessellate>
					<altitudeMode>absolute</altitudeMode>
					<coordinates>
35.20400000000001,32.783,78341.94142604133 34.7672,32.8484,70845.45310267781 </coordinates>
				</LineString>
			</Placemark>
			<Placemark>
				<name>branch21_part47</name>
				<TimeSpan>
					<begin>1954-00-09</begin>
				</TimeSpan>
				<styleUrl>#branch21_part47_style</styleUrl>
				<LineString>
					<tessellate>1</tessellate>
					<altitudeMode>absolute</altitudeMode>
					<coordinates>
34.7672,32.8484,70845.45310267781 34.3304,32.9138,62017.26748370012 </coordinates>
				</LineString>
			</Placemark>
			<Placemark>
				<name>branch21_part48</name>
				<TimeSpan>
					<begin>1953-05-22</begin>
				</TimeSpan>
				<styleUrl>#branch21_part48_style</styleUrl>
				<LineString>
					<tessellate>1</tessellate>
					<altitudeMode>absolute</altitudeMode>
					<coordinates>
34.3304,32.9138,62017.26748370012 33.89360000000001,32.9792,51172.7418540824 </coordinates>
				</LineString>
			</Placemark>
			<Placemark>
				<name>branch21_part49</name>
				<TimeSpan>
					<begin>1952-11-06</begin>
				</TimeSpan>
				<styleUrl>#branch21_part49_style</styleUrl>
				<LineString>
					<tessellate>1</tessellate>
					<altitudeMode>absolute</altitudeMode>
					<coordinates>
33.89360000000001,32.9792,51172.7418540824 33.4568,33.0446,36559.57266548601 </coordinates>
				</LineString>
			</Placemark>
			<Placemark>
				<name>branch21_part50</name>
				<TimeSpan>
					<begin>1952-04-19</begin>
				</TimeSpan>
				<styleUrl>#branch21_part50_style</styleUrl>
				<LineString>
					<tessellate>1</tessellate>
					<altitudeMode>absolute</altitudeMode>
					<coordinates>
33.4568,33.0446,36559.57266548601 33.02,33.11,1.599020130106516e-011 </coordinates>
				</LineString>
			</Placemark>
		</Folder>
		<Folder>
			<name>branch31</name>
			<Placemark>
				<name>branch31_part1</name>
				<TimeSpan>
					<begin>2002-09-06</begin>
				</TimeSpan>
				<styleUrl>#branch31_part1_style</styleUrl>
				<LineString>
					<tessellate>1</tessellate>
					<altitudeMode>absolute</altitudeMode>
					<coordinates>
-101.21,27.15,0 -103.9578,27.1704,381360.0330203617 </coordinates>
				</LineString>
			</Placemark>
			<Placemark>
				<name>branch31_part2</name>
				<TimeSpan>
					<begin>2002-08-15</begin>
				</TimeSpan>
				<styleUrl>#branch31_part2_style</styleUrl>
				<LineString>
					<tessellate>1</tessellate>
					<altitudeMode>absolute</altitudeMode>
					<coordinates>
-103.9578,27.1704,381360.0330203617 -106.7056,27.1908,533792.850966188 </coordinates>
				</LineString>
			</Placemark>
			<Placemark>
				<name>branch31_part3</name>
				<TimeSpan>
					<begin>2002-07-25</begin>
				</TimeSpan>
				<styleUrl>#branch31_part3_style</styleUrl>
				<LineString>
					<tessellate>1</tessellate>
					<altitudeMode>absolute</altitudeMode>
					<coordinates>
-106.7056,27.1908,533792.850966188 -109.4534,27.21120000000001,646914.2129154068 </coordinates>
				</LineString>
			</Placemark>
			<Placemark>
				<name>branch31_part4</name>
				<TimeSpan>
					<begin>2002-07-04</begin>
				</TimeSpan>
				<styleUrl>#branch31_part4_style</styleUrl>
				<LineString>
					<tessellate>1</tessellate>
					<altitudeMode>absolute</altitudeMode>
					<coordinates>
-109.4534,27.21120000000001,646914.2129154068 -112.2012,27.2316,739002.7389484684 </coordinates>
				</LineString>
			</Placemark>
			<Placemark>
				<name>branch31_part5</name>
				<TimeSpan>
					<begin>2002-06-14</begin>
				</TimeSpan>
				<styleUrl>#branch31_part5_style</styleUrl>
				<LineString>
					<tessellate>1</tessellate>
					<altitudeMode>absolute</altitudeMode>
					<coordinates>
-112.2012,27.2316,739002.7389484684 -114.949,27.252,817200.0707579172 </coordinates>
				</LineString>
			</Placemark>
			<Placemark>
				<name>branch31_part6</name>
				<TimeSpan>
					<begin>2002-05-23</begin>
				</TimeSpan>
				<styleUrl>#branch31_part6_style</styleUrl>
				<LineString>
					<tessellate>1</tessellate>
					<altitudeMode>absolute</altitudeMode>
					<coordinates>
-114.949,27.252,817200.0707579172 -117.6968,27.2724,885195.3012144725 </coordinates>
				</LineString>
			</Placemark>
			<Placemark>
				<name>branch31_part7</name>
				<TimeSpan>
					<begin>2002-05-03</begin>
				</TimeSpan>
				<styleUrl>#branch31_part7_style</styleUrl>
				<LineString>
					<tessellate>1</tessellate>
					<altitudeMode>absolute</altitudeMode>
					<coordinates>
-117.6968,27.2724,885195.3012144725 -120.4446,27.2928,945192.7555317201 </coordinates>
				</LineString>
			</Placemark>
			<Placemark>
				<name>branch31_part8</name>
				<TimeSpan>
					<begin>2002-04-12</begin>
				</TimeSpan>
				<styleUrl>#branch31_part8_style</styleUrl>
				<LineString>
					<tessellate>1</tessellate>
					<altitudeMode>absolute</altitudeMode>
					<coordinates>
-120.4446,27.2928,945192.7555317201 -123.1924,27.3132,998634.98191238 </coordinates>
				</LineString>
			</Placemark>
			<Placemark>
				<name>branch31_part9</name>
				<TimeSpan>
					<begin>2002-03-22</begin>
				</TimeSpan>
				<styleUrl>#branch31_part9_style</styleUrl>
				<LineString>
					<tessellate>1</tessellate>
					<altitudeMode>absolute</altitudeMode>
					<coordinates>
-123.1924,27.3132,998634.98191238 -125.9402,27.3336,1046526.715980372 </coordinates>
				</LineString>
			</Placemark>
			<Placemark>
				<name>branch31_part10</name>
				<TimeSpan>
					<begin>2002-03</begin>
				</TimeSpan>
				<styleUrl>#branch31_part10_style</styleUrl>
				<LineString>
					<tessellate>1</tessellate>
					<altitudeMode>absolute</altitudeMode>
					<coordinates>
-125.9402,27.3336,1046526.715980372 -128.688,27.354,1089600.09434389 </coordinates>
				</LineString>
			</Placemark>
			<Placemark>
				<name>branch31_part11</name>
				<TimeSpan>
					<begin>2002-02-11</begin>
				</TimeSpan>
				<styleUrl>#branch31_part11_style</styleUrl>
				<LineString>
					<tessellate>1</tessellate>
					<altitudeMode>absolute</altitudeMode>
					<coordinates>
-128.688,27.354,1089600.09434389 -131.4358,27.37440000000001,1128407.02855831 </coordinates>
				</LineString>
			</Placemark>
			<Placemark>
				<name>branch31_part12</name>
				<TimeSpan>
					<begin>2002-01-20</begin>
				</TimeSpan>
				<styleUrl>#branch31_part12_style</styleUrl>
				<LineString>
					<tessellate>1</tessellate>
					<altitudeMode>absolute</altitudeMode>
					<coordinates>
-131.4358,27.37440000000001,1128407.02855831 -134.1836,27.3948,1163374.547073041 </coordinates>
				</LineString>
			</Placemark>
			<Placemark>
				<name>branch31_part13</name>
				<TimeSpan>
					<begin>2002-00-30</begin>
				</TimeSpan>
				<styleUrl>#branch31_part13_style</styleUrl>
				<LineString>
					<tessellate>1</tessellate>
					<altitudeMode>absolute</altitudeMode>
					<coordinates>
-134.1836,27.3948,1163374.547073041 -136.9314,27.4152,1194839.784082804 </coordinates>
				</LineString>
			</Placemark>
			<Placemark>
				<name>branch31_part14</name>
				<TimeSpan>
					<begin>2002-00-09</begin>
				</TimeSpan>
				<styleUrl>#branch31_part14_style</styleUrl>
				<LineString>
					<tessellate>1</tessellate>
					<altitudeMode>absolute</altitudeMode>
					<coordinates>
-136.9314,27.4152,1194839.784082804 -139.6792,27.4356,1223073.07248942 </coordinates>
				</LineString>
			</Placemark>
			<Placemark>
				<name>branch31_part15</name>
				<TimeSpan>
					<begin>2001-11-19</begin>
				</TimeSpan>
				<styleUrl>#branch31_part15_style</styleUrl>
				<LineString>
					<tessellate>1</tessellate>
					<altitudeMode>absolute</altitudeMode>
					<coordinates>
-139.6792,27.4356,1223073.07248942 -142.427,27.456,1248293.727390475 </coordinates>
				</LineString>
			</Placemark>
			<Placemark>
				<name>branch31_part16</name>
				<TimeSpan>
					<begin>2001-10-28</begin>
				</TimeSpan>
				<styleUrl>#branch31_part16_style</styleUrl>
				<LineString>
					<tessellate>1</tessellate>
					<altitudeMode>absolute</altitudeMode>
					<coordinates>
-142.427,27.456,1248293.727390475 -145.1748,27.4764,1270681.146947624 </coordinates>
				</LineString>
			</Placemark>
			<Placemark>
				<name>branch31_part17</name>
				<TimeSpan>
					<begin>2001-10-08</begin>
				</TimeSpan>
				<styleUrl>#branch31_part17_style</styleUrl>
				<LineString>
					<tessellate>1</tessellate>
					<altitudeMode>absolute</altitudeMode>
					<coordinates>
-145.1748,27.4764,1270681.146947624 -147.9226,27.4968,1290382.804731171 </coordinates>
				</LineString>
			</Placemark>
			<Placemark>
				<name>branch31_part18</name>
				<TimeSpan>
					<begin>2001-09-17</begin>
				</TimeSpan>
				<styleUrl>#branch31_part18_style</styleUrl>
				<LineString>
					<tessellate>1</tessellate>
					<altitudeMode>absolute</altitudeMode>
					<coordinates>
-147.9226,27.4968,1290382.804731171 -150.6704,27.5172,1307520.113212668 </coordinates>
				</LineString>
			</Placemark>
			<Placemark>
				<name>branch31_part19</name>
				<TimeSpan>
					<begin>2001-08-27</begin>
				</TimeSpan>
				<styleUrl>#branch31_part19_style</styleUrl>
				<LineString>
					<tessellate>1</tessellate>
					<altitudeMode>absolute</altitudeMode>
					<coordinates>
-150.6704,27.5172,1307520.113212668 -153.4182,27.5376,1322192.787885896 </coordinates>
				</LineString>
			</Placemark>
			<Placemark>
				<name>branch31_part20</name>
				<TimeSpan>
					<begin>2001-08-06</begin>
				</TimeSpan>
				<styleUrl>#branch31_part20_style</styleUrl>
				<LineString>
					<tessellate>1</tessellate>
					<altitudeMode>absolute</altitudeMode>
					<coordinates>
-153.4182,27.5376,1322192.787885896 -156.166,27.558,1334482.12741547 </coordinates>
				</LineString>
			</Placemark>
			<Placemark>
				<name>branch31_part21</name>
				<TimeSpan>
					<begin>2001-07-16</begin>
				</TimeSpan>
				<styleUrl>#branch31_part21_style</styleUrl>
				<LineString>
					<tessellate>1</tessellate>
					<altitudeMode>absolute</altitudeMode>
					<coordinates>
-156.166,27.558,1334482.12741547 -158.9138,27.5784,1344453.489941987 </coordinates>
				</LineString>
			</Placemark>
			<Placemark>
				<name>branch31_part22</name>
				<TimeSpan>
					<begin>2001-06-25</begin>
				</TimeSpan>
				<styleUrl>#branch31_part22_style</styleUrl>
				<LineString>
					<tessellate>1</tessellate>
					<altitudeMode>absolute</altitudeMode>
					<coordinates>
-158.9138,27.5784,1344453.489941987 -161.6616,27.5988,1352158.157544852 </coordinates>
				</LineString>
			</Placemark>
			<Placemark>
				<name>branch31_part23</name>
				<TimeSpan>
					<begin>2001-06-05</begin>
				</TimeSpan>
				<styleUrl>#branch31_part23_style</styleUrl>
				<LineString>
					<tessellate>1</tessellate>
					<altitudeMode>absolute</altitudeMode>
					<coordinates>
-161.6616,27.5988,1352158.157544852 -164.4094,27.6192,1357634.721707211 </coordinates>
				</LineString>
			</Placemark>
			<Placemark>
				<name>branch31_part24</name>
				<TimeSpan>
					<begin>2001-05-14</begin>
				</TimeSpan>
				<styleUrl>#branch31_part24_style</styleUrl>
				<LineString>
					<tessellate>1</tessellate>
					<altitudeMode>absolute</altitudeMode>
					<coordinates>
-164.4094,27.6192,1357634.721707211 -167.1572,27.6396,1360910.081646459 </coordinates>
				</LineString>
			</Placemark>
			<Placemark>
				<name>branch31_part25</name>
				<TimeSpan>
					<begin>2001-04-24</begin>
				</TimeSpan>
				<styleUrl>#branch31_part25_style</styleUrl>
				<LineString>
					<tessellate>1</tessellate>
					<altitudeMode>absolute</altitudeMode>
					<coordinates>
-167.1572,27.6396,1360910.081646459 -169.905,27.66,1362000.117929862 </coordinates>
				</LineString>
			</Placemark>
			<Placemark>
				<name>branch31_part26</name>
				<TimeSpan>
					<begin>2001-04-03</begin>
				</TimeSpan>
				<styleUrl>#branch31_part26_style</styleUrl>
				<LineString>
					<tessellate>1</tessellate>
					<altitudeMode>absolute</altitudeMode>
					<coordinates>
-169.905,27.66,1362000.117929862 -172.6528,27.6804,1360910.081646459 </coordinates>
				</LineString>
			</Placemark>
			<Placemark>
				<name>branch31_part27</name>
				<TimeSpan>
					<begin>2001-03-13</begin>
				</TimeSpan>
				<styleUrl>#branch31_part27_style</styleUrl>
				<LineString>
					<tessellate>1</tessellate>
					<altitudeMode>absolute</altitudeMode>
					<coordinates>
-172.6528,27.6804,1360910.081646459 -175.4006,27.7008,1357634.721707211 </coordinates>
				</LineString>
			</Placemark>
			<Placemark>
				<name>branch31_part28</name>
				<TimeSpan>
					<begin>2001-02-22</begin>
				</TimeSpan>
				<styleUrl>#branch31_part28_style</styleUrl>
				<LineString>
					<tessellate>1</tessellate>
					<altitudeMode>absolute</altitudeMode>
					<coordinates>
-175.4006,27.7008,1357634.721707211 -178.1484,27.7212,1352158.157544852 </coordinates>
				</LineString>
			</Placemark>
			<Placemark>
				<name>branch31_part29</name>
				<TimeSpan>
					<begin>2001-02-02</begin>
				</TimeSpan>
				<styleUrl>#branch31_part29_style</styleUrl>
				<LineString>
					<tessellate>1</tessellate>
					<altitudeMode>absolute</altitudeMode>
					<coordinates>
-178.1484,27.7212,1352158.157544852 179.1038,27.7416,1344453.489941987 </coordinates>
				</LineString>
			</Placemark>
			<Placemark>
				<name>branch31_part30</name>
				<TimeSpan>
					<begin>2001-01-11</begin>
				</TimeSpan>
				<styleUrl>#branch31_part30_style</styleUrl>
				<LineString>
					<tessellate>1</tessellate>
					<altitudeMode>absolute</altitudeMode>
					<coordinates>
179.1038,27.7416,1344453.489941987 176.356,27.762,1334482.12741547 </coordinates>
				</LineString>
			</Placemark>
			<Placemark>
				<name>branch31_part31</name>
				<TimeSpan>
					<begin>2001-00-21</begin>
				</TimeSpan>
				<styleUrl>#branch31_part31_style</styleUrl>
				<LineString>
					<tessellate>1</tessellate>
					<altitudeMode>absolute</altitudeMode>
					<coordinates>
176.356,27.762,1334482.12741547 173.6082,27.7824,1322192.787885896 </coordinates>
				</LineString>
			</Placemark>
			<Placemark>
				<name>branch31_part32</name>
				<TimeSpan>
					<begin>2001-00-00</begin>
				</TimeSpan>
				<styleUrl>#branch31_part32_style</styleUrl>
				<LineString>
					<tessellate>1</tessellate>
					<altitudeMode>absolute</altitudeMode>
					<coordinates>
173.6082,27.7824,1322192.787885896 170.8604,27.8028,1307520.113212668 </coordinates>
				</LineString>
			</Placemark>
			<Placemark>
				<name>branch31_part33</name>
				<TimeSpan>
					<begin>2000-11-10</begin>
				</TimeSpan>
				<styleUrl>#branch31_part33_style</styleUrl>
				<LineString>
					<tessellate>1</tessellate>
					<altitudeMode>absolute</altitudeMode>
					<coordinates>
170.8604,27.8028,1307520.113212668 168.1126,27.8232,1290382.804731171 </coordinates>
				</LineString>
			</Placemark>
			<Placemark>
				<name>branch31_part34</name>
				<TimeSpan>
					<begin>2000-10-19</begin>
				</TimeSpan>
				<styleUrl>#branch31_part34_style</styleUrl>
				<LineString>
					<tessellate>1</tessellate>
					<altitudeMode>absolute</altitudeMode>
					<coordinates>
168.1126,27.8232,1290382.804731171 165.3648,27.8436,1270681.146947624 </coordinates>
				</LineString>
			</Placemark>
			<Placemark>
				<name>branch31_part35</name>
				<TimeSpan>
					<begin>2000-09-29</begin>
				</TimeSpan>
				<styleUrl>#branch31_part35_style</styleUrl>
				<LineString>
					<tessellate>1</tessellate>
					<altitudeMode>absolute</altitudeMode>
					<coordinates>
165.3648,27.8436,1270681.146947624 162.617,27.864,1248293.727390475 </coordinates>
				</LineString>
			</Placemark>
			<Placemark>
				<name>branch31_part36</name>
				<TimeSpan>
					<begin>2000-09-08</begin>
				</TimeSpan>
				<styleUrl>#branch31_part36_style</styleUrl>
				<LineString>
					<tessellate>1</tessellate>
					<altitudeMode>absolute</altitudeMode>
					<coordinates>
162.617,27.864,1248293.727390475 159.8692,27.8844,1223073.07248942 </coordinates>
				</LineString>
			</Placemark>
			<Placemark>
				<name>branch31_part37</name>
				<TimeSpan>
					<begin>2000-08-18</begin>
				</TimeSpan>
				<styleUrl>#branch31_part37_style</styleUrl>
				<LineString>
					<tessellate>1</tessellate>
					<altitudeMode>absolute</altitudeMode>
					<coordinates>
159.8692,27.8844,1223073.07248942 157.1214,27.9048,1194839.784082804 </coordinates>
				</LineString>
			</Placemark>
			<Placemark>
				<name>branch31_part38</name>
				<TimeSpan>
					<begin>2000-07-27</begin>
				</TimeSpan>
				<styleUrl>#branch31_part38_style</styleUrl>
				<LineString>
					<tessellate>1</tessellate>
					<altitudeMode>absolute</altitudeMode>
					<coordinates>
157.1214,27.9048,1194839.784082804 154.3736,27.9252,1163374.547073041 </coordinates>
				</LineString>
			</Placemark>
			<Placemark>
				<name>branch31_part39</name>
				<TimeSpan>
					<begin>2000-07-07</begin>
				</TimeSpan>
				<styleUrl>#branch31_part39_style</styleUrl>
				<LineString>
					<tessellate>1</tessellate>
					<altitudeMode>absolute</altitudeMode>
					<coordinates>
154.3736,27.9252,1163374.547073041 151.6258,27.9456,1128407.02855831 </coordinates>
				</LineString>
			</Placemark>
			<Placemark>
				<name>branch31_part40</name>
				<TimeSpan>
					<begin>2000-06-16</begin>
				</TimeSpan>
				<styleUrl>#branch31_part40_style</styleUrl>
				<LineString>
					<tessellate>1</tessellate>
					<altitudeMode>absolute</altitudeMode>
					<coordinates>
151.6258,27.9456,1128407.02855831 148.878,27.966,1089600.09434389 </coordinates>
				</LineString>
			</Placemark>
			<Placemark>
				<name>branch31_part41</name>
				<TimeSpan>
					<begin>2000-05-26</begin>
				</TimeSpan>
				<styleUrl>#branch31_part41_style</styleUrl>
				<LineString>
					<tessellate>1</tessellate>
					<altitudeMode>absolute</altitudeMode>
					<coordinates>
148.878,27.966,1089600.09434389 146.1302,27.9864,1046526.715980372 </coordinates>
				</LineString>
			</Placemark>
			<Placemark>
				<name>branch31_part42</name>
				<TimeSpan>
					<begin>2000-05-05</begin>
				</TimeSpan>
				<styleUrl>#branch31_part42_style</styleUrl>
				<LineString>
					<tessellate>1</tessellate>
					<altitudeMode>absolute</altitudeMode>
					<coordinates>
146.1302,27.9864,1046526.715980372 143.3824,28.0068,998634.98191238 </coordinates>
				</LineString>
			</Placemark>
			<Placemark>
				<name>branch31_part43</name>
				<TimeSpan>
					<begin>2000-04-15</begin>
				</TimeSpan>
				<styleUrl>#branch31_part43_style</styleUrl>
				<LineString>
					<tessellate>1</tessellate>
					<altitudeMode>absolute</altitudeMode>
					<coordinates>
143.3824,28.0068,998634.98191238 140.6346,28.0272,945192.7555317201 </coordinates>
				</LineString>
			</Placemark>
			<Placemark>
				<name>branch31_part44</name>
				<TimeSpan>
					<begin>2000-03-24</begin>
				</TimeSpan>
				<styleUrl>#branch31_part44_style</styleUrl>
				<LineString>
					<tessellate>1</tessellate>
					<altitudeMode>absolute</altitudeMode>
					<coordinates>
140.6346,28.0272,945192.7555317201 137.8868,28.0476,885195.3012144725 </coordinates>
				</LineString>
			</Placemark>
			<Placemark>
				<name>branch31_part45</name>
				<TimeSpan>
					<begin>2000-03-04</begin>
				</TimeSpan>
				<styleUrl>#branch31_part45_style</styleUrl>
				<LineString>
					<tessellate>1</tessellate>
					<altitudeMode>absolute</altitudeMode>
					<coordinates>
137.8868,28.0476,885195.3012144725 135.139,28.068,817200.0707579172 </coordinates>
				</LineString>
			</Placemark>
			<Placemark>
				<name>branch31_part46</name>
				<TimeSpan>
					<begin>2000-02-13</begin>
				</TimeSpan>
				<styleUrl>#branch31_part46_style</styleUrl>
				<LineString>
					<tessellate>1</tessellate>
					<altitudeMode>absolute</altitudeMode>
					<coordinates>
135.139,28.068,817200.0707579172 132.3912,28.0884,739002.7389484684 </coordinates>
				</LineString>
			</Placemark>
			<Placemark>
				<name>branch31_part47</name>
				<TimeSpan>
					<begin>2000-01-23</begin>
				</TimeSpan>
				<styleUrl>#branch31_part47_style</styleUrl>
				<LineString>
					<tessellate>1</tessellate>
					<altitudeMode>absolute</altitudeMode>
					<coordinates>
132.3912,28.0884,739002.7389484684 129.6434,28.1088,646914.2129154066 </coordinates>
				</LineString>
			</Placemark>
			<Placemark>
				<name>branch31_part48</name>
				<TimeSpan>
					<begin>2000-01-03</begin>
				</TimeSpan>
				<styleUrl>#branch31_part48_style</styleUrl>
				<LineString>
					<tessellate>1</tessellate>
					<altitudeMode>absolute</altitudeMode>
					<coordinates>
129.6434,28.1088,646914.2129154066 126.8956,28.1292,533792.8509661886 </coordinates>
				</LineString>
			</Placemark>
			<Placemark>
				<name>branch31_part49</name>
				<TimeSpan>
					<begin>2000-00-12</begin>
				</TimeSpan>
				<styleUrl>#branch31_part49_style</styleUrl>
				<LineString>
					<tessellate>1</tessellate>
					<altitudeMode>absolute</altitudeMode>
					<coordinates>
126.8956,28.1292,533792.8509661886 124.1478,28.1496,381360.0330203619 </coordinates>
				</LineString>
			</Placemark>
			<Placemark>
				<name>branch31_part50</name>
				<TimeSpan>
					<begin>1999-11-22</begin>
				</TimeSpan>
				<styleUrl>#branch31_part50_style</styleUrl>
				<LineString>
					<tessellate>1</tessellate>
					<altitudeMode>absolute</altitudeMode>
					<coordinates>
124.1478,28.1496,381360.0330203619 121.4,28.17,1.667969084861123e-010 </coordinates>
				</LineString>
			</Placemark>
		</Folder>
		<Folder>
			<name>branch36</name>
			<Placemark>
				<name>branch36_part1</name>
				<TimeSpan>
					<begin>1994-01-23</begin>
				</TimeSpan>
				<styleUrl>#branch36_part1_style</styleUrl>
				<LineString>
					<tessellate>1</tessellate>
					<altitudeMode>absolute</altitudeMode>
					<coordinates>
121.4,28.17,0 119.6324,28.2688,147207.546128626 </coordinates>
				</LineString>
			</Placemark>
			<Placemark>
				<name>branch36_part2</name>
				<TimeSpan>
					<begin>1993-10-13</begin>
				</TimeSpan>
				<styleUrl>#branch36_part2_style</styleUrl>
				<LineString>
					<tessellate>1</tessellate>
					<altitudeMode>absolute</altitudeMode>
					<coordinates>
119.6324,28.2688,147207.546128626 117.8648,28.3676,206047.6424584861 </coordinates>
				</LineString>
			</Placemark>
			<Placemark>
				<name>branch36_part3</name>
				<TimeSpan>
					<begin>1993-07-02</begin>
				</TimeSpan>
				<styleUrl>#branch36_part3_style</styleUrl>
				<LineString>
					<tessellate>1</tessellate>
					<altitudeMode>absolute</altitudeMode>
					<coordinates>
117.8648,28.3676,206047.6424584861 116.0972,28.4664,249713.2515035312 </coordinates>
				</LineString>
			</Placemark>
			<Placemark>
				<name>branch36_part4</name>
				<TimeSpan>
					<begin>1993-03-22</begin>
				</TimeSpan>
				<styleUrl>#branch36_part4_style</styleUrl>
				<LineString>
					<tessellate>1</tessellate>
					<altitudeMode>absolute</altitudeMode>
					<coordinates>
116.0972,28.4664,249713.2515035312 114.3296,28.5652,285260.0439572787 </coordinates>
				</LineString>
			</Placemark>
			<Placemark>
				<name>branch36_part5</name>
				<TimeSpan>
					<begin>1993-00-12</begin>
				</TimeSpan>
				<styleUrl>#branch36_part5_style</styleUrl>
				<LineString>
					<tessellate>1</tessellate>
					<altitudeMode>absolute</altitudeMode>
					<coordinates>
114.3296,28.5652,285260.0439572787 112.562,28.66400000000001,315444.7417041983 </coordinates>
				</LineString>
			</Placemark>
			<Placemark>
				<name>branch36_part6</name>
				<TimeSpan>
					<begin>1992-09-02</begin>
				</TimeSpan>
				<styleUrl>#branch36_part6_style</styleUrl>
				<LineString>
					<tessellate>1</tessellate>
					<altitudeMode>absolute</altitudeMode>
					<coordinates>
112.562,28.66400000000001,315444.7417041983 110.7944,28.7628,341691.3594860504 </coordinates>
				</LineString>
			</Placemark>
			<Placemark>
				<name>branch36_part7</name>
				<TimeSpan>
					<begin>1992-05-21</begin>
				</TimeSpan>
				<styleUrl>#branch36_part7_style</styleUrl>
				<LineString>
					<tessellate>1</tessellate>
					<altitudeMode>absolute</altitudeMode>
					<coordinates>
110.7944,28.7628,341691.3594860504 109.0268,28.8616,364850.7817098647 </coordinates>
				</LineString>
			</Placemark>
			<Placemark>
				<name>branch36_part8</name>
				<TimeSpan>
					<begin>1992-02-11</begin>
				</TimeSpan>
				<styleUrl>#branch36_part8_style</styleUrl>
				<LineString>
					<tessellate>1</tessellate>
					<altitudeMode>absolute</altitudeMode>
					<coordinates>
109.0268,28.8616,364850.7817098647 107.2592,28.9604,385479.8417160754 </coordinates>
				</LineString>
			</Placemark>
			<Placemark>
				<name>branch36_part9</name>
				<TimeSpan>
					<begin>1991-11</begin>
				</TimeSpan>
				<styleUrl>#branch36_part9_style</styleUrl>
				<LineString>
					<tessellate>1</tessellate>
					<altitudeMode>absolute</altitudeMode>
					<coordinates>
107.2592,28.9604,385479.8417160754 105.4916,29.0592,403966.3742353793 </coordinates>
				</LineString>
			</Placemark>
			<Placemark>
				<name>branch36_part10</name>
				<TimeSpan>
					<begin>1991-07-21</begin>
				</TimeSpan>
				<styleUrl>#branch36_part10_style</styleUrl>
				<LineString>
					<tessellate>1</tessellate>
					<altitudeMode>absolute</altitudeMode>
					<coordinates>
105.4916,29.0592,403966.3742353793 103.724,29.158,420592.9889389314 </coordinates>
				</LineString>
			</Placemark>
			<Placemark>
				<name>branch36_part11</name>
				<TimeSpan>
					<begin>1991-04-10</begin>
				</TimeSpan>
				<styleUrl>#branch36_part11_style</styleUrl>
				<LineString>
					<tessellate>1</tessellate>
					<altitudeMode>absolute</altitudeMode>
					<coordinates>
103.724,29.158,420592.9889389314 101.9564,29.2568,435572.7274113545 </coordinates>
				</LineString>
			</Placemark>
			<Placemark>
				<name>branch36_part12</name>
				<TimeSpan>
					<begin>1991-01-00</begin>
				</TimeSpan>
				<styleUrl>#branch36_part12_style</styleUrl>
				<LineString>
					<tessellate>1</tessellate>
					<altitudeMode>absolute</altitudeMode>
					<coordinates>
101.9564,29.2568,435572.7274113545 100.1888,29.3556,449070.4255156707 </coordinates>
				</LineString>
			</Placemark>
			<Placemark>
				<name>branch36_part13</name>
				<TimeSpan>
					<begin>1990-09-20</begin>
				</TimeSpan>
				<styleUrl>#branch36_part13_style</styleUrl>
				<LineString>
					<tessellate>1</tessellate>
					<altitudeMode>absolute</altitudeMode>
					<coordinates>
100.1888,29.3556,449070.4255156707 98.4212,29.4544,461216.2193259926 </coordinates>
				</LineString>
			</Placemark>
			<Placemark>
				<name>branch36_part14</name>
				<TimeSpan>
					<begin>1990-06-10</begin>
				</TimeSpan>
				<styleUrl>#branch36_part14_style</styleUrl>
				<LineString>
					<tessellate>1</tessellate>
					<altitudeMode>absolute</altitudeMode>
					<coordinates>
98.4212,29.4544,461216.2193259926 96.6536,29.5532,472114.4591666046 </coordinates>
				</LineString>
			</Placemark>
			<Placemark>
				<name>branch36_part15</name>
				<TimeSpan>
					<begin>1990-02-29</begin>
				</TimeSpan>
				<styleUrl>#branch36_part15_style</styleUrl>
				<LineString>
					<tessellate>1</tessellate>
					<altitudeMode>absolute</altitudeMode>
					<coordinates>
96.6536,29.5532,472114.4591666046 94.88600000000001,29.652,481849.8021450941 </coordinates>
				</LineString>
			</Placemark>
			<Placemark>
				<name>branch36_part16</name>
				<TimeSpan>
					<begin>1989-11-19</begin>
				</TimeSpan>
				<styleUrl>#branch36_part16_style</styleUrl>
				<LineString>
					<tessellate>1</tessellate>
					<altitudeMode>absolute</altitudeMode>
					<coordinates>
94.88600000000001,29.652,481849.8021450941 93.11840000000001,29.7508,490491.4971624217 </coordinates>
				</LineString>
			</Placemark>
			<Placemark>
				<name>branch36_part17</name>
				<TimeSpan>
					<begin>1989-08-09</begin>
				</TimeSpan>
				<styleUrl>#branch36_part17_style</styleUrl>
				<LineString>
					<tessellate>1</tessellate>
					<altitudeMode>absolute</altitudeMode>
					<coordinates>
93.11840000000001,29.7508,490491.4971624217 91.35080000000002,29.8496,498096.4700118633 </coordinates>
				</LineString>
			</Placemark>
			<Placemark>
				<name>branch36_part18</name>
				<TimeSpan>
					<begin>1989-04-29</begin>
				</TimeSpan>
				<styleUrl>#branch36_part18_style</styleUrl>
				<LineString>
					<tessellate>1</tessellate>
					<altitudeMode>absolute</altitudeMode>
					<coordinates>
91.35080000000002,29.8496,498096.4700118633 89.58320000000001,29.9484,504711.5867267174 </coordinates>
				</LineString>
			</Placemark>
			<Placemark>
				<name>branch36_part19</name>
				<TimeSpan>
					<begin>1989-01-18</begin>
				</TimeSpan>
				<styleUrl>#branch36_part19_style</styleUrl>
				<LineString>
					<tessellate>1</tessellate>
					<altitudeMode>absolute</altitudeMode>
					<coordinates>
89.58320000000001,29.9484,504711.5867267174 87.81560000000002,30.0472,510375.338160456 </coordinates>
				</LineString>
			</Placemark>
			<Placemark>
				<name>branch36_part20</name>
				<TimeSpan>
					<begin>1988-10-08</begin>
				</TimeSpan>
				<styleUrl>#branch36_part20_style</styleUrl>
				<LineString>
					<tessellate>1</tessellate>
					<altitudeMode>absolute</altitudeMode>
					<coordinates>
87.81560000000002,30.0472,510375.338160456 86.048,30.146,515119.1061462152 </coordinates>
				</LineString>
			</Placemark>
			<Placemark>
				<name>branch36_part21</name>
				<TimeSpan>
					<begin>1988-06-28</begin>
				</TimeSpan>
				<styleUrl>#branch36_part21_style</styleUrl>
				<LineString>
					<tessellate>1</tessellate>
					<altitudeMode>absolute</altitudeMode>
					<coordinates>
86.048,30.146,515119.1061462152 84.28040000000001,30.24480000000001,518968.1193672969 </coordinates>
				</LineString>
			</Placemark>
			<Placemark>
				<name>branch36_part22</name>
				<TimeSpan>
					<begin>1988-03-18</begin>
				</TimeSpan>
				<styleUrl>#branch36_part22_style</styleUrl>
				<LineString>
					<tessellate>1</tessellate>
					<altitudeMode>absolute</altitudeMode>
					<coordinates>
84.28040000000001,30.24480000000001,518968.1193672969 82.51280000000001,30.3436,521942.173052398 </coordinates>
				</LineString>
			</Placemark>
			<Placemark>
				<name>branch36_part23</name>
				<TimeSpan>
					<begin>1988-00-07</begin>
				</TimeSpan>
				<styleUrl>#branch36_part23_style</styleUrl>
				<LineString>
					<tessellate>1</tessellate>
					<altitudeMode>absolute</altitudeMode>
					<coordinates>
82.51280000000001,30.3436,521942.173052398 80.74520000000001,30.4424,524056.1637744245 </coordinates>
				</LineString>
			</Placemark>
			<Placemark>
				<name>branch36_part24</name>
				<TimeSpan>
					<begin>1987-08-27</begin>
				</TimeSpan>
				<styleUrl>#branch36_part24_style</styleUrl>
				<LineString>
					<tessellate>1</tessellate>
					<altitudeMode>absolute</altitudeMode>
					<coordinates>
80.74520000000001,30.4424,524056.1637744245 78.97760000000001,30.5412,525320.4748128048 </coordinates>
				</LineString>
			</Placemark>
			<Placemark>
				<name>branch36_part25</name>
				<TimeSpan>
					<begin>1987-05-17</begin>
				</TimeSpan>
				<styleUrl>#branch36_part25_style</styleUrl>
				<LineString>
					<tessellate>1</tessellate>
					<altitudeMode>absolute</altitudeMode>
					<coordinates>
78.97760000000001,30.5412,525320.4748128048 77.21000000000001,30.64,525741.236173664 </coordinates>
				</LineString>
			</Placemark>
			<Placemark>
				<name>branch36_part26</name>
				<TimeSpan>
					<begin>1987-02-07</begin>
				</TimeSpan>
				<styleUrl>#branch36_part26_style</styleUrl>
				<LineString>
					<tessellate>1</tessellate>
					<altitudeMode>absolute</altitudeMode>
					<coordinates>
77.21000000000001,30.64,525741.236173664 75.44240000000001,30.7388,525320.4748128048 </coordinates>
				</LineString>
			</Placemark>
			<Placemark>
				<name>branch36_part27</name>
				<TimeSpan>
					<begin>1986-10-26</begin>
				</TimeSpan>
				<styleUrl>#branch36_part27_style</styleUrl>
				<LineString>
					<tessellate>1</tessellate>
					<altitudeMode>absolute</altitudeMode>
					<coordinates>
75.44240000000001,30.7388,525320.4748128048 73.67480000000001,30.8376,524056.1637744245 </coordinates>
				</LineString>
			</Placemark>
			<Placemark>
				<name>branch36_part28</name>
				<TimeSpan>
					<begin>1986-07-16</begin>
				</TimeSpan>
				<styleUrl>#branch36_part28_style</styleUrl>
				<LineString>
					<tessellate>1</tessellate>
					<altitudeMode>absolute</altitudeMode>
					<coordinates>
73.67480000000001,30.8376,524056.1637744245 71.90720000000002,30.9364,521942.173052398 </coordinates>
				</LineString>
			</Placemark>
			<Placemark>
				<name>branch36_part29</name>
				<TimeSpan>
					<begin>1986-04-06</begin>
				</TimeSpan>
				<styleUrl>#branch36_part29_style</styleUrl>
				<LineString>
					<tessellate>1</tessellate>
					<altitudeMode>absolute</altitudeMode>
					<coordinates>
71.90720000000002,30.9364,521942.173052398 70.1396,31.0352,518968.1193672969 </coordinates>
				</LineString>
			</Placemark>
			<Placemark>
				<name>branch36_part30</name>
				<TimeSpan>
					<begin>1986-00-26</begin>
				</TimeSpan>
				<styleUrl>#branch36_part30_style</styleUrl>
				<LineString>
					<tessellate>1</tessellate>
					<altitudeMode>absolute</altitudeMode>
					<coordinates>
70.1396,31.0352,518968.1193672969 68.37200000000001,31.134,515119.1061462152 </coordinates>
				</LineString>
			</Placemark>
			<Placemark>
				<name>branch36_part31</name>
				<TimeSpan>
					<begin>1985-09-15</begin>
				</TimeSpan>
				<styleUrl>#branch36_part31_style</styleUrl>
				<LineString>
					<tessellate>1</tessellate>
					<altitudeMode>absolute</altitudeMode>
					<coordinates>
68.37200000000001,31.134,515119.1061462152 66.60440000000001,31.2328,510375.338160456 </coordinates>
				</LineString>
			</Placemark>
			<Placemark>
				<name>branch36_part32</name>
				<TimeSpan>
					<begin>1985-06-05</begin>
				</TimeSpan>
				<styleUrl>#branch36_part32_style</styleUrl>
				<LineString>
					<tessellate>1</tessellate>
					<altitudeMode>absolute</altitudeMode>
					<coordinates>
66.60440000000001,31.2328,510375.338160456 64.83680000000001,31.33160000000001,504711.5867267174 </coordinates>
				</LineString>
			</Placemark>
			<Placemark>
				<name>branch36_part33</name>
				<TimeSpan>
					<begin>1985-02-25</begin>
				</TimeSpan>
				<styleUrl>#branch36_part33_style</styleUrl>
				<LineString>
					<tessellate>1</tessellate>
					<altitudeMode>absolute</altitudeMode>
					<coordinates>
64.83680000000001,31.33160000000001,504711.5867267174 63.06920000000001,31.4304,498096.4700118633 </coordinates>
				</LineString>
			</Placemark>
			<Placemark>
				<name>branch36_part34</name>
				<TimeSpan>
					<begin>1984-11-15</begin>
				</TimeSpan>
				<styleUrl>#branch36_part34_style</styleUrl>
				<LineString>
					<tessellate>1</tessellate>
					<altitudeMode>absolute</altitudeMode>
					<coordinates>
63.06920000000001,31.4304,498096.4700118633 61.30160000000001,31.5292,490491.4971624217 </coordinates>
				</LineString>
			</Placemark>
			<Placemark>
				<name>branch36_part35</name>
				<TimeSpan>
					<begin>1984-08-04</begin>
				</TimeSpan>
				<styleUrl>#branch36_part35_style</styleUrl>
				<LineString>
					<tessellate>1</tessellate>
					<altitudeMode>absolute</altitudeMode>
					<coordinates>
61.30160000000001,31.5292,490491.4971624217 59.53400000000001,31.628,481849.8021450941 </coordinates>
				</LineString>
			</Placemark>
			<Placemark>
				<name>branch36_part36</name>
				<TimeSpan>
					<begin>1984-04-24</begin>
				</TimeSpan>
				<styleUrl>#branch36_part36_style</styleUrl>
				<LineString>
					<tessellate>1</tessellate>
					<altitudeMode>absolute</altitudeMode>
					<coordinates>
59.53400000000001,31.628,481849.8021450941 57.76640000000001,31.7268,472114.4591666047 </coordinates>
				</LineString>
			</Placemark>
			<Placemark>
				<name>branch36_part37</name>
				<TimeSpan>
					<begin>1984-01-14</begin>
				</TimeSpan>
				<styleUrl>#branch36_part37_style</styleUrl>
				<LineString>
					<tessellate>1</tessellate>
					<altitudeMode>absolute</altitudeMode>
					<coordinates>
57.76640000000001,31.7268,472114.4591666047 55.99880000000001,31.8256,461216.2193259926 </coordinates>
				</LineString>
			</Placemark>
			<Placemark>
				<name>branch36_part38</name>
				<TimeSpan>
					<begin>1983-10-04</begin>
				</TimeSpan>
				<styleUrl>#branch36_part38_style</styleUrl>
				<LineString>
					<tessellate>1</tessellate>
					<altitudeMode>absolute</altitudeMode>
					<coordinates>
55.99880000000001,31.8256,461216.2193259926 54.23120000000002,31.9244,449070.4255156707 </coordinates>
				</LineString>
			</Placemark>
			<Placemark>
				<name>branch36_part39</name>
				<TimeSpan>
					<begin>1983-06-23</begin>
				</TimeSpan>
				<styleUrl>#branch36_part39_style</styleUrl>
				<LineString>
					<tessellate>1</tessellate>
					<altitudeMode>absolute</altitudeMode>
					<coordinates>
54.23120000000002,31.9244,449070.4255156707 52.46360000000001,32.0232,435572.7274113545 </coordinates>
				</LineString>
			</Placemark>
			<Placemark>
				<name>branch36_part40</name>
				<TimeSpan>
					<begin>1983-03-13</begin>
				</TimeSpan>
				<styleUrl>#branch36_part40_style</styleUrl>
				<LineString>
					<tessellate>1</tessellate>
					<altitudeMode>absolute</altitudeMode>
					<coordinates>
52.46360000000001,32.0232,435572.7274113545 50.69600000000001,32.122,420592.9889389311 </coordinates>
				</LineString>
			</Placemark>
			<Placemark>
				<name>branch36_part41</name>
				<TimeSpan>
					<begin>1983-00-03</begin>
				</TimeSpan>
				<styleUrl>#branch36_part41_style</styleUrl>
				<LineString>
					<tessellate>1</tessellate>
					<altitudeMode>absolute</altitudeMode>
					<coordinates>
50.69600000000001,32.122,420592.9889389311 48.9284,32.2208,403966.3742353793 </coordinates>
				</LineString>
			</Placemark>
			<Placemark>
				<name>branch36_part42</name>
				<TimeSpan>
					<begin>1982-08-23</begin>
				</TimeSpan>
				<styleUrl>#branch36_part42_style</styleUrl>
				<LineString>
					<tessellate>1</tessellate>
					<altitudeMode>absolute</altitudeMode>
					<coordinates>
48.9284,32.2208,403966.3742353793 47.16080000000001,32.3196,385479.8417160754 </coordinates>
				</LineString>
			</Placemark>
			<Placemark>
				<name>branch36_part43</name>
				<TimeSpan>
					<begin>1982-05-12</begin>
				</TimeSpan>
				<styleUrl>#branch36_part43_style</styleUrl>
				<LineString>
					<tessellate>1</tessellate>
					<altitudeMode>absolute</altitudeMode>
					<coordinates>
47.16080000000001,32.3196,385479.8417160754 45.39320000000001,32.4184,364850.7817098647 </coordinates>
				</LineString>
			</Placemark>
			<Placemark>
				<name>branch36_part44</name>
				<TimeSpan>
					<begin>1982-02-02</begin>
				</TimeSpan>
				<styleUrl>#branch36_part44_style</styleUrl>
				<LineString>
					<tessellate>1</tessellate>
					<altitudeMode>absolute</altitudeMode>
					<coordinates>
45.39320000000001,32.4184,364850.7817098647 43.62560000000002,32.5172,341691.3594860504 </coordinates>
				</LineString>
			</Placemark>
			<Placemark>
				<name>branch36_part45</name>
				<TimeSpan>
					<begin>1981-10-22</begin>
				</TimeSpan>
				<styleUrl>#branch36_part45_style</styleUrl>
				<LineString>
					<tessellate>1</tessellate>
					<altitudeMode>absolute</altitudeMode>
					<coordinates>
43.62560000000002,32.5172,341691.3594860504 41.85800000000002,32.616,315444.7417041983 </coordinates>
				</LineString>
			</Placemark>
			<Placemark>
				<name>branch36_part46</name>
				<TimeSpan>
					<begin>1981-07-12</begin>
				</TimeSpan>
				<styleUrl>#branch36_part46_style</styleUrl>
				<LineString>
					<tessellate>1</tessellate>
					<altitudeMode>absolute</altitudeMode>
					<coordinates>
41.85800000000002,32.616,315444.7417041983 40.09040000000002,32.7148,285260.0439572787 </coordinates>
				</LineString>
			</Placemark>
			<Placemark>
				<name>branch36_part47</name>
				<TimeSpan>
					<begin>1981-04</begin>
				</TimeSpan>
				<styleUrl>#branch36_part47_style</styleUrl>
				<LineString>
					<tessellate>1</tessellate>
					<altitudeMode>absolute</altitudeMode>
					<coordinates>
40.09040000000002,32.7148,285260.0439572787 38.32280000000002,32.8136,249713.2515035311 </coordinates>
				</LineString>
			</Placemark>
			<Placemark>
				<name>branch36_part48</name>
				<TimeSpan>
					<begin>1981-00-21</begin>
				</TimeSpan>
				<styleUrl>#branch36_part48_style</styleUrl>
				<LineString>
					<tessellate>1</tessellate>
					<altitudeMode>absolute</altitudeMode>
					<coordinates>
38.32280000000002,32.8136,249713.2515035311 36.55520000000001,32.9124,206047.6424584862 </coordinates>
				</LineString>
			</Placemark>
			<Placemark>
				<name>branch36_part49</name>
				<TimeSpan>
					<begin>1980-09-11</begin>
				</TimeSpan>
				<styleUrl>#branch36_part49_style</styleUrl>
				<LineString>
					<tessellate>1</tessellate>
					<altitudeMode>absolute</altitudeMode>
					<coordinates>
36.55520000000001,32.9124,206047.6424584862 34.78760000000001,33.0112,147207.546128626 </coordinates>
				</LineString>
			</Placemark>
			<Placemark>
				<name>branch36_part50</name>
				<TimeSpan>
					<begin>1980-06</begin>
				</TimeSpan>
				<styleUrl>#branch36_part50_style</styleUrl>
				<LineString>
					<tessellate>1</tessellate>
					<altitudeMode>absolute</altitudeMode>
					<coordinates>
34.78760000000001,33.0112,147207.546128626 33.02000000000001,33.11,6.438473220598501e-011 </coordinates>
				</LineString>
			</Placemark>
		</Folder>
		<Folder>
			<name>branch38</name>
			<Placemark>
				<name>branch38_part1</name>
				<TimeSpan>
					<begin>1988-10-13</begin>
				</TimeSpan>
				<styleUrl>#branch38_part1_style</styleUrl>
				<LineString>
					<tessellate>1</tessellate>
					<altitudeMode>absolute</altitudeMode>
					<coordinates>
0.45,36.22,0 1.1014,36.1578,52135.58214240958 </coordinates>
				</LineString>
			</Placemark>
			<Placemark>
				<name>branch38_part2</name>
				<TimeSpan>
					<begin>1988-08-11</begin>
				</TimeSpan>
				<styleUrl>#branch38_part2_style</styleUrl>
				<LineString>
					<tessellate>1</tessellate>
					<altitudeMode>absolute</altitudeMode>
					<coordinates>
1.1014,36.1578,52135.58214240958 1.7528,36.0956,72974.6135382068 </coordinates>
				</LineString>
			</Placemark>
			<Placemark>
				<name>branch38_part3</name>
				<TimeSpan>
					<begin>1988-06-10</begin>
				</TimeSpan>
				<styleUrl>#branch38_part3_style</styleUrl>
				<LineString>
					<tessellate>1</tessellate>
					<altitudeMode>absolute</altitudeMode>
					<coordinates>
1.7528,36.0956,72974.6135382068 2.4042,36.0334,88439.39103797656 </coordinates>
				</LineString>
			</Placemark>
			<Placemark>
				<name>branch38_part4</name>
				<TimeSpan>
					<begin>1988-04-08</begin>
				</TimeSpan>
				<styleUrl>#branch38_part4_style</styleUrl>
				<LineString>
					<tessellate>1</tessellate>
					<altitudeMode>absolute</altitudeMode>
					<coordinates>
2.4042,36.0334,88439.39103797656 3.0556,35.9712,101028.7777006155 </coordinates>
				</LineString>
			</Placemark>
			<Placemark>
				<name>branch38_part5</name>
				<TimeSpan>
					<begin>1988-02-07</begin>
				</TimeSpan>
				<styleUrl>#branch38_part5_style</styleUrl>
				<LineString>
					<tessellate>1</tessellate>
					<altitudeMode>absolute</altitudeMode>
					<coordinates>
3.0556,35.9712,101028.7777006155 3.707,35.909,111719.1045908775 </coordinates>
				</LineString>
			</Placemark>
			<Placemark>
				<name>branch38_part6</name>
				<TimeSpan>
					<begin>1988-00-05</begin>
				</TimeSpan>
				<styleUrl>#branch38_part6_style</styleUrl>
				<LineString>
					<tessellate>1</tessellate>
					<altitudeMode>absolute</altitudeMode>
					<coordinates>
3.707,35.909,111719.1045908775 4.3584,35.8468,121014.7061637108 </coordinates>
				</LineString>
			</Placemark>
			<Placemark>
				<name>branch38_part7</name>
				<TimeSpan>
					<begin>1987-10-04</begin>
				</TimeSpan>
				<styleUrl>#branch38_part7_style</styleUrl>
				<LineString>
					<tessellate>1</tessellate>
					<altitudeMode>absolute</altitudeMode>
					<coordinates>
4.3584,35.8468,121014.7061637108 5.0098,35.7846,129216.9348637626 </coordinates>
				</LineString>
			</Placemark>
			<Placemark>
				<name>branch38_part8</name>
				<TimeSpan>
					<begin>1987-08-02</begin>
				</TimeSpan>
				<styleUrl>#branch38_part8_style</styleUrl>
				<LineString>
					<tessellate>1</tessellate>
					<altitudeMode>absolute</altitudeMode>
					<coordinates>
5.0098,35.7846,129216.9348637626 5.6612,35.7224,136523.0008961027 </coordinates>
				</LineString>
			</Placemark>
			<Placemark>
				<name>branch38_part9</name>
				<TimeSpan>
					<begin>1987-06</begin>
				</TimeSpan>
				<styleUrl>#branch38_part9_style</styleUrl>
				<LineString>
					<tessellate>1</tessellate>
					<altitudeMode>absolute</altitudeMode>
					<coordinates>
5.6612,35.7224,136523.0008961027 6.3126,35.6602,143070.2612780287 </coordinates>
				</LineString>
			</Placemark>
			<Placemark>
				<name>branch38_part10</name>
				<TimeSpan>
					<begin>1987-03-29</begin>
				</TimeSpan>
				<styleUrl>#branch38_part10_style</styleUrl>
				<LineString>
					<tessellate>1</tessellate>
					<altitudeMode>absolute</altitudeMode>
					<coordinates>
6.3126,35.6602,143070.2612780287 6.963999999999999,35.598,148958.8061211701 </coordinates>
				</LineString>
			</Placemark>
			<Placemark>
				<name>branch38_part11</name>
				<TimeSpan>
					<begin>1987-01-28</begin>
				</TimeSpan>
				<styleUrl>#branch38_part11_style</styleUrl>
				<LineString>
					<tessellate>1</tessellate>
					<altitudeMode>absolute</altitudeMode>
					<coordinates>
6.963999999999999,35.598,148958.8061211701 7.6154,35.5358,154264.0870401146 </coordinates>
				</LineString>
			</Placemark>
			<Placemark>
				<name>branch38_part12</name>
				<TimeSpan>
					<begin>1986-11-26</begin>
				</TimeSpan>
				<styleUrl>#branch38_part12_style</styleUrl>
				<LineString>
					<tessellate>1</tessellate>
					<altitudeMode>absolute</altitudeMode>
					<coordinates>
7.6154,35.5358,154264.0870401146 8.2668,35.4736,159044.4829284893 </coordinates>
				</LineString>
			</Placemark>
			<Placemark>
				<name>branch38_part13</name>
				<TimeSpan>
					<begin>1986-09-25</begin>
				</TimeSpan>
				<styleUrl>#branch38_part13_style</styleUrl>
				<LineString>
					<tessellate>1</tessellate>
					<altitudeMode>absolute</altitudeMode>
					<coordinates>
8.2668,35.4736,159044.4829284893 8.918199999999999,35.4114,163346.0832712429 </coordinates>
				</LineString>
			</Placemark>
			<Placemark>
				<name>branch38_part14</name>
				<TimeSpan>
					<begin>1986-07-23</begin>
				</TimeSpan>
				<styleUrl>#branch38_part14_style</styleUrl>
				<LineString>
					<tessellate>1</tessellate>
					<altitudeMode>absolute</altitudeMode>
					<coordinates>
8.918199999999999,35.4114,163346.0832712429 9.569599999999999,35.3492,167205.845174491 </coordinates>
				</LineString>
			</Placemark>
			<Placemark>
				<name>branch38_part15</name>
				<TimeSpan>
					<begin>1986-05-22</begin>
				</TimeSpan>
				<styleUrl>#branch38_part15_style</styleUrl>
				<LineString>
					<tessellate>1</tessellate>
					<altitudeMode>absolute</altitudeMode>
					<coordinates>
9.569599999999999,35.3492,167205.845174491 10.221,35.287,170653.7511201283 </coordinates>
				</LineString>
			</Placemark>
			<Placemark>
				<name>branch38_part16</name>
				<TimeSpan>
					<begin>1986-03-20</begin>
				</TimeSpan>
				<styleUrl>#branch38_part16_style</styleUrl>
				<LineString>
					<tessellate>1</tessellate>
					<altitudeMode>absolute</altitudeMode>
					<coordinates>
10.221,35.287,170653.7511201283 10.8724,35.2248,173714.326561226 </coordinates>
				</LineString>
			</Placemark>
			<Placemark>
				<name>branch38_part17</name>
				<TimeSpan>
					<begin>1986-01-19</begin>
				</TimeSpan>
				<styleUrl>#branch38_part17_style</styleUrl>
				<LineString>
					<tessellate>1</tessellate>
					<altitudeMode>absolute</altitudeMode>
					<coordinates>
10.8724,35.2248,173714.326561226 11.5238,35.1626,176407.7325523592 </coordinates>
				</LineString>
			</Placemark>
			<Placemark>
				<name>branch38_part18</name>
				<TimeSpan>
					<begin>1985-11-18</begin>
				</TimeSpan>
				<styleUrl>#branch38_part18_style</styleUrl>
				<LineString>
					<tessellate>1</tessellate>
					<altitudeMode>absolute</altitudeMode>
					<coordinates>
11.5238,35.1626,176407.7325523592 12.1752,35.1004,178750.5673454041 </coordinates>
				</LineString>
			</Placemark>
			<Placemark>
				<name>branch38_part19</name>
				<TimeSpan>
					<begin>1985-09-16</begin>
				</TimeSpan>
				<styleUrl>#branch38_part19_style</styleUrl>
				<LineString>
					<tessellate>1</tessellate>
					<altitudeMode>absolute</altitudeMode>
					<coordinates>
12.1752,35.1004,178750.5673454041 12.8266,35.0382,180756.4630068252 </coordinates>
				</LineString>
			</Placemark>
			<Placemark>
				<name>branch38_part20</name>
				<TimeSpan>
					<begin>1985-07-15</begin>
				</TimeSpan>
				<styleUrl>#branch38_part20_style</styleUrl>
				<LineString>
					<tessellate>1</tessellate>
					<altitudeMode>absolute</altitudeMode>
					<coordinates>
12.8266,35.0382,180756.4630068252 13.478,34.976,182436.5338455171 </coordinates>
				</LineString>
			</Placemark>
			<Placemark>
				<name>branch38_part21</name>
				<TimeSpan>
					<begin>1985-05-13</begin>
				</TimeSpan>
				<styleUrl>#branch38_part21_style</styleUrl>
				<LineString>
					<tessellate>1</tessellate>
					<altitudeMode>absolute</altitudeMode>
					<coordinates>
13.478,34.976,182436.5338455171 14.1294,34.9138,183799.7149475211 </coordinates>
				</LineString>
			</Placemark>
			<Placemark>
				<name>branch38_part22</name>
				<TimeSpan>
					<begin>1985-03-12</begin>
				</TimeSpan>
				<styleUrl>#branch38_part22_style</styleUrl>
				<LineString>
					<tessellate>1</tessellate>
					<altitudeMode>absolute</altitudeMode>
					<coordinates>
14.1294,34.9138,183799.7149475211 14.7808,34.8516,184853.0170660146 </coordinates>
				</LineString>
			</Placemark>
			<Placemark>
				<name>branch38_part23</name>
				<TimeSpan>
					<begin>1985-01-10</begin>
				</TimeSpan>
				<styleUrl>#branch38_part23_style</styleUrl>
				<LineString>
					<tessellate>1</tessellate>
					<altitudeMode>absolute</altitudeMode>
					<coordinates>
14.7808,34.8516,184853.0170660146 15.4322,34.7894,185601.7160276848 </coordinates>
				</LineString>
			</Placemark>
			<Placemark>
				<name>branch38_part24</name>
				<TimeSpan>
					<begin>1984-11-09</begin>
				</TimeSpan>
				<styleUrl>#branch38_part24_style</styleUrl>
				<LineString>
					<tessellate>1</tessellate>
					<altitudeMode>absolute</altitudeMode>
					<coordinates>
15.4322,34.7894,185601.7160276848 16.0836,34.7272,186049.4892141044 </coordinates>
				</LineString>
			</Placemark>
			<Placemark>
				<name>branch38_part25</name>
				<TimeSpan>
					<begin>1984-09-07</begin>
				</TimeSpan>
				<styleUrl>#branch38_part25_style</styleUrl>
				<LineString>
					<tessellate>1</tessellate>
					<altitudeMode>absolute</altitudeMode>
					<coordinates>
16.0836,34.7272,186049.4892141044 16.735,34.665,186198.5076514626 </coordinates>
				</LineString>
			</Placemark>
			<Placemark>
				<name>branch38_part26</name>
				<TimeSpan>
					<begin>1984-07-06</begin>
				</TimeSpan>
				<styleUrl>#branch38_part26_style</styleUrl>
				<LineString>
					<tessellate>1</tessellate>
					<altitudeMode>absolute</altitudeMode>
					<coordinates>
16.735,34.665,186198.5076514626 17.3864,34.6028,186049.4892141044 </coordinates>
				</LineString>
			</Placemark>
			<Placemark>
				<name>branch38_part27</name>
				<TimeSpan>
					<begin>1984-05-04</begin>
				</TimeSpan>
				<styleUrl>#branch38_part27_style</styleUrl>
				<LineString>
					<tessellate>1</tessellate>
					<altitudeMode>absolute</altitudeMode>
					<coordinates>
17.3864,34.6028,186049.4892141044 18.0378,34.5406,185601.7160276848 </coordinates>
				</LineString>
			</Placemark>
			<Placemark>
				<name>branch38_part28</name>
				<TimeSpan>
					<begin>1984-03-03</begin>
				</TimeSpan>
				<styleUrl>#branch38_part28_style</styleUrl>
				<LineString>
					<tessellate>1</tessellate>
					<altitudeMode>absolute</altitudeMode>
					<coordinates>
18.0378,34.5406,185601.7160276848 18.6892,34.4784,184853.0170660146 </coordinates>
				</LineString>
			</Placemark>
			<Placemark>
				<name>branch38_part29</name>
				<TimeSpan>
					<begin>1984</begin>
				</TimeSpan>
				<styleUrl>#branch38_part29_style</styleUrl>
				<LineString>
					<tessellate>1</tessellate>
					<altitudeMode>absolute</altitudeMode>
					<coordinates>
18.6892,34.4784,184853.0170660146 19.3406,34.4162,183799.7149475211 </coordinates>
				</LineString>
			</Placemark>
			<Placemark>
				<name>branch38_part30</name>
				<TimeSpan>
					<begin>1983-10-30</begin>
				</TimeSpan>
				<styleUrl>#branch38_part30_style</styleUrl>
				<LineString>
					<tessellate>1</tessellate>
					<altitudeMode>absolute</altitudeMode>
					<coordinates>
19.3406,34.4162,183799.7149475211 19.992,34.354,182436.5338455171 </coordinates>
				</LineString>
			</Placemark>
			<Placemark>
				<name>branch38_part31</name>
				<TimeSpan>
					<begin>1983-08-28</begin>
				</TimeSpan>
				<styleUrl>#branch38_part31_style</styleUrl>
				<LineString>
					<tessellate>1</tessellate>
					<altitudeMode>absolute</altitudeMode>
					<coordinates>
19.992,34.354,182436.5338455171 20.6434,34.2918,180756.4630068252 </coordinates>
				</LineString>
			</Placemark>
			<Placemark>
				<name>branch38_part32</name>
				<TimeSpan>
					<begin>1983-06-27</begin>
				</TimeSpan>
				<styleUrl>#branch38_part32_style</styleUrl>
				<LineString>
					<tessellate>1</tessellate>
					<altitudeMode>absolute</altitudeMode>
					<coordinates>
20.6434,34.2918,180756.4630068252 21.2948,34.2296,178750.5673454041 </coordinates>
				</LineString>
			</Placemark>
			<Placemark>
				<name>branch38_part33</name>
				<TimeSpan>
					<begin>1983-04-26</begin>
				</TimeSpan>
				<styleUrl>#branch38_part33_style</styleUrl>
				<LineString>
					<tessellate>1</tessellate>
					<altitudeMode>absolute</altitudeMode>
					<coordinates>
21.2948,34.2296,178750.5673454041 21.9462,34.1674,176407.7325523592 </coordinates>
				</LineString>
			</Placemark>
			<Placemark>
				<name>branch38_part34</name>
				<TimeSpan>
					<begin>1983-02-24</begin>
				</TimeSpan>
				<styleUrl>#branch38_part34_style</styleUrl>
				<LineString>
					<tessellate>1</tessellate>
					<altitudeMode>absolute</altitudeMode>
					<coordinates>
21.9462,34.1674,176407.7325523592 22.5976,34.1052,173714.326561226 </coordinates>
				</LineString>
			</Placemark>
			<Placemark>
				<name>branch38_part35</name>
				<TimeSpan>
					<begin>1983-00-23</begin>
				</TimeSpan>
				<styleUrl>#branch38_part35_style</styleUrl>
				<LineString>
					<tessellate>1</tessellate>
					<altitudeMode>absolute</altitudeMode>
					<coordinates>
22.5976,34.1052,173714.326561226 23.249,34.043,170653.7511201283 </coordinates>
				</LineString>
			</Placemark>
			<Placemark>
				<name>branch38_part36</name>
				<TimeSpan>
					<begin>1982-10-21</begin>
				</TimeSpan>
				<styleUrl>#branch38_part36_style</styleUrl>
				<LineString>
					<tessellate>1</tessellate>
					<altitudeMode>absolute</altitudeMode>
					<coordinates>
23.249,34.043,170653.7511201283 23.9004,33.9808,167205.845174491 </coordinates>
				</LineString>
			</Placemark>
			<Placemark>
				<name>branch38_part37</name>
				<TimeSpan>
					<begin>1982-08-20</begin>
				</TimeSpan>
				<styleUrl>#branch38_part37_style</styleUrl>
				<LineString>
					<tessellate>1</tessellate>
					<altitudeMode>absolute</altitudeMode>
					<coordinates>
23.9004,33.9808,167205.845174491 24.5518,33.9186,163346.0832712429 </coordinates>
				</LineString>
			</Placemark>
			<Placemark>
				<name>branch38_part38</name>
				<TimeSpan>
					<begin>1982-06-18</begin>
				</TimeSpan>
				<styleUrl>#branch38_part38_style</styleUrl>
				<LineString>
					<tessellate>1</tessellate>
					<altitudeMode>absolute</altitudeMode>
					<coordinates>
24.5518,33.9186,163346.0832712429 25.2032,33.8564,159044.4829284893 </coordinates>
				</LineString>
			</Placemark>
			<Placemark>
				<name>branch38_part39</name>
				<TimeSpan>
					<begin>1982-04-17</begin>
				</TimeSpan>
				<styleUrl>#branch38_part39_style</styleUrl>
				<LineString>
					<tessellate>1</tessellate>
					<altitudeMode>absolute</altitudeMode>
					<coordinates>
25.2032,33.8564,159044.4829284893 25.8546,33.7942,154264.0870401146 </coordinates>
				</LineString>
			</Placemark>
			<Placemark>
				<name>branch38_part40</name>
				<TimeSpan>
					<begin>1982-02-15</begin>
				</TimeSpan>
				<styleUrl>#branch38_part40_style</styleUrl>
				<LineString>
					<tessellate>1</tessellate>
					<altitudeMode>absolute</altitudeMode>
					<coordinates>
25.8546,33.7942,154264.0870401146 26.506,33.732,148958.80612117 </coordinates>
				</LineString>
			</Placemark>
			<Placemark>
				<name>branch38_part41</name>
				<TimeSpan>
					<begin>1982-00-14</begin>
				</TimeSpan>
				<styleUrl>#branch38_part41_style</styleUrl>
				<LineString>
					<tessellate>1</tessellate>
					<altitudeMode>absolute</altitudeMode>
					<coordinates>
26.506,33.732,148958.80612117 27.1574,33.6698,143070.2612780287 </coordinates>
				</LineString>
			</Placemark>
			<Placemark>
				<name>branch38_part42</name>
				<TimeSpan>
					<begin>1981-10-12</begin>
				</TimeSpan>
				<styleUrl>#branch38_part42_style</styleUrl>
				<LineString>
					<tessellate>1</tessellate>
					<altitudeMode>absolute</altitudeMode>
					<coordinates>
27.1574,33.6698,143070.2612780287 27.8088,33.6076,136523.0008961027 </coordinates>
				</LineString>
			</Placemark>
			<Placemark>
				<name>branch38_part43</name>
				<TimeSpan>
					<begin>1981-08-11</begin>
				</TimeSpan>
				<styleUrl>#branch38_part43_style</styleUrl>
				<LineString>
					<tessellate>1</tessellate>
					<altitudeMode>absolute</altitudeMode>
					<coordinates>
27.8088,33.6076,136523.0008961027 28.4602,33.5454,129216.9348637626 </coordinates>
				</LineString>
			</Placemark>
			<Placemark>
				<name>branch38_part44</name>
				<TimeSpan>
					<begin>1981-06-09</begin>
				</TimeSpan>
				<styleUrl>#branch38_part44_style</styleUrl>
				<LineString>
					<tessellate>1</tessellate>
					<altitudeMode>absolute</altitudeMode>
					<coordinates>
28.4602,33.5454,129216.9348637626 29.1116,33.4832,121014.7061637108 </coordinates>
				</LineString>
			</Placemark>
			<Placemark>
				<name>branch38_part45</name>
				<TimeSpan>
					<begin>1981-04-08</begin>
				</TimeSpan>
				<styleUrl>#branch38_part45_style</styleUrl>
				<LineString>
					<tessellate>1</tessellate>
					<altitudeMode>absolute</altitudeMode>
					<coordinates>
29.1116,33.4832,121014.7061637108 29.763,33.421,111719.1045908775 </coordinates>
				</LineString>
			</Placemark>
			<Placemark>
				<name>branch38_part46</name>
				<TimeSpan>
					<begin>1981-02-06</begin>
				</TimeSpan>
				<styleUrl>#branch38_part46_style</styleUrl>
				<LineString>
					<tessellate>1</tessellate>
					<altitudeMode>absolute</altitudeMode>
					<coordinates>
29.763,33.421,111719.1045908775 30.4144,33.3588,101028.7777006155 </coordinates>
				</LineString>
			</Placemark>
			<Placemark>
				<name>branch38_part47</name>
				<TimeSpan>
					<begin>1981-00-05</begin>
				</TimeSpan>
				<styleUrl>#branch38_part47_style</styleUrl>
				<LineString>
					<tessellate>1</tessellate>
					<altitudeMode>absolute</altitudeMode>
					<coordinates>
30.4144,33.3588,101028.7777006155 31.0658,33.2966,88439.39103797656 </coordinates>
				</LineString>
			</Placemark>
			<Placemark>
				<name>branch38_part48</name>
				<TimeSpan>
					<begin>1980-10-03</begin>
				</TimeSpan>
				<styleUrl>#branch38_part48_style</styleUrl>
				<LineString>
					<tessellate>1</tessellate>
					<altitudeMode>absolute</altitudeMode>
					<coordinates>
31.0658,33.2966,88439.39103797656 31.7172,33.2344,72974.61353820688 </coordinates>
				</LineString>
			</Placemark>
			<Placemark>
				<name>branch38_part49</name>
				<TimeSpan>
					<begin>1980-08-02</begin>
				</TimeSpan>
				<styleUrl>#branch38_part49_style</styleUrl>
				<LineString>
					<tessellate>1</tessellate>
					<altitudeMode>absolute</altitudeMode>
					<coordinates>
31.7172,33.2344,72974.61353820688 32.3686,33.1722,52135.58214240958 </coordinates>
				</LineString>
			</Placemark>
			<Placemark>
				<name>branch38_part50</name>
				<TimeSpan>
					<begin>1980-06</begin>
				</TimeSpan>
				<styleUrl>#branch38_part50_style</styleUrl>
				<LineString>
					<tessellate>1</tessellate>
					<altitudeMode>absolute</altitudeMode>
					<coordinates>
32.3686,33.1722,52135.58214240958 33.02,33.11,2.280274064013776e-011 </coordinates>
				</LineString>
			</Placemark>
		</Folder>
		<Folder>
			<name>branch46</name>
			<Placemark>
				<name>branch46_part1</name>
				<TimeSpan>
					<begin>1990-07-19</begin>
				</TimeSpan>
				<styleUrl>#branch46_part1_style</styleUrl>
				<LineString>
					<tessellate>1</tessellate>
					<altitudeMode>absolute</altitudeMode>
					<coordinates>
54.86,29.84,0 54.4232,29.9054,36559.57266548598 </coordinates>
				</LineString>
			</Placemark>
			<Placemark>
				<name>branch46_part2</name>
				<TimeSpan>
					<begin>1990-06-12</begin>
				</TimeSpan>
				<styleUrl>#branch46_part2_style</styleUrl>
				<LineString>
					<tessellate>1</tessellate>
					<altitudeMode>absolute</altitudeMode>
					<coordinates>
54.4232,29.9054,36559.57266548598 53.9864,29.9708,51172.74185408234 </coordinates>
				</LineString>
			</Placemark>
			<Placemark>
				<name>branch46_part3</name>
				<TimeSpan>
					<begin>1990-05-04</begin>
				</TimeSpan>
				<styleUrl>#branch46_part3_style</styleUrl>
				<LineString>
					<tessellate>1</tessellate>
					<altitudeMode>absolute</altitudeMode>
					<coordinates>
53.9864,29.9708,51172.74185408234 53.5496,30.0362,62017.26748370013 </coordinates>
				</LineString>
			</Placemark>
			<Placemark>
				<name>branch46_part4</name>
				<TimeSpan>
					<begin>1990-03-27</begin>
				</TimeSpan>
				<styleUrl>#branch46_part4_style</styleUrl>
				<LineString>
					<tessellate>1</tessellate>
					<altitudeMode>absolute</altitudeMode>
					<coordinates>
53.5496,30.0362,62017.26748370013 53.1128,30.1016,70845.45310267783 </coordinates>
				</LineString>
			</Placemark>
			<Placemark>
				<name>branch46_part5</name>
				<TimeSpan>
					<begin>1990-02-19</begin>
				</TimeSpan>
				<styleUrl>#branch46_part5_style</styleUrl>
				<LineString>
					<tessellate>1</tessellate>
					<altitudeMode>absolute</altitudeMode>
					<coordinates>
53.1128,30.1016,70845.45310267783 52.676,30.167,78341.94142604132 </coordinates>
				</LineString>
			</Placemark>
			<Placemark>
				<name>branch46_part6</name>
				<TimeSpan>
					<begin>1990-01-12</begin>
				</TimeSpan>
				<styleUrl>#branch46_part6_style</styleUrl>
				<LineString>
					<tessellate>1</tessellate>
					<altitudeMode>absolute</altitudeMode>
					<coordinates>
52.676,30.167,78341.94142604132 52.2392,30.2324,84860.39211185345 </coordinates>
				</LineString>
			</Placemark>
			<Placemark>
				<name>branch46_part7</name>
				<TimeSpan>
					<begin>1990-00-04</begin>
				</TimeSpan>
				<styleUrl>#branch46_part7_style</styleUrl>
				<LineString>
					<tessellate>1</tessellate>
					<altitudeMode>absolute</altitudeMode>
					<coordinates>
52.2392,30.2324,84860.39211185345 51.8024,30.2978,90612.12564691546 </coordinates>
				</LineString>
			</Placemark>
			<Placemark>
				<name>branch46_part8</name>
				<TimeSpan>
					<begin>1989-10-27</begin>
				</TimeSpan>
				<styleUrl>#branch46_part8_style</styleUrl>
				<LineString>
					<tessellate>1</tessellate>
					<altitudeMode>absolute</altitudeMode>
					<coordinates>
51.8024,30.2978,90612.12564691546 51.36559999999999,30.3632,95735.43377990164 </coordinates>
				</LineString>
			</Placemark>
			<Placemark>
				<name>branch46_part9</name>
				<TimeSpan>
					<begin>1989-09-19</begin>
				</TimeSpan>
				<styleUrl>#branch46_part9_style</styleUrl>
				<LineString>
					<tessellate>1</tessellate>
					<altitudeMode>absolute</altitudeMode>
					<coordinates>
51.36559999999999,30.3632,95735.43377990164 50.9288,30.4286,100326.636790526 </coordinates>
				</LineString>
			</Placemark>
			<Placemark>
				<name>branch46_part10</name>
				<TimeSpan>
					<begin>1989-08-12</begin>
				</TimeSpan>
				<styleUrl>#branch46_part10_style</styleUrl>
				<LineString>
					<tessellate>1</tessellate>
					<altitudeMode>absolute</altitudeMode>
					<coordinates>
50.9288,30.4286,100326.636790526 50.492,30.494,104455.9219013884 </coordinates>
				</LineString>
			</Placemark>
			<Placemark>
				<name>branch46_part11</name>
				<TimeSpan>
					<begin>1989-07-04</begin>
				</TimeSpan>
				<styleUrl>#branch46_part11_style</styleUrl>
				<LineString>
					<tessellate>1</tessellate>
					<altitudeMode>absolute</altitudeMode>
					<coordinates>
50.492,30.494,104455.9219013884 50.05520000000001,30.5594,108176.198827369 </coordinates>
				</LineString>
			</Placemark>
			<Placemark>
				<name>branch46_part12</name>
				<TimeSpan>
					<begin>1989-05-26</begin>
				</TimeSpan>
				<styleUrl>#branch46_part12_style</styleUrl>
				<LineString>
					<tessellate>1</tessellate>
					<altitudeMode>absolute</altitudeMode>
					<coordinates>
50.05520000000001,30.5594,108176.198827369 49.6184,30.6248,111528.4052029196 </coordinates>
				</LineString>
			</Placemark>
			<Placemark>
				<name>branch46_part13</name>
				<TimeSpan>
					<begin>1989-04-19</begin>
				</TimeSpan>
				<styleUrl>#branch46_part13_style</styleUrl>
				<LineString>
					<tessellate>1</tessellate>
					<altitudeMode>absolute</altitudeMode>
					<coordinates>
49.6184,30.6248,111528.4052029196 49.1816,30.6902,114544.860833533 </coordinates>
				</LineString>
			</Placemark>
			<Placemark>
				<name>branch46_part14</name>
				<TimeSpan>
					<begin>1989-03-11</begin>
				</TimeSpan>
				<styleUrl>#branch46_part14_style</styleUrl>
				<LineString>
					<tessellate>1</tessellate>
					<altitudeMode>absolute</altitudeMode>
					<coordinates>
49.1816,30.6902,114544.860833533 48.74480000000001,30.7556,117251.4815323836 </coordinates>
				</LineString>
			</Placemark>
			<Placemark>
				<name>branch46_part15</name>
				<TimeSpan>
					<begin>1989-02-04</begin>
				</TimeSpan>
				<styleUrl>#branch46_part15_style</styleUrl>
				<LineString>
					<tessellate>1</tessellate>
					<altitudeMode>absolute</altitudeMode>
					<coordinates>
48.74480000000001,30.7556,117251.4815323836 48.308,30.821,119669.292224877 </coordinates>
				</LineString>
			</Placemark>
			<Placemark>
				<name>branch46_part16</name>
				<TimeSpan>
					<begin>1989-00-26</begin>
				</TimeSpan>
				<styleUrl>#branch46_part16_style</styleUrl>
				<LineString>
					<tessellate>1</tessellate>
					<altitudeMode>absolute</altitudeMode>
					<coordinates>
48.308,30.821,119669.292224877 47.8712,30.8864,121815.4911477427 </coordinates>
				</LineString>
			</Placemark>
			<Placemark>
				<name>branch46_part17</name>
				<TimeSpan>
					<begin>1988-11-19</begin>
				</TimeSpan>
				<styleUrl>#branch46_part17_style</styleUrl>
				<LineString>
					<tessellate>1</tessellate>
					<altitudeMode>absolute</altitudeMode>
					<coordinates>
47.8712,30.8864,121815.4911477427 47.4344,30.9518,123704.2160454817 </coordinates>
				</LineString>
			</Placemark>
			<Placemark>
				<name>branch46_part18</name>
				<TimeSpan>
					<begin>1988-10-11</begin>
				</TimeSpan>
				<styleUrl>#branch46_part18_style</styleUrl>
				<LineString>
					<tessellate>1</tessellate>
					<altitudeMode>absolute</altitudeMode>
					<coordinates>
47.4344,30.9518,123704.2160454817 46.9976,31.0172,125347.1062816661 </coordinates>
				</LineString>
			</Placemark>
			<Placemark>
				<name>branch46_part19</name>
				<TimeSpan>
					<begin>1988-09-04</begin>
				</TimeSpan>
				<styleUrl>#branch46_part19_style</styleUrl>
				<LineString>
					<tessellate>1</tessellate>
					<altitudeMode>absolute</altitudeMode>
					<coordinates>
46.9976,31.0172,125347.1062816661 46.5608,31.0826,126753.72121104 </coordinates>
				</LineString>
			</Placemark>
			<Placemark>
				<name>branch46_part20</name>
				<TimeSpan>
					<begin>1988-07-26</begin>
				</TimeSpan>
				<styleUrl>#branch46_part20_style</styleUrl>
				<LineString>
					<tessellate>1</tessellate>
					<altitudeMode>absolute</altitudeMode>
					<coordinates>
46.5608,31.0826,126753.72121104 46.124,31.148,127931.8546352059 </coordinates>
				</LineString>
			</Placemark>
			<Placemark>
				<name>branch46_part21</name>
				<TimeSpan>
					<begin>1988-06-19</begin>
				</TimeSpan>
				<styleUrl>#branch46_part21_style</styleUrl>
				<LineString>
					<tessellate>1</tessellate>
					<altitudeMode>absolute</altitudeMode>
					<coordinates>
46.124,31.148,127931.8546352059 45.6872,31.2134,128887.7721968205 </coordinates>
				</LineString>
			</Placemark>
			<Placemark>
				<name>branch46_part22</name>
				<TimeSpan>
					<begin>1988-05-11</begin>
				</TimeSpan>
				<styleUrl>#branch46_part22_style</styleUrl>
				<LineString>
					<tessellate>1</tessellate>
					<altitudeMode>absolute</altitudeMode>
					<coordinates>
45.6872,31.2134,128887.7721968205 45.2504,31.2788,129626.3901187339 </coordinates>
				</LineString>
			</Placemark>
			<Placemark>
				<name>branch46_part23</name>
				<TimeSpan>
					<begin>1988-04-04</begin>
				</TimeSpan>
				<styleUrl>#branch46_part23_style</styleUrl>
				<LineString>
					<tessellate>1</tessellate>
					<altitudeMode>absolute</altitudeMode>
					<coordinates>
45.2504,31.2788,129626.3901187339 44.8136,31.3442,130151.408023377 </coordinates>
				</LineString>
			</Placemark>
			<Placemark>
				<name>branch46_part24</name>
				<TimeSpan>
					<begin>1988-02-26</begin>
				</TimeSpan>
				<styleUrl>#branch46_part24_style</styleUrl>
				<LineString>
					<tessellate>1</tessellate>
					<altitudeMode>absolute</altitudeMode>
					<coordinates>
44.8136,31.3442,130151.408023377 44.3768,31.4096,130465.404639006 </coordinates>
				</LineString>
			</Placemark>
			<Placemark>
				<name>branch46_part25</name>
				<TimeSpan>
					<begin>1988-01-19</begin>
				</TimeSpan>
				<styleUrl>#branch46_part25_style</styleUrl>
				<LineString>
					<tessellate>1</tessellate>
					<altitudeMode>absolute</altitudeMode>
					<coordinates>
44.3768,31.4096,130465.404639006 43.94,31.475,130569.9023767356 </coordinates>
				</LineString>
			</Placemark>
			<Placemark>
				<name>branch46_part26</name>
				<TimeSpan>
					<begin>1988-00-11</begin>
				</TimeSpan>
				<styleUrl>#branch46_part26_style</styleUrl>
				<LineString>
					<tessellate>1</tessellate>
					<altitudeMode>absolute</altitudeMode>
					<coordinates>
43.94,31.475,130569.9023767356 43.5032,31.5404,130465.404639006 </coordinates>
				</LineString>
			</Placemark>
			<Placemark>
				<name>branch46_part27</name>
				<TimeSpan>
					<begin>1987-11-04</begin>
				</TimeSpan>
				<styleUrl>#branch46_part27_style</styleUrl>
				<LineString>
					<tessellate>1</tessellate>
					<altitudeMode>absolute</altitudeMode>
					<coordinates>
43.5032,31.5404,130465.404639006 43.0664,31.6058,130151.408023377 </coordinates>
				</LineString>
			</Placemark>
			<Placemark>
				<name>branch46_part28</name>
				<TimeSpan>
					<begin>1987-09-26</begin>
				</TimeSpan>
				<styleUrl>#branch46_part28_style</styleUrl>
				<LineString>
					<tessellate>1</tessellate>
					<altitudeMode>absolute</altitudeMode>
					<coordinates>
43.0664,31.6058,130151.408023377 42.6296,31.6712,129626.3901187339 </coordinates>
				</LineString>
			</Placemark>
			<Placemark>
				<name>branch46_part29</name>
				<TimeSpan>
					<begin>1987-08-18</begin>
				</TimeSpan>
				<styleUrl>#branch46_part29_style</styleUrl>
				<LineString>
					<tessellate>1</tessellate>
					<altitudeMode>absolute</altitudeMode>
					<coordinates>
42.6296,31.6712,129626.3901187339 42.19280000000001,31.7366,128887.7721968205 </coordinates>
				</LineString>
			</Placemark>
			<Placemark>
				<name>branch46_part30</name>
				<TimeSpan>
					<begin>1987-07-11</begin>
				</TimeSpan>
				<styleUrl>#branch46_part30_style</styleUrl>
				<LineString>
					<tessellate>1</tessellate>
					<altitudeMode>absolute</altitudeMode>
					<coordinates>
42.19280000000001,31.7366,128887.7721968205 41.756,31.802,127931.8546352059 </coordinates>
				</LineString>
			</Placemark>
			<Placemark>
				<name>branch46_part31</name>
				<TimeSpan>
					<begin>1987-06-03</begin>
				</TimeSpan>
				<styleUrl>#branch46_part31_style</styleUrl>
				<LineString>
					<tessellate>1</tessellate>
					<altitudeMode>absolute</altitudeMode>
					<coordinates>
41.756,31.802,127931.8546352059 41.3192,31.8674,126753.72121104 </coordinates>
				</LineString>
			</Placemark>
			<Placemark>
				<name>branch46_part32</name>
				<TimeSpan>
					<begin>1987-04-26</begin>
				</TimeSpan>
				<styleUrl>#branch46_part32_style</styleUrl>
				<LineString>
					<tessellate>1</tessellate>
					<altitudeMode>absolute</altitudeMode>
					<coordinates>
41.3192,31.8674,126753.72121104 40.8824,31.9328,125347.1062816661 </coordinates>
				</LineString>
			</Placemark>
			<Placemark>
				<name>branch46_part33</name>
				<TimeSpan>
					<begin>1987-03-18</begin>
				</TimeSpan>
				<styleUrl>#branch46_part33_style</styleUrl>
				<LineString>
					<tessellate>1</tessellate>
					<altitudeMode>absolute</altitudeMode>
					<coordinates>
40.8824,31.9328,125347.1062816661 40.4456,31.9982,123704.2160454817 </coordinates>
				</LineString>
			</Placemark>
			<Placemark>
				<name>branch46_part34</name>
				<TimeSpan>
					<begin>1987-02-11</begin>
				</TimeSpan>
				<styleUrl>#branch46_part34_style</styleUrl>
				<LineString>
					<tessellate>1</tessellate>
					<altitudeMode>absolute</altitudeMode>
					<coordinates>
40.4456,31.9982,123704.2160454817 40.0088,32.0636,121815.4911477427 </coordinates>
				</LineString>
			</Placemark>
			<Placemark>
				<name>branch46_part35</name>
				<TimeSpan>
					<begin>1987-01-03</begin>
				</TimeSpan>
				<styleUrl>#branch46_part35_style</styleUrl>
				<LineString>
					<tessellate>1</tessellate>
					<altitudeMode>absolute</altitudeMode>
					<coordinates>
40.0088,32.0636,121815.4911477427 39.572,32.129,119669.292224877 </coordinates>
				</LineString>
			</Placemark>
			<Placemark>
				<name>branch46_part36</name>
				<TimeSpan>
					<begin>1986-11-26</begin>
				</TimeSpan>
				<styleUrl>#branch46_part36_style</styleUrl>
				<LineString>
					<tessellate>1</tessellate>
					<altitudeMode>absolute</altitudeMode>
					<coordinates>
39.572,32.129,119669.292224877 39.13520000000001,32.1944,117251.4815323836 </coordinates>
				</LineString>
			</Placemark>
			<Placemark>
				<name>branch46_part37</name>
				<TimeSpan>
					<begin>1986-10-18</begin>
				</TimeSpan>
				<styleUrl>#branch46_part37_style</styleUrl>
				<LineString>
					<tessellate>1</tessellate>
					<altitudeMode>absolute</altitudeMode>
					<coordinates>
39.13520000000001,32.1944,117251.4815323836 38.69840000000001,32.2598,114544.860833533 </coordinates>
				</LineString>
			</Placemark>
			<Placemark>
				<name>branch46_part38</name>
				<TimeSpan>
					<begin>1986-09-11</begin>
				</TimeSpan>
				<styleUrl>#branch46_part38_style</styleUrl>
				<LineString>
					<tessellate>1</tessellate>
					<altitudeMode>absolute</altitudeMode>
					<coordinates>
38.69840000000001,32.2598,114544.860833533 38.2616,32.3252,111528.4052029196 </coordinates>
				</LineString>
			</Placemark>
			<Placemark>
				<name>branch46_part39</name>
				<TimeSpan>
					<begin>1986-08-03</begin>
				</TimeSpan>
				<styleUrl>#branch46_part39_style</styleUrl>
				<LineString>
					<tessellate>1</tessellate>
					<altitudeMode>absolute</altitudeMode>
					<coordinates>
38.2616,32.3252,111528.4052029196 37.8248,32.3906,108176.198827369 </coordinates>
				</LineString>
			</Placemark>
			<Placemark>
				<name>branch46_part40</name>
				<TimeSpan>
					<begin>1986-06-26</begin>
				</TimeSpan>
				<styleUrl>#branch46_part40_style</styleUrl>
				<LineString>
					<tessellate>1</tessellate>
					<altitudeMode>absolute</altitudeMode>
					<coordinates>
37.8248,32.3906,108176.198827369 37.38800000000001,32.456,104455.9219013884 </coordinates>
				</LineString>
			</Placemark>
			<Placemark>
				<name>branch46_part41</name>
				<TimeSpan>
					<begin>1986-05-18</begin>
				</TimeSpan>
				<styleUrl>#branch46_part41_style</styleUrl>
				<LineString>
					<tessellate>1</tessellate>
					<altitudeMode>absolute</altitudeMode>
					<coordinates>
37.38800000000001,32.456,104455.9219013884 36.9512,32.5214,100326.636790526 </coordinates>
				</LineString>
			</Placemark>
			<Placemark>
				<name>branch46_part42</name>
				<TimeSpan>
					<begin>1986-04-11</begin>
				</TimeSpan>
				<styleUrl>#branch46_part42_style</styleUrl>
				<LineString>
					<tessellate>1</tessellate>
					<altitudeMode>absolute</altitudeMode>
					<coordinates>
36.9512,32.5214,100326.636790526 36.5144,32.5868,95735.43377990164 </coordinates>
				</LineString>
			</Placemark>
			<Placemark>
				<name>branch46_part43</name>
				<TimeSpan>
					<begin>1986-03-03</begin>
				</TimeSpan>
				<styleUrl>#branch46_part43_style</styleUrl>
				<LineString>
					<tessellate>1</tessellate>
					<altitudeMode>absolute</altitudeMode>
					<coordinates>
36.5144,32.5868,95735.43377990164 36.0776,32.6522,90612.12564691548 </coordinates>
				</LineString>
			</Placemark>
			<Placemark>
				<name>branch46_part44</name>
				<TimeSpan>
					<begin>1986-01-26</begin>
				</TimeSpan>
				<styleUrl>#branch46_part44_style</styleUrl>
				<LineString>
					<tessellate>1</tessellate>
					<altitudeMode>absolute</altitudeMode>
					<coordinates>
36.0776,32.6522,90612.12564691548 35.6408,32.7176,84860.39211185345 </coordinates>
				</LineString>
			</Placemark>
			<Placemark>
				<name>branch46_part45</name>
				<TimeSpan>
					<begin>1986-00-18</begin>
				</TimeSpan>
				<styleUrl>#branch46_part45_style</styleUrl>
				<LineString>
					<tessellate>1</tessellate>
					<altitudeMode>absolute</altitudeMode>
					<coordinates>
35.6408,32.7176,84860.39211185345 35.20400000000001,32.783,78341.94142604133 </coordinates>
				</LineString>
			</Placemark>
			<Placemark>
				<name>branch46_part46</name>
				<TimeSpan>
					<begin>1985-11-11</begin>
				</TimeSpan>
				<styleUrl>#branch46_part46_style</styleUrl>
				<LineString>
					<tessellate>1</tessellate>
					<altitudeMode>absolute</altitudeMode>
					<coordinates>
35.20400000000001,32.783,78341.94142604133 34.7672,32.8484,70845.45310267781 </coordinates>
				</LineString>
			</Placemark>
			<Placemark>
				<name>branch46_part47</name>
				<TimeSpan>
					<begin>1985-10-03</begin>
				</TimeSpan>
				<styleUrl>#branch46_part47_style</styleUrl>
				<LineString>
					<tessellate>1</tessellate>
					<altitudeMode>absolute</altitudeMode>
					<coordinates>
34.7672,32.8484,70845.45310267781 34.3304,32.9138,62017.26748370012 </coordinates>
				</LineString>
			</Placemark>
			<Placemark>
				<name>branch46_part48</name>
				<TimeSpan>
					<begin>1985-08-25</begin>
				</TimeSpan>
				<styleUrl>#branch46_part48_style</styleUrl>
				<LineString>
					<tessellate>1</tessellate>
					<altitudeMode>absolute</altitudeMode>
					<coordinates>
34.3304,32.9138,62017.26748370012 33.89360000000001,32.9792,51172.7418540824 </coordinates>
				</LineString>
			</Placemark>
			<Placemark>
				<name>branch46_part49</name>
				<TimeSpan>
					<begin>1985-07-18</begin>
				</TimeSpan>
				<styleUrl>#branch46_part49_style</styleUrl>
				<LineString>
					<tessellate>1</tessellate>
					<altitudeMode>absolute</altitudeMode>
					<coordinates>
33.89360000000001,32.9792,51172.7418540824 33.4568,33.0446,36559.57266548601 </coordinates>
				</LineString>
			</Placemark>
			<Placemark>
				<name>branch46_part50</name>
				<TimeSpan>
					<begin>1985-06-10</begin>
				</TimeSpan>
				<styleUrl>#branch46_part50_style</styleUrl>
				<LineString>
					<tessellate>1</tessellate>
					<altitudeMode>absolute</altitudeMode>
					<coordinates>
33.4568,33.0446,36559.57266548601 33.02,33.11,1.599020130106516e-011 </coordinates>
				</LineString>
			</Placemark>
		</Folder>
		<Folder>
			<name>branch57</name>
			<Placemark>
				<name>branch57_part1</name>
				<TimeSpan>
					<begin>1998-01-18</begin>
				</TimeSpan>
				<styleUrl>#branch57_part1_style</styleUrl>
				<LineString>
					<tessellate>1</tessellate>
					<altitudeMode>absolute</altitudeMode>
					<coordinates>
-62.18,13.07,0 -62.9606,13.3516,75376.54106934666 </coordinates>
				</LineString>
			</Placemark>
			<Placemark>
				<name>branch57_part2</name>
				<TimeSpan>
					<begin>1998-01-07</begin>
				</TimeSpan>
				<styleUrl>#branch57_part2_style</styleUrl>
				<LineString>
					<tessellate>1</tessellate>
					<altitudeMode>absolute</altitudeMode>
					<coordinates>
-62.9606,13.3516,75376.54106934666 -63.74119999999999,13.6332,105505.1795404797 </coordinates>
				</LineString>
			</Placemark>
			<Placemark>
				<name>branch57_part3</name>
				<TimeSpan>
					<begin>1998-00-25</begin>
				</TimeSpan>
				<styleUrl>#branch57_part3_style</styleUrl>
				<LineString>
					<tessellate>1</tessellate>
					<altitudeMode>absolute</altitudeMode>
					<coordinates>
-63.74119999999999,13.6332,105505.1795404797 -64.5218,13.9148,127863.8334278692 </coordinates>
				</LineString>
			</Placemark>
			<Placemark>
				<name>branch57_part4</name>
				<TimeSpan>
					<begin>1998-00-13</begin>
				</TimeSpan>
				<styleUrl>#branch57_part4_style</styleUrl>
				<LineString>
					<tessellate>1</tessellate>
					<altitudeMode>absolute</altitudeMode>
					<coordinates>
-64.5218,13.9148,127863.8334278692 -65.30240000000001,14.1964,146065.3070054008 </coordinates>
				</LineString>
			</Placemark>
			<Placemark>
				<name>branch57_part5</name>
				<TimeSpan>
					<begin>1998-00-02</begin>
				</TimeSpan>
				<styleUrl>#branch57_part5_style</styleUrl>
				<LineString>
					<tessellate>1</tessellate>
					<altitudeMode>absolute</altitudeMode>
					<coordinates>
-65.30240000000001,14.1964,146065.3070054008 -66.083,14.478,161521.1594343141 </coordinates>
				</LineString>
			</Placemark>
			<Placemark>
				<name>branch57_part6</name>
				<TimeSpan>
					<begin>1997-11-20</begin>
				</TimeSpan>
				<styleUrl>#branch57_part6_style</styleUrl>
				<LineString>
					<tessellate>1</tessellate>
					<altitudeMode>absolute</altitudeMode>
					<coordinates>
-66.083,14.478,161521.1594343141 -66.86360000000001,14.7596,174960.5469874262 </coordinates>
				</LineString>
			</Placemark>
			<Placemark>
				<name>branch57_part7</name>
				<TimeSpan>
					<begin>1997-11-09</begin>
				</TimeSpan>
				<styleUrl>#branch57_part7_style</styleUrl>
				<LineString>
					<tessellate>1</tessellate>
					<altitudeMode>absolute</altitudeMode>
					<coordinates>
-66.86360000000001,14.7596,174960.5469874262 -67.6442,15.0412,186819.1587658628 </coordinates>
				</LineString>
			</Placemark>
			<Placemark>
				<name>branch57_part8</name>
				<TimeSpan>
					<begin>1997-10-27</begin>
				</TimeSpan>
				<styleUrl>#branch57_part8_style</styleUrl>
				<LineString>
					<tessellate>1</tessellate>
					<altitudeMode>absolute</altitudeMode>
					<coordinates>
-67.6442,15.0412,186819.1587658628 -68.42480000000001,15.3228,197382.1171852734 </coordinates>
				</LineString>
			</Placemark>
			<Placemark>
				<name>branch57_part9</name>
				<TimeSpan>
					<begin>1997-10-15</begin>
				</TimeSpan>
				<styleUrl>#branch57_part9_style</styleUrl>
				<LineString>
					<tessellate>1</tessellate>
					<altitudeMode>absolute</altitudeMode>
					<coordinates>
-68.42480000000001,15.3228,197382.1171852734 -69.2054,15.6044,206848.0101664225 </coordinates>
				</LineString>
			</Placemark>
			<Placemark>
				<name>branch57_part10</name>
				<TimeSpan>
					<begin>1997-10-04</begin>
				</TimeSpan>
				<styleUrl>#branch57_part10_style</styleUrl>
				<LineString>
					<tessellate>1</tessellate>
					<altitudeMode>absolute</altitudeMode>
					<coordinates>
-69.2054,15.6044,206848.0101664225 -69.986,15.886,215361.5459124189 </coordinates>
				</LineString>
			</Placemark>
			<Placemark>
				<name>branch57_part11</name>
				<TimeSpan>
					<begin>1997-09-22</begin>
				</TimeSpan>
				<styleUrl>#branch57_part11_style</styleUrl>
				<LineString>
					<tessellate>1</tessellate>
					<altitudeMode>absolute</altitudeMode>
					<coordinates>
-69.986,15.886,215361.5459124189 -70.7666,16.1676,223031.8107994384 </coordinates>
				</LineString>
			</Placemark>
			<Placemark>
				<name>branch57_part12</name>
				<TimeSpan>
					<begin>1997-09-10</begin>
				</TimeSpan>
				<styleUrl>#branch57_part12_style</styleUrl>
				<LineString>
					<tessellate>1</tessellate>
					<altitudeMode>absolute</altitudeMode>
					<coordinates>
-70.7666,16.1676,223031.8107994384 -71.5472,16.4492,229943.207818533 </coordinates>
				</LineString>
			</Placemark>
			<Placemark>
				<name>branch57_part13</name>
				<TimeSpan>
					<begin>1997-08-29</begin>
				</TimeSpan>
				<styleUrl>#branch57_part13_style</styleUrl>
				<LineString>
					<tessellate>1</tessellate>
					<altitudeMode>absolute</altitudeMode>
					<coordinates>
-71.5472,16.4492,229943.207818533 -72.3278,16.7308,236162.3721891122 </coordinates>
				</LineString>
			</Placemark>
			<Placemark>
				<name>branch57_part14</name>
				<TimeSpan>
					<begin>1997-08-17</begin>
				</TimeSpan>
				<styleUrl>#branch57_part14_style</styleUrl>
				<LineString>
					<tessellate>1</tessellate>
					<altitudeMode>absolute</altitudeMode>
					<coordinates>
-72.3278,16.7308,236162.3721891122 -73.1084,17.0124,241742.7357270773 </coordinates>
				</LineString>
			</Placemark>
			<Placemark>
				<name>branch57_part15</name>
				<TimeSpan>
					<begin>1997-08-05</begin>
				</TimeSpan>
				<styleUrl>#branch57_part15_style</styleUrl>
				<LineString>
					<tessellate>1</tessellate>
					<altitudeMode>absolute</altitudeMode>
					<coordinates>
-73.1084,17.0124,241742.7357270773 -73.889,17.294,246727.6464815918 </coordinates>
				</LineString>
			</Placemark>
			<Placemark>
				<name>branch57_part16</name>
				<TimeSpan>
					<begin>1997-07-24</begin>
				</TimeSpan>
				<styleUrl>#branch57_part16_style</styleUrl>
				<LineString>
					<tessellate>1</tessellate>
					<altitudeMode>absolute</altitudeMode>
					<coordinates>
-73.889,17.294,246727.6464815918 -74.6696,17.5756,251152.5628429664 </coordinates>
				</LineString>
			</Placemark>
			<Placemark>
				<name>branch57_part17</name>
				<TimeSpan>
					<begin>1997-07-12</begin>
				</TimeSpan>
				<styleUrl>#branch57_part17_style</styleUrl>
				<LineString>
					<tessellate>1</tessellate>
					<altitudeMode>absolute</altitudeMode>
					<coordinates>
-74.6696,17.5756,251152.5628429664 -75.4502,17.8572,255046.6332448757 </coordinates>
				</LineString>
			</Placemark>
			<Placemark>
				<name>branch57_part18</name>
				<TimeSpan>
					<begin>1997-07</begin>
				</TimeSpan>
				<styleUrl>#branch57_part18_style</styleUrl>
				<LineString>
					<tessellate>1</tessellate>
					<altitudeMode>absolute</altitudeMode>
					<coordinates>
-75.4502,17.8572,255046.6332448757 -76.2308,18.1388,258433.8550949027 </coordinates>
				</LineString>
			</Placemark>
			<Placemark>
				<name>branch57_part19</name>
				<TimeSpan>
					<begin>1997-06-19</begin>
				</TimeSpan>
				<styleUrl>#branch57_part19_style</styleUrl>
				<LineString>
					<tessellate>1</tessellate>
					<altitudeMode>absolute</altitudeMode>
					<coordinates>
-76.2308,18.1388,258433.8550949027 -77.0114,18.4204,261333.937351411 </coordinates>
				</LineString>
			</Placemark>
			<Placemark>
				<name>branch57_part20</name>
				<TimeSpan>
					<begin>1997-06-07</begin>
				</TimeSpan>
				<styleUrl>#branch57_part20_style</styleUrl>
				<LineString>
					<tessellate>1</tessellate>
					<altitudeMode>absolute</altitudeMode>
					<coordinates>
-77.0114,18.4204,261333.937351411 -77.792,18.702,263762.9488511992 </coordinates>
				</LineString>
			</Placemark>
			<Placemark>
				<name>branch57_part21</name>
				<TimeSpan>
					<begin>1997-05-26</begin>
				</TimeSpan>
				<styleUrl>#branch57_part21_style</styleUrl>
				<LineString>
					<tessellate>1</tessellate>
					<altitudeMode>absolute</altitudeMode>
					<coordinates>
-77.792,18.702,263762.9488511992 -78.57259999999999,18.9836,265733.8077559582 </coordinates>
				</LineString>
			</Placemark>
			<Placemark>
				<name>branch57_part22</name>
				<TimeSpan>
					<begin>1997-05-14</begin>
				</TimeSpan>
				<styleUrl>#branch57_part22_style</styleUrl>
				<LineString>
					<tessellate>1</tessellate>
					<altitudeMode>absolute</altitudeMode>
					<coordinates>
-78.57259999999999,18.9836,265733.8077559582 -79.3532,19.2652,267256.6500669195 </coordinates>
				</LineString>
			</Placemark>
			<Placemark>
				<name>branch57_part23</name>
				<TimeSpan>
					<begin>1997-05-02</begin>
				</TimeSpan>
				<styleUrl>#branch57_part23_style</styleUrl>
				<LineString>
					<tessellate>1</tessellate>
					<altitudeMode>absolute</altitudeMode>
					<coordinates>
-79.3532,19.2652,267256.6500669195 -80.13379999999999,19.5468,268339.1034646538 </coordinates>
				</LineString>
			</Placemark>
			<Placemark>
				<name>branch57_part24</name>
				<TimeSpan>
					<begin>1997-04-21</begin>
				</TimeSpan>
				<styleUrl>#branch57_part24_style</styleUrl>
				<LineString>
					<tessellate>1</tessellate>
					<altitudeMode>absolute</altitudeMode>
					<coordinates>
-80.13379999999999,19.5468,268339.1034646538 -80.9144,19.8284,268986.4846310081 </coordinates>
				</LineString>
			</Placemark>
			<Placemark>
				<name>branch57_part25</name>
				<TimeSpan>
					<begin>1997-04-09</begin>
				</TimeSpan>
				<styleUrl>#branch57_part25_style</styleUrl>
				<LineString>
					<tessellate>1</tessellate>
					<altitudeMode>absolute</altitudeMode>
					<coordinates>
-80.9144,19.8284,268986.4846310081 -81.69499999999999,20.11,269201.9323905236 </coordinates>
				</LineString>
			</Placemark>
			<Placemark>
				<name>branch57_part26</name>
				<TimeSpan>
					<begin>1997-03-27</begin>
				</TimeSpan>
				<styleUrl>#branch57_part26_style</styleUrl>
				<LineString>
					<tessellate>1</tessellate>
					<altitudeMode>absolute</altitudeMode>
					<coordinates>
-81.69499999999999,20.11,269201.9323905236 -82.4756,20.3916,268986.4846310081 </coordinates>
				</LineString>
			</Placemark>
			<Placemark>
				<name>branch57_part27</name>
				<TimeSpan>
					<begin>1997-03-16</begin>
				</TimeSpan>
				<styleUrl>#branch57_part27_style</styleUrl>
				<LineString>
					<tessellate>1</tessellate>
					<altitudeMode>absolute</altitudeMode>
					<coordinates>
-82.4756,20.3916,268986.4846310081 -83.25619999999999,20.6732,268339.1034646538 </coordinates>
				</LineString>
			</Placemark>
			<Placemark>
				<name>branch57_part28</name>
				<TimeSpan>
					<begin>1997-03-04</begin>
				</TimeSpan>
				<styleUrl>#branch57_part28_style</styleUrl>
				<LineString>
					<tessellate>1</tessellate>
					<altitudeMode>absolute</altitudeMode>
					<coordinates>
-83.25619999999999,20.6732,268339.1034646538 -84.0368,20.9548,267256.6500669195 </coordinates>
				</LineString>
			</Placemark>
			<Placemark>
				<name>branch57_part29</name>
				<TimeSpan>
					<begin>1997-02-22</begin>
				</TimeSpan>
				<styleUrl>#branch57_part29_style</styleUrl>
				<LineString>
					<tessellate>1</tessellate>
					<altitudeMode>absolute</altitudeMode>
					<coordinates>
-84.0368,20.9548,267256.6500669195 -84.81739999999999,21.2364,265733.8077559582 </coordinates>
				</LineString>
			</Placemark>
			<Placemark>
				<name>branch57_part30</name>
				<TimeSpan>
					<begin>1997-02-11</begin>
				</TimeSpan>
				<styleUrl>#branch57_part30_style</styleUrl>
				<LineString>
					<tessellate>1</tessellate>
					<altitudeMode>absolute</altitudeMode>
					<coordinates>
-84.81739999999999,21.2364,265733.8077559582 -85.598,21.518,263762.9488511992 </coordinates>
				</LineString>
			</Placemark>
			<Placemark>
				<name>branch57_part31</name>
				<TimeSpan>
					<begin>1997-01-29</begin>
				</TimeSpan>
				<styleUrl>#branch57_part31_style</styleUrl>
				<LineString>
					<tessellate>1</tessellate>
					<altitudeMode>absolute</altitudeMode>
					<coordinates>
-85.598,21.518,263762.9488511992 -86.37859999999999,21.7996,261333.937351411 </coordinates>
				</LineString>
			</Placemark>
			<Placemark>
				<name>branch57_part32</name>
				<TimeSpan>
					<begin>1997-01-18</begin>
				</TimeSpan>
				<styleUrl>#branch57_part32_style</styleUrl>
				<LineString>
					<tessellate>1</tessellate>
					<altitudeMode>absolute</altitudeMode>
					<coordinates>
-86.37859999999999,21.7996,261333.937351411 -87.1592,22.0812,258433.8550949027 </coordinates>
				</LineString>
			</Placemark>
			<Placemark>
				<name>branch57_part33</name>
				<TimeSpan>
					<begin>1997-01-06</begin>
				</TimeSpan>
				<styleUrl>#branch57_part33_style</styleUrl>
				<LineString>
					<tessellate>1</tessellate>
					<altitudeMode>absolute</altitudeMode>
					<coordinates>
-87.1592,22.0812,258433.8550949027 -87.93979999999999,22.3628,255046.6332448757 </coordinates>
				</LineString>
			</Placemark>
			<Placemark>
				<name>branch57_part34</name>
				<TimeSpan>
					<begin>1997-00-24</begin>
				</TimeSpan>
				<styleUrl>#branch57_part34_style</styleUrl>
				<LineString>
					<tessellate>1</tessellate>
					<altitudeMode>absolute</altitudeMode>
					<coordinates>
-87.93979999999999,22.3628,255046.6332448757 -88.7204,22.6444,251152.5628429664 </coordinates>
				</LineString>
			</Placemark>
			<Placemark>
				<name>branch57_part35</name>
				<TimeSpan>
					<begin>1997-00-13</begin>
				</TimeSpan>
				<styleUrl>#branch57_part35_style</styleUrl>
				<LineString>
					<tessellate>1</tessellate>
					<altitudeMode>absolute</altitudeMode>
					<coordinates>
-88.7204,22.6444,251152.5628429664 -89.50099999999999,22.926,246727.6464815917 </coordinates>
				</LineString>
			</Placemark>
			<Placemark>
				<name>branch57_part36</name>
				<TimeSpan>
					<begin>1997-00</begin>
				</TimeSpan>
				<styleUrl>#branch57_part36_style</styleUrl>
				<LineString>
					<tessellate>1</tessellate>
					<altitudeMode>absolute</altitudeMode>
					<coordinates>
-89.50099999999999,22.926,246727.6464815917 -90.28160000000001,23.2076,241742.7357270773 </coordinates>
				</LineString>
			</Placemark>
			<Placemark>
				<name>branch57_part37</name>
				<TimeSpan>
					<begin>1996-11-19</begin>
				</TimeSpan>
				<styleUrl>#branch57_part37_style</styleUrl>
				<LineString>
					<tessellate>1</tessellate>
					<altitudeMode>absolute</altitudeMode>
					<coordinates>
-90.28160000000001,23.2076,241742.7357270773 -91.06219999999999,23.4892,236162.3721891122 </coordinates>
				</LineString>
			</Placemark>
			<Placemark>
				<name>branch57_part38</name>
				<TimeSpan>
					<begin>1996-11-08</begin>
				</TimeSpan>
				<styleUrl>#branch57_part38_style</styleUrl>
				<LineString>
					<tessellate>1</tessellate>
					<altitudeMode>absolute</altitudeMode>
					<coordinates>
-91.06219999999999,23.4892,236162.3721891122 -91.8428,23.7708,229943.207818533 </coordinates>
				</LineString>
			</Placemark>
			<Placemark>
				<name>branch57_part39</name>
				<TimeSpan>
					<begin>1996-10-26</begin>
				</TimeSpan>
				<styleUrl>#branch57_part39_style</styleUrl>
				<LineString>
					<tessellate>1</tessellate>
					<altitudeMode>absolute</altitudeMode>
					<coordinates>
-91.8428,23.7708,229943.207818533 -92.62339999999998,24.0524,223031.8107994384 </coordinates>
				</LineString>
			</Placemark>
			<Placemark>
				<name>branch57_part40</name>
				<TimeSpan>
					<begin>1996-10-14</begin>
				</TimeSpan>
				<styleUrl>#branch57_part40_style</styleUrl>
				<LineString>
					<tessellate>1</tessellate>
					<altitudeMode>absolute</altitudeMode>
					<coordinates>
-92.62339999999998,24.0524,223031.8107994384 -93.404,24.334,215361.5459124189 </coordinates>
				</LineString>
			</Placemark>
			<Placemark>
				<name>branch57_part41</name>
				<TimeSpan>
					<begin>1996-10-03</begin>
				</TimeSpan>
				<styleUrl>#branch57_part41_style</styleUrl>
				<LineString>
					<tessellate>1</tessellate>
					<altitudeMode>absolute</altitudeMode>
					<coordinates>
-93.404,24.334,215361.5459124189 -94.18459999999999,24.6156,206848.0101664225 </coordinates>
				</LineString>
			</Placemark>
			<Placemark>
				<name>branch57_part42</name>
				<TimeSpan>
					<begin>1996-09-21</begin>
				</TimeSpan>
				<styleUrl>#branch57_part42_style</styleUrl>
				<LineString>
					<tessellate>1</tessellate>
					<altitudeMode>absolute</altitudeMode>
					<coordinates>
-94.18459999999999,24.6156,206848.0101664225 -94.9652,24.8972,197382.1171852734 </coordinates>
				</LineString>
			</Placemark>
			<Placemark>
				<name>branch57_part43</name>
				<TimeSpan>
					<begin>1996-09-10</begin>
				</TimeSpan>
				<styleUrl>#branch57_part43_style</styleUrl>
				<LineString>
					<tessellate>1</tessellate>
					<altitudeMode>absolute</altitudeMode>
					<coordinates>
-94.9652,24.8972,197382.1171852734 -95.74580000000002,25.1788,186819.1587658628 </coordinates>
				</LineString>
			</Placemark>
			<Placemark>
				<name>branch57_part44</name>
				<TimeSpan>
					<begin>1996-08-28</begin>
				</TimeSpan>
				<styleUrl>#branch57_part44_style</styleUrl>
				<LineString>
					<tessellate>1</tessellate>
					<altitudeMode>absolute</altitudeMode>
					<coordinates>
-95.74580000000002,25.1788,186819.1587658628 -96.5264,25.4604,174960.5469874262 </coordinates>
				</LineString>
			</Placemark>
			<Placemark>
				<name>branch57_part45</name>
				<TimeSpan>
					<begin>1996-08-16</begin>
				</TimeSpan>
				<styleUrl>#branch57_part45_style</styleUrl>
				<LineString>
					<tessellate>1</tessellate>
					<altitudeMode>absolute</altitudeMode>
					<coordinates>
-96.5264,25.4604,174960.5469874262 -97.30699999999999,25.742,161521.1594343142 </coordinates>
				</LineString>
			</Placemark>
			<Placemark>
				<name>branch57_part46</name>
				<TimeSpan>
					<begin>1996-08-05</begin>
				</TimeSpan>
				<styleUrl>#branch57_part46_style</styleUrl>
				<LineString>
					<tessellate>1</tessellate>
					<altitudeMode>absolute</altitudeMode>
					<coordinates>
-97.30699999999999,25.742,161521.1594343142 -98.08759999999998,26.0236,146065.3070054007 </coordinates>
				</LineString>
			</Placemark>
			<Placemark>
				<name>branch57_part47</name>
				<TimeSpan>
					<begin>1996-07-23</begin>
				</TimeSpan>
				<styleUrl>#branch57_part47_style</styleUrl>
				<LineString>
					<tessellate>1</tessellate>
					<altitudeMode>absolute</altitudeMode>
					<coordinates>
-98.08759999999998,26.0236,146065.3070054007 -98.8682,26.3052,127863.8334278692 </coordinates>
				</LineString>
			</Placemark>
			<Placemark>
				<name>branch57_part48</name>
				<TimeSpan>
					<begin>1996-07-11</begin>
				</TimeSpan>
				<styleUrl>#branch57_part48_style</styleUrl>
				<LineString>
					<tessellate>1</tessellate>
					<altitudeMode>absolute</altitudeMode>
					<coordinates>
-98.8682,26.3052,127863.8334278692 -99.64880000000001,26.5868,105505.1795404798 </coordinates>
				</LineString>
			</Placemark>
			<Placemark>
				<name>branch57_part49</name>
				<TimeSpan>
					<begin>1996-06-30</begin>
				</TimeSpan>
				<styleUrl>#branch57_part49_style</styleUrl>
				<LineString>
					<tessellate>1</tessellate>
					<altitudeMode>absolute</altitudeMode>
					<coordinates>
-99.64880000000001,26.5868,105505.1795404798 -100.4294,26.8684,75376.5410693467 </coordinates>
				</LineString>
			</Placemark>
			<Placemark>
				<name>branch57_part50</name>
				<TimeSpan>
					<begin>1996-06-18</begin>
				</TimeSpan>
				<styleUrl>#branch57_part50_style</styleUrl>
				<LineString>
					<tessellate>1</tessellate>
					<altitudeMode>absolute</altitudeMode>
					<coordinates>
-100.4294,26.8684,75376.5410693467 -101.21,27.15,3.296772848263369e-011 </coordinates>
				</LineString>
			</Placemark>
		</Folder>
		<Folder>
			<name>branch60</name>
			<Placemark>
				<name>branch60_part1</name>
				<TimeSpan>
					<begin>1994-03-09</begin>
				</TimeSpan>
				<styleUrl>#branch60_part1_style</styleUrl>
				<LineString>
					<tessellate>1</tessellate>
					<altitudeMode>absolute</altitudeMode>
					<coordinates>
-101.21,27.15,0 -98.52539999999999,27.2692,224444.3326382504 </coordinates>
				</LineString>
			</Placemark>
			<Placemark>
				<name>branch60_part2</name>
				<TimeSpan>
					<begin>1994-02-23</begin>
				</TimeSpan>
				<styleUrl>#branch60_part2_style</styleUrl>
				<LineString>
					<tessellate>1</tessellate>
					<altitudeMode>absolute</altitudeMode>
					<coordinates>
-98.52539999999999,27.2692,224444.3326382504 -95.8408,27.3884,314156.6232132626 </coordinates>
				</LineString>
			</Placemark>
			<Placemark>
				<name>branch60_part3</name>
				<TimeSpan>
					<begin>1994-02-07</begin>
				</TimeSpan>
				<styleUrl>#branch60_part3_style</styleUrl>
				<LineString>
					<tessellate>1</tessellate>
					<altitudeMode>absolute</altitudeMode>
					<coordinates>
-95.8408,27.3884,314156.6232132626 -93.1562,27.5076,380732.6836062162 </coordinates>
				</LineString>
			</Placemark>
			<Placemark>
				<name>branch60_part4</name>
				<TimeSpan>
					<begin>1994-01-21</begin>
				</TimeSpan>
				<styleUrl>#branch60_part4_style</styleUrl>
				<LineString>
					<tessellate>1</tessellate>
					<altitudeMode>absolute</altitudeMode>
					<coordinates>
-93.1562,27.5076,380732.6836062162 -90.4716,27.6268,434930.1505128419 </coordinates>
				</LineString>
			</Placemark>
			<Placemark>
				<name>branch60_part5</name>
				<TimeSpan>
					<begin>1994-01-04</begin>
				</TimeSpan>
				<styleUrl>#branch60_part5_style</styleUrl>
				<LineString>
					<tessellate>1</tessellate>
					<altitudeMode>absolute</altitudeMode>
					<coordinates>
-90.4716,27.6268,434930.1505128419 -87.78699999999999,27.746,480952.1413676792 </coordinates>
				</LineString>
			</Placemark>
			<Placemark>
				<name>branch60_part6</name>
				<TimeSpan>
					<begin>1994-00-18</begin>
				</TimeSpan>
				<styleUrl>#branch60_part6_style</styleUrl>
				<LineString>
					<tessellate>1</tessellate>
					<altitudeMode>absolute</altitudeMode>
					<coordinates>
-87.78699999999999,27.746,480952.1413676792 -85.10239999999999,27.8652,520969.8223017239 </coordinates>
				</LineString>
			</Placemark>
			<Placemark>
				<name>branch60_part7</name>
				<TimeSpan>
					<begin>1994-00-02</begin>
				</TimeSpan>
				<styleUrl>#branch60_part7_style</styleUrl>
				<LineString>
					<tessellate>1</tessellate>
					<altitudeMode>absolute</altitudeMode>
					<coordinates>
-85.10239999999999,27.8652,520969.8223017239 -82.4178,27.9844,556280.5193550502 </coordinates>
				</LineString>
			</Placemark>
			<Placemark>
				<name>branch60_part8</name>
				<TimeSpan>
					<begin>1993-11-16</begin>
				</TimeSpan>
				<styleUrl>#branch60_part8_style</styleUrl>
				<LineString>
					<tessellate>1</tessellate>
					<altitudeMode>absolute</altitudeMode>
					<coordinates>
-82.4178,27.9844,556280.5193550502 -79.7332,28.1036,587733.2249249313 </coordinates>
				</LineString>
			</Placemark>
			<Placemark>
				<name>branch60_part9</name>
				<TimeSpan>
					<begin>1993-10-29</begin>
				</TimeSpan>
				<styleUrl>#branch60_part9_style</styleUrl>
				<LineString>
					<tessellate>1</tessellate>
					<altitudeMode>absolute</altitudeMode>
					<coordinates>
-79.7332,28.1036,587733.2249249313 -77.04859999999999,28.2228,615919.2626873233 </coordinates>
				</LineString>
			</Placemark>
			<Placemark>
				<name>branch60_part10</name>
				<TimeSpan>
					<begin>1993-10-13</begin>
				</TimeSpan>
				<styleUrl>#branch60_part10_style</styleUrl>
				<LineString>
					<tessellate>1</tessellate>
					<altitudeMode>absolute</altitudeMode>
					<coordinates>
-77.04859999999999,28.2228,615919.2626873233 -74.364,28.342,641269.5218235722 </coordinates>
				</LineString>
			</Placemark>
			<Placemark>
				<name>branch60_part11</name>
				<TimeSpan>
					<begin>1993-09-27</begin>
				</TimeSpan>
				<styleUrl>#branch60_part11_style</styleUrl>
				<LineString>
					<tessellate>1</tessellate>
					<altitudeMode>absolute</altitudeMode>
					<coordinates>
-74.364,28.342,641269.5218235722 -71.6794,28.4612,664108.8224773639 </coordinates>
				</LineString>
			</Placemark>
			<Placemark>
				<name>branch60_part12</name>
				<TimeSpan>
					<begin>1993-09-11</begin>
				</TimeSpan>
				<styleUrl>#branch60_part12_style</styleUrl>
				<LineString>
					<tessellate>1</tessellate>
					<altitudeMode>absolute</altitudeMode>
					<coordinates>
-71.6794,28.4612,664108.8224773639 -68.9948,28.5804,684688.4865152981 </coordinates>
				</LineString>
			</Placemark>
			<Placemark>
				<name>branch60_part13</name>
				<TimeSpan>
					<begin>1993-08-24</begin>
				</TimeSpan>
				<styleUrl>#branch60_part13_style</styleUrl>
				<LineString>
					<tessellate>1</tessellate>
					<altitudeMode>absolute</altitudeMode>
					<coordinates>
-68.9948,28.5804,684688.4865152981 -66.3102,28.6996,703206.9297460381 </coordinates>
				</LineString>
			</Placemark>
			<Placemark>
				<name>branch60_part14</name>
				<TimeSpan>
					<begin>1993-08-08</begin>
				</TimeSpan>
				<styleUrl>#branch60_part14_style</styleUrl>
				<LineString>
					<tessellate>1</tessellate>
					<altitudeMode>absolute</altitudeMode>
					<coordinates>
-66.3102,28.6996,703206.9297460381 -63.6256,28.8188,719823.2529732486 </coordinates>
				</LineString>
			</Placemark>
			<Placemark>
				<name>branch60_part15</name>
				<TimeSpan>
					<begin>1993-07-22</begin>
				</TimeSpan>
				<styleUrl>#branch60_part15_style</styleUrl>
				<LineString>
					<tessellate>1</tessellate>
					<altitudeMode>absolute</altitudeMode>
					<coordinates>
-63.6256,28.8188,719823.2529732486 -60.94100000000001,28.938,734666.531156164 </coordinates>
				</LineString>
			</Placemark>
			<Placemark>
				<name>branch60_part16</name>
				<TimeSpan>
					<begin>1993-07-06</begin>
				</TimeSpan>
				<styleUrl>#branch60_part16_style</styleUrl>
				<LineString>
					<tessellate>1</tessellate>
					<altitudeMode>absolute</altitudeMode>
					<coordinates>
-60.94100000000001,28.938,734666.531156164 -58.25639999999999,29.0572,747842.3466767395 </coordinates>
				</LineString>
			</Placemark>
			<Placemark>
				<name>branch60_part17</name>
				<TimeSpan>
					<begin>1993-06-19</begin>
				</TimeSpan>
				<styleUrl>#branch60_part17_style</styleUrl>
				<LineString>
					<tessellate>1</tessellate>
					<altitudeMode>absolute</altitudeMode>
					<coordinates>
-58.25639999999999,29.0572,747842.3466767395 -55.5718,29.17640000000002,759437.4931268642 </coordinates>
				</LineString>
			</Placemark>
			<Placemark>
				<name>branch60_part18</name>
				<TimeSpan>
					<begin>1993-06-03</begin>
				</TimeSpan>
				<styleUrl>#branch60_part18_style</styleUrl>
				<LineString>
					<tessellate>1</tessellate>
					<altitudeMode>absolute</altitudeMode>
					<coordinates>
-55.5718,29.17640000000002,759437.4931268642 -52.8872,29.2956,769523.4261882866 </coordinates>
				</LineString>
			</Placemark>
			<Placemark>
				<name>branch60_part19</name>
				<TimeSpan>
					<begin>1993-05-17</begin>
				</TimeSpan>
				<styleUrl>#branch60_part19_style</styleUrl>
				<LineString>
					<tessellate>1</tessellate>
					<altitudeMode>absolute</altitudeMode>
					<coordinates>
-52.8872,29.2956,769523.4261882866 -50.2026,29.4148,778158.8320774905 </coordinates>
				</LineString>
			</Placemark>
			<Placemark>
				<name>branch60_part20</name>
				<TimeSpan>
					<begin>1993-05</begin>
				</TimeSpan>
				<styleUrl>#branch60_part20_style</styleUrl>
				<LineString>
					<tessellate>1</tessellate>
					<altitudeMode>absolute</altitudeMode>
					<coordinates>
-50.2026,29.4148,778158.8320774905 -47.518,29.534,785391.5580331567 </coordinates>
				</LineString>
			</Placemark>
			<Placemark>
				<name>branch60_part21</name>
				<TimeSpan>
					<begin>1993-04-14</begin>
				</TimeSpan>
				<styleUrl>#branch60_part21_style</styleUrl>
				<LineString>
					<tessellate>1</tessellate>
					<altitudeMode>absolute</altitudeMode>
					<coordinates>
-47.518,29.534,785391.5580331567 -44.8334,29.6532,791260.0697123517 </coordinates>
				</LineString>
			</Placemark>
			<Placemark>
				<name>branch60_part22</name>
				<TimeSpan>
					<begin>1993-03-28</begin>
				</TimeSpan>
				<styleUrl>#branch60_part22_style</styleUrl>
				<LineString>
					<tessellate>1</tessellate>
					<altitudeMode>absolute</altitudeMode>
					<coordinates>
-44.8334,29.6532,791260.0697123517 -42.1488,29.7724,795794.5484951142 </coordinates>
				</LineString>
			</Placemark>
			<Placemark>
				<name>branch60_part23</name>
				<TimeSpan>
					<begin>1993-03-12</begin>
				</TimeSpan>
				<styleUrl>#branch60_part23_style</styleUrl>
				<LineString>
					<tessellate>1</tessellate>
					<altitudeMode>absolute</altitudeMode>
					<coordinates>
-42.1488,29.7724,795794.5484951142 -39.46420000000001,29.8916,799017.7068812624 </coordinates>
				</LineString>
			</Placemark>
			<Placemark>
				<name>branch60_part24</name>
				<TimeSpan>
					<begin>1993-02-26</begin>
				</TimeSpan>
				<styleUrl>#branch60_part24_style</styleUrl>
				<LineString>
					<tessellate>1</tessellate>
					<altitudeMode>absolute</altitudeMode>
					<coordinates>
-39.46420000000001,29.8916,799017.7068812624 -36.7796,30.0108,800945.3760444215 </coordinates>
				</LineString>
			</Placemark>
			<Placemark>
				<name>branch60_part25</name>
				<TimeSpan>
					<begin>1993-02-09</begin>
				</TimeSpan>
				<styleUrl>#branch60_part25_style</styleUrl>
				<LineString>
					<tessellate>1</tessellate>
					<altitudeMode>absolute</altitudeMode>
					<coordinates>
-36.7796,30.0108,800945.3760444215 -34.095,30.13,801586.9022794655 </coordinates>
				</LineString>
			</Placemark>
			<Placemark>
				<name>branch60_part26</name>
				<TimeSpan>
					<begin>1993-01-23</begin>
				</TimeSpan>
				<styleUrl>#branch60_part26_style</styleUrl>
				<LineString>
					<tessellate>1</tessellate>
					<altitudeMode>absolute</altitudeMode>
					<coordinates>
-34.095,30.13,801586.9022794655 -31.4104,30.2492,800945.3760444215 </coordinates>
				</LineString>
			</Placemark>
			<Placemark>
				<name>branch60_part27</name>
				<TimeSpan>
					<begin>1993-01-07</begin>
				</TimeSpan>
				<styleUrl>#branch60_part27_style</styleUrl>
				<LineString>
					<tessellate>1</tessellate>
					<altitudeMode>absolute</altitudeMode>
					<coordinates>
-31.4104,30.2492,800945.3760444215 -28.72580000000001,30.3684,799017.7068812624 </coordinates>
				</LineString>
			</Placemark>
			<Placemark>
				<name>branch60_part28</name>
				<TimeSpan>
					<begin>1993-00-21</begin>
				</TimeSpan>
				<styleUrl>#branch60_part28_style</styleUrl>
				<LineString>
					<tessellate>1</tessellate>
					<altitudeMode>absolute</altitudeMode>
					<coordinates>
-28.72580000000001,30.3684,799017.7068812624 -26.0412,30.4876,795794.5484951142 </coordinates>
				</LineString>
			</Placemark>
			<Placemark>
				<name>branch60_part29</name>
				<TimeSpan>
					<begin>1993-00-04</begin>
				</TimeSpan>
				<styleUrl>#branch60_part29_style</styleUrl>
				<LineString>
					<tessellate>1</tessellate>
					<altitudeMode>absolute</altitudeMode>
					<coordinates>
-26.0412,30.4876,795794.5484951142 -23.3566,30.6068,791260.069712352 </coordinates>
				</LineString>
			</Placemark>
			<Placemark>
				<name>branch60_part30</name>
				<TimeSpan>
					<begin>1992-11-18</begin>
				</TimeSpan>
				<styleUrl>#branch60_part30_style</styleUrl>
				<LineString>
					<tessellate>1</tessellate>
					<altitudeMode>absolute</altitudeMode>
					<coordinates>
-23.3566,30.6068,791260.069712352 -20.67200000000001,30.726,785391.5580331567 </coordinates>
				</LineString>
			</Placemark>
			<Placemark>
				<name>branch60_part31</name>
				<TimeSpan>
					<begin>1992-11-02</begin>
				</TimeSpan>
				<styleUrl>#branch60_part31_style</styleUrl>
				<LineString>
					<tessellate>1</tessellate>
					<altitudeMode>absolute</altitudeMode>
					<coordinates>
-20.67200000000001,30.726,785391.5580331567 -17.98740000000001,30.8452,778158.8320774905 </coordinates>
				</LineString>
			</Placemark>
			<Placemark>
				<name>branch60_part32</name>
				<TimeSpan>
					<begin>1992-10-16</begin>
				</TimeSpan>
				<styleUrl>#branch60_part32_style</styleUrl>
				<LineString>
					<tessellate>1</tessellate>
					<altitudeMode>absolute</altitudeMode>
					<coordinates>
-17.98740000000001,30.8452,778158.8320774905 -15.30280000000001,30.9644,769523.4261882866 </coordinates>
				</LineString>
			</Placemark>
			<Placemark>
				<name>branch60_part33</name>
				<TimeSpan>
					<begin>1992-09-29</begin>
				</TimeSpan>
				<styleUrl>#branch60_part33_style</styleUrl>
				<LineString>
					<tessellate>1</tessellate>
					<altitudeMode>absolute</altitudeMode>
					<coordinates>
-15.30280000000001,30.9644,769523.4261882866 -12.6182,31.0836,759437.493126864 </coordinates>
				</LineString>
			</Placemark>
			<Placemark>
				<name>branch60_part34</name>
				<TimeSpan>
					<begin>1992-09-13</begin>
				</TimeSpan>
				<styleUrl>#branch60_part34_style</styleUrl>
				<LineString>
					<tessellate>1</tessellate>
					<altitudeMode>absolute</altitudeMode>
					<coordinates>
-12.6182,31.0836,759437.493126864 -9.933599999999998,31.2028,747842.3466767395 </coordinates>
				</LineString>
			</Placemark>
			<Placemark>
				<name>branch60_part35</name>
				<TimeSpan>
					<begin>1992-08-27</begin>
				</TimeSpan>
				<styleUrl>#branch60_part35_style</styleUrl>
				<LineString>
					<tessellate>1</tessellate>
					<altitudeMode>absolute</altitudeMode>
					<coordinates>
-9.933599999999998,31.2028,747842.3466767395 -7.249000000000009,31.322,734666.5311561638 </coordinates>
				</LineString>
			</Placemark>
			<Placemark>
				<name>branch60_part36</name>
				<TimeSpan>
					<begin>1992-08-11</begin>
				</TimeSpan>
				<styleUrl>#branch60_part36_style</styleUrl>
				<LineString>
					<tessellate>1</tessellate>
					<altitudeMode>absolute</altitudeMode>
					<coordinates>
-7.249000000000009,31.322,734666.5311561638 -4.564400000000006,31.4412,719823.2529732488 </coordinates>
				</LineString>
			</Placemark>
			<Placemark>
				<name>branch60_part37</name>
				<TimeSpan>
					<begin>1992-07-25</begin>
				</TimeSpan>
				<styleUrl>#branch60_part37_style</styleUrl>
				<LineString>
					<tessellate>1</tessellate>
					<altitudeMode>absolute</altitudeMode>
					<coordinates>
-4.564400000000006,31.4412,719823.2529732488 -1.879800000000003,31.5604,703206.9297460381 </coordinates>
				</LineString>
			</Placemark>
			<Placemark>
				<name>branch60_part38</name>
				<TimeSpan>
					<begin>1992-07-08</begin>
				</TimeSpan>
				<styleUrl>#branch60_part38_style</styleUrl>
				<LineString>
					<tessellate>1</tessellate>
					<altitudeMode>absolute</altitudeMode>
					<coordinates>
-1.879800000000003,31.5604,703206.9297460381 0.804799999999986,31.6796,684688.4865152981 </coordinates>
				</LineString>
			</Placemark>
			<Placemark>
				<name>branch60_part39</name>
				<TimeSpan>
					<begin>1992-06-22</begin>
				</TimeSpan>
				<styleUrl>#branch60_part39_style</styleUrl>
				<LineString>
					<tessellate>1</tessellate>
					<altitudeMode>absolute</altitudeMode>
					<coordinates>
0.804799999999986,31.6796,684688.4865152981 3.489399999999989,31.7988,664108.8224773639 </coordinates>
				</LineString>
			</Placemark>
			<Placemark>
				<name>branch60_part40</name>
				<TimeSpan>
					<begin>1992-06-06</begin>
				</TimeSpan>
				<styleUrl>#branch60_part40_style</styleUrl>
				<LineString>
					<tessellate>1</tessellate>
					<altitudeMode>absolute</altitudeMode>
					<coordinates>
3.489399999999989,31.7988,664108.8224773639 6.173999999999992,31.918,641269.521823572 </coordinates>
				</LineString>
			</Placemark>
			<Placemark>
				<name>branch60_part41</name>
				<TimeSpan>
					<begin>1992-05-20</begin>
				</TimeSpan>
				<styleUrl>#branch60_part41_style</styleUrl>
				<LineString>
					<tessellate>1</tessellate>
					<altitudeMode>absolute</altitudeMode>
					<coordinates>
6.173999999999992,31.918,641269.521823572 8.858599999999996,32.0372,615919.2626873233 </coordinates>
				</LineString>
			</Placemark>
			<Placemark>
				<name>branch60_part42</name>
				<TimeSpan>
					<begin>1992-05-03</begin>
				</TimeSpan>
				<styleUrl>#branch60_part42_style</styleUrl>
				<LineString>
					<tessellate>1</tessellate>
					<altitudeMode>absolute</altitudeMode>
					<coordinates>
8.858599999999996,32.0372,615919.2626873233 11.5432,32.1564,587733.2249249313 </coordinates>
				</LineString>
			</Placemark>
			<Placemark>
				<name>branch60_part43</name>
				<TimeSpan>
					<begin>1992-04-17</begin>
				</TimeSpan>
				<styleUrl>#branch60_part43_style</styleUrl>
				<LineString>
					<tessellate>1</tessellate>
					<altitudeMode>absolute</altitudeMode>
					<coordinates>
11.5432,32.1564,587733.2249249313 14.22779999999999,32.2756,556280.5193550502 </coordinates>
				</LineString>
			</Placemark>
			<Placemark>
				<name>branch60_part44</name>
				<TimeSpan>
					<begin>1992-04</begin>
				</TimeSpan>
				<styleUrl>#branch60_part44_style</styleUrl>
				<LineString>
					<tessellate>1</tessellate>
					<altitudeMode>absolute</altitudeMode>
					<coordinates>
14.22779999999999,32.2756,556280.5193550502 16.91239999999999,32.3948,520969.8223017239 </coordinates>
				</LineString>
			</Placemark>
			<Placemark>
				<name>branch60_part45</name>
				<TimeSpan>
					<begin>1992-03-15</begin>
				</TimeSpan>
				<styleUrl>#branch60_part45_style</styleUrl>
				<LineString>
					<tessellate>1</tessellate>
					<altitudeMode>absolute</altitudeMode>
					<coordinates>
16.91239999999999,32.3948,520969.8223017239 19.59699999999999,32.514,480952.1413676792 </coordinates>
				</LineString>
			</Placemark>
			<Placemark>
				<name>branch60_part46</name>
				<TimeSpan>
					<begin>1992-02-28</begin>
				</TimeSpan>
				<styleUrl>#branch60_part46_style</styleUrl>
				<LineString>
					<tessellate>1</tessellate>
					<altitudeMode>absolute</altitudeMode>
					<coordinates>
19.59699999999999,32.514,480952.1413676792 22.28159999999998,32.6332,434930.1505128419 </coordinates>
				</LineString>
			</Placemark>
			<Placemark>
				<name>branch60_part47</name>
				<TimeSpan>
					<begin>1992-02-12</begin>
				</TimeSpan>
				<styleUrl>#branch60_part47_style</styleUrl>
				<LineString>
					<tessellate>1</tessellate>
					<altitudeMode>absolute</altitudeMode>
					<coordinates>
22.28159999999998,32.6332,434930.1505128419 24.96619999999998,32.7524,380732.6836062161 </coordinates>
				</LineString>
			</Placemark>
			<Placemark>
				<name>branch60_part48</name>
				<TimeSpan>
					<begin>1992-01-26</begin>
				</TimeSpan>
				<styleUrl>#branch60_part48_style</styleUrl>
				<LineString>
					<tessellate>1</tessellate>
					<altitudeMode>absolute</altitudeMode>
					<coordinates>
24.96619999999998,32.7524,380732.6836062161 27.65079999999999,32.8716,314156.6232132629 </coordinates>
				</LineString>
			</Placemark>
			<Placemark>
				<name>branch60_part49</name>
				<TimeSpan>
					<begin>1992-01-10</begin>
				</TimeSpan>
				<styleUrl>#branch60_part49_style</styleUrl>
				<LineString>
					<tessellate>1</tessellate>
					<altitudeMode>absolute</altitudeMode>
					<coordinates>
27.65079999999999,32.8716,314156.6232132629 30.33539999999998,32.9908,224444.3326382506 </coordinates>
				</LineString>
			</Placemark>
			<Placemark>
				<name>branch60_part50</name>
				<TimeSpan>
					<begin>1992-00-23</begin>
				</TimeSpan>
				<styleUrl>#branch60_part50_style</styleUrl>
				<LineString>
					<tessellate>1</tessellate>
					<altitudeMode>absolute</altitudeMode>
					<coordinates>
30.33539999999998,32.9908,224444.3326382506 33.02,33.11,9.816608341149893e-011 </coordinates>
				</LineString>
			</Placemark>
		</Folder>
		<Folder>
			<name>branch67</name>
			<Placemark>
				<name>branch67_part1</name>
				<TimeSpan>
					<begin>2000-03-05</begin>
				</TimeSpan>
				<styleUrl>#branch67_part1_style</styleUrl>
				<LineString>
					<tessellate>1</tessellate>
					<altitudeMode>absolute</altitudeMode>
					<coordinates>
55.34,-16.99,0 54.2422,-15.9258,138887.5622261898 </coordinates>
				</LineString>
			</Placemark>
			<Placemark>
				<name>branch67_part2</name>
				<TimeSpan>
					<begin>2000-02-15</begin>
				</TimeSpan>
				<styleUrl>#branch67_part2_style</styleUrl>
				<LineString>
					<tessellate>1</tessellate>
					<altitudeMode>absolute</altitudeMode>
					<coordinates>
54.2422,-15.9258,138887.5622261898 53.14440000000001,-14.8616,194402.0908989783 </coordinates>
				</LineString>
			</Placemark>
			<Placemark>
				<name>branch67_part3</name>
				<TimeSpan>
					<begin>2000-01-25</begin>
				</TimeSpan>
				<styleUrl>#branch67_part3_style</styleUrl>
				<LineString>
					<tessellate>1</tessellate>
					<altitudeMode>absolute</altitudeMode>
					<coordinates>
53.14440000000001,-14.8616,194402.0908989783 52.0466,-13.7974,235599.7750726488 </coordinates>
				</LineString>
			</Placemark>
			<Placemark>
				<name>branch67_part4</name>
				<TimeSpan>
					<begin>2000-01-05</begin>
				</TimeSpan>
				<styleUrl>#branch67_part4_style</styleUrl>
				<LineString>
					<tessellate>1</tessellate>
					<altitudeMode>absolute</altitudeMode>
					<coordinates>
52.0466,-13.7974,235599.7750726488 50.94880000000001,-12.7332,269137.5078771036 </coordinates>
				</LineString>
			</Placemark>
			<Placemark>
				<name>branch67_part5</name>
				<TimeSpan>
					<begin>2000-00-16</begin>
				</TimeSpan>
				<styleUrl>#branch67_part5_style</styleUrl>
				<LineString>
					<tessellate>1</tessellate>
					<altitudeMode>absolute</altitudeMode>
					<coordinates>
50.94880000000001,-12.7332,269137.5078771036 49.85099999999999,-11.669,297616.2047704064 </coordinates>
				</LineString>
			</Placemark>
			<Placemark>
				<name>branch67_part6</name>
				<TimeSpan>
					<begin>1999-11-26</begin>
				</TimeSpan>
				<styleUrl>#branch67_part6_style</styleUrl>
				<LineString>
					<tessellate>1</tessellate>
					<altitudeMode>absolute</altitudeMode>
					<coordinates>
49.85099999999999,-11.669,297616.2047704064 48.75320000000001,-10.6048,322379.3969862377 </coordinates>
				</LineString>
			</Placemark>
			<Placemark>
				<name>branch67_part7</name>
				<TimeSpan>
					<begin>1999-11-06</begin>
				</TimeSpan>
				<styleUrl>#branch67_part7_style</styleUrl>
				<LineString>
					<tessellate>1</tessellate>
					<altitudeMode>absolute</altitudeMode>
					<coordinates>
48.75320000000001,-10.6048,322379.3969862377 47.6554,-9.5406,344229.8780235485 </coordinates>
				</LineString>
			</Placemark>
			<Placemark>
				<name>branch67_part8</name>
				<TimeSpan>
					<begin>1999-10-16</begin>
				</TimeSpan>
				<styleUrl>#branch67_part8_style</styleUrl>
				<LineString>
					<tessellate>1</tessellate>
					<altitudeMode>absolute</altitudeMode>
					<coordinates>
47.6554,-9.5406,344229.8780235485 46.5576,-8.4764,363693.0097082307 </coordinates>
				</LineString>
			</Placemark>
			<Placemark>
				<name>branch67_part9</name>
				<TimeSpan>
					<begin>1999-09-26</begin>
				</TimeSpan>
				<styleUrl>#branch67_part9_style</styleUrl>
				<LineString>
					<tessellate>1</tessellate>
					<altitudeMode>absolute</altitudeMode>
					<coordinates>
46.5576,-8.4764,363693.0097082307 45.4598,-7.4122,381134.7068436337 </coordinates>
				</LineString>
			</Placemark>
			<Placemark>
				<name>branch67_part10</name>
				<TimeSpan>
					<begin>1999-09-07</begin>
				</TimeSpan>
				<styleUrl>#branch67_part10_style</styleUrl>
				<LineString>
					<tessellate>1</tessellate>
					<altitudeMode>absolute</altitudeMode>
					<coordinates>
45.4598,-7.4122,381134.7068436337 44.362,-6.348000000000001,396821.606360542 </coordinates>
				</LineString>
			</Placemark>
			<Placemark>
				<name>branch67_part11</name>
				<TimeSpan>
					<begin>1999-08-17</begin>
				</TimeSpan>
				<styleUrl>#branch67_part11_style</styleUrl>
				<LineString>
					<tessellate>1</tessellate>
					<altitudeMode>absolute</altitudeMode>
					<coordinates>
44.362,-6.348000000000001,396821.606360542 43.2642,-5.283800000000001,410954.7090032751 </coordinates>
				</LineString>
			</Placemark>
			<Placemark>
				<name>branch67_part12</name>
				<TimeSpan>
					<begin>1999-07-27</begin>
				</TimeSpan>
				<styleUrl>#branch67_part12_style</styleUrl>
				<LineString>
					<tessellate>1</tessellate>
					<altitudeMode>absolute</altitudeMode>
					<coordinates>
43.2642,-5.283800000000001,410954.7090032751 42.1664,-4.2196,423689.5343208272 </coordinates>
				</LineString>
			</Placemark>
			<Placemark>
				<name>branch67_part13</name>
				<TimeSpan>
					<begin>1999-07-07</begin>
				</TimeSpan>
				<styleUrl>#branch67_part13_style</styleUrl>
				<LineString>
					<tessellate>1</tessellate>
					<altitudeMode>absolute</altitudeMode>
					<coordinates>
42.1664,-4.2196,423689.5343208272 41.0686,-3.1554,435148.8632613667 </coordinates>
				</LineString>
			</Placemark>
			<Placemark>
				<name>branch67_part14</name>
				<TimeSpan>
					<begin>1999-06-17</begin>
				</TimeSpan>
				<styleUrl>#branch67_part14_style</styleUrl>
				<LineString>
					<tessellate>1</tessellate>
					<altitudeMode>absolute</altitudeMode>
					<coordinates>
41.0686,-3.1554,435148.8632613667 39.9708,-2.091200000000001,445431.1484011269 </coordinates>
				</LineString>
			</Placemark>
			<Placemark>
				<name>branch67_part15</name>
				<TimeSpan>
					<begin>1999-05-28</begin>
				</TimeSpan>
				<styleUrl>#branch67_part15_style</styleUrl>
				<LineString>
					<tessellate>1</tessellate>
					<altitudeMode>absolute</altitudeMode>
					<coordinates>
39.9708,-2.091200000000001,445431.1484011269 38.87300000000001,-1.027000000000001,454616.2621352884 </coordinates>
				</LineString>
			</Placemark>
			<Placemark>
				<name>branch67_part16</name>
				<TimeSpan>
					<begin>1999-05-08</begin>
				</TimeSpan>
				<styleUrl>#branch67_part16_style</styleUrl>
				<LineString>
					<tessellate>1</tessellate>
					<altitudeMode>absolute</altitudeMode>
					<coordinates>
38.87300000000001,-1.027000000000001,454616.2621352884 37.7752,0.03719999999999857,462769.5395047116 </coordinates>
				</LineString>
			</Placemark>
			<Placemark>
				<name>branch67_part17</name>
				<TimeSpan>
					<begin>1999-04-18</begin>
				</TimeSpan>
				<styleUrl>#branch67_part17_style</styleUrl>
				<LineString>
					<tessellate>1</tessellate>
					<altitudeMode>absolute</altitudeMode>
					<coordinates>
37.7752,0.03719999999999857,462769.5395047116 36.67740000000001,1.101399999999998,469944.6889289969 </coordinates>
				</LineString>
			</Placemark>
			<Placemark>
				<name>branch67_part18</name>
				<TimeSpan>
					<begin>1999-03-28</begin>
				</TimeSpan>
				<styleUrl>#branch67_part18_style</styleUrl>
				<LineString>
					<tessellate>1</tessellate>
					<altitudeMode>absolute</altitudeMode>
					<coordinates>
36.67740000000001,1.101399999999998,469944.6889289969 35.5796,2.165599999999998,476185.9276326503 </coordinates>
				</LineString>
			</Placemark>
			<Placemark>
				<name>branch67_part19</name>
				<TimeSpan>
					<begin>1999-03-08</begin>
				</TimeSpan>
				<styleUrl>#branch67_part19_style</styleUrl>
				<LineString>
					<tessellate>1</tessellate>
					<altitudeMode>absolute</altitudeMode>
					<coordinates>
35.5796,2.165599999999998,476185.9276326503 34.4818,3.229799999999997,481529.5710148974 </coordinates>
				</LineString>
			</Placemark>
			<Placemark>
				<name>branch67_part20</name>
				<TimeSpan>
					<begin>1999-02-19</begin>
				</TimeSpan>
				<styleUrl>#branch67_part20_style</styleUrl>
				<LineString>
					<tessellate>1</tessellate>
					<altitudeMode>absolute</altitudeMode>
					<coordinates>
34.4818,3.229799999999997,481529.5710148974 33.384,4.293999999999997,486005.2272474458 </coordinates>
				</LineString>
			</Placemark>
			<Placemark>
				<name>branch67_part21</name>
				<TimeSpan>
					<begin>1999-01-29</begin>
				</TimeSpan>
				<styleUrl>#branch67_part21_style</styleUrl>
				<LineString>
					<tessellate>1</tessellate>
					<altitudeMode>absolute</altitudeMode>
					<coordinates>
33.384,4.293999999999997,486005.2272474458 32.2862,5.358199999999997,489636.6991203978 </coordinates>
				</LineString>
			</Placemark>
			<Placemark>
				<name>branch67_part22</name>
				<TimeSpan>
					<begin>1999-01-09</begin>
				</TimeSpan>
				<styleUrl>#branch67_part22_style</styleUrl>
				<LineString>
					<tessellate>1</tessellate>
					<altitudeMode>absolute</altitudeMode>
					<coordinates>
32.2862,5.358199999999997,489636.6991203978 31.1884,6.422399999999995,492442.6630612176 </coordinates>
				</LineString>
			</Placemark>
			<Placemark>
				<name>branch67_part23</name>
				<TimeSpan>
					<begin>1999-00-19</begin>
				</TimeSpan>
				<styleUrl>#branch67_part23_style</styleUrl>
				<LineString>
					<tessellate>1</tessellate>
					<altitudeMode>absolute</altitudeMode>
					<coordinates>
31.1884,6.422399999999995,492442.6630612176 30.0906,7.486599999999996,494437.1737073941 </coordinates>
				</LineString>
			</Placemark>
			<Placemark>
				<name>branch67_part24</name>
				<TimeSpan>
					<begin>1998-11-30</begin>
				</TimeSpan>
				<styleUrl>#branch67_part24_style</styleUrl>
				<LineString>
					<tessellate>1</tessellate>
					<altitudeMode>absolute</altitudeMode>
					<coordinates>
30.0906,7.486599999999996,494437.1737073941 28.99280000000001,8.550799999999999,495630.0274885644 </coordinates>
				</LineString>
			</Placemark>
			<Placemark>
				<name>branch67_part25</name>
				<TimeSpan>
					<begin>1998-11-10</begin>
				</TimeSpan>
				<styleUrl>#branch67_part25_style</styleUrl>
				<LineString>
					<tessellate>1</tessellate>
					<altitudeMode>absolute</altitudeMode>
					<coordinates>
28.99280000000001,8.550799999999999,495630.0274885644 27.895,9.614999999999998,496027.0079506774 </coordinates>
				</LineString>
			</Placemark>
			<Placemark>
				<name>branch67_part26</name>
				<TimeSpan>
					<begin>1998-10-20</begin>
				</TimeSpan>
				<styleUrl>#branch67_part26_style</styleUrl>
				<LineString>
					<tessellate>1</tessellate>
					<altitudeMode>absolute</altitudeMode>
					<coordinates>
27.895,9.614999999999998,496027.0079506774 26.7972,10.6792,495630.0274885644 </coordinates>
				</LineString>
			</Placemark>
			<Placemark>
				<name>branch67_part27</name>
				<TimeSpan>
					<begin>1998-10-00</begin>
				</TimeSpan>
				<styleUrl>#branch67_part27_style</styleUrl>
				<LineString>
					<tessellate>1</tessellate>
					<altitudeMode>absolute</altitudeMode>
					<coordinates>
26.7972,10.6792,495630.0274885644 25.6994,11.7434,494437.1737073941 </coordinates>
				</LineString>
			</Placemark>
			<Placemark>
				<name>branch67_part28</name>
				<TimeSpan>
					<begin>1998-09-10</begin>
				</TimeSpan>
				<styleUrl>#branch67_part28_style</styleUrl>
				<LineString>
					<tessellate>1</tessellate>
					<altitudeMode>absolute</altitudeMode>
					<coordinates>
25.6994,11.7434,494437.1737073941 24.6016,12.8076,492442.6630612176 </coordinates>
				</LineString>
			</Placemark>
			<Placemark>
				<name>branch67_part29</name>
				<TimeSpan>
					<begin>1998-08-21</begin>
				</TimeSpan>
				<styleUrl>#branch67_part29_style</styleUrl>
				<LineString>
					<tessellate>1</tessellate>
					<altitudeMode>absolute</altitudeMode>
					<coordinates>
24.6016,12.8076,492442.6630612176 23.5038,13.8718,489636.6991203981 </coordinates>
				</LineString>
			</Placemark>
			<Placemark>
				<name>branch67_part30</name>
				<TimeSpan>
					<begin>1998-08</begin>
				</TimeSpan>
				<styleUrl>#branch67_part30_style</styleUrl>
				<LineString>
					<tessellate>1</tessellate>
					<altitudeMode>absolute</altitudeMode>
					<coordinates>
23.5038,13.8718,489636.6991203981 22.406,14.936,486005.2272474458 </coordinates>
				</LineString>
			</Placemark>
			<Placemark>
				<name>branch67_part31</name>
				<TimeSpan>
					<begin>1998-07-11</begin>
				</TimeSpan>
				<styleUrl>#branch67_part31_style</styleUrl>
				<LineString>
					<tessellate>1</tessellate>
					<altitudeMode>absolute</altitudeMode>
					<coordinates>
22.406,14.936,486005.2272474458 21.3082,16.0002,481529.5710148974 </coordinates>
				</LineString>
			</Placemark>
			<Placemark>
				<name>branch67_part32</name>
				<TimeSpan>
					<begin>1998-06-21</begin>
				</TimeSpan>
				<styleUrl>#branch67_part32_style</styleUrl>
				<LineString>
					<tessellate>1</tessellate>
					<altitudeMode>absolute</altitudeMode>
					<coordinates>
21.3082,16.0002,481529.5710148974 20.2104,17.0644,476185.9276326503 </coordinates>
				</LineString>
			</Placemark>
			<Placemark>
				<name>branch67_part33</name>
				<TimeSpan>
					<begin>1998-06</begin>
				</TimeSpan>
				<styleUrl>#branch67_part33_style</styleUrl>
				<LineString>
					<tessellate>1</tessellate>
					<altitudeMode>absolute</altitudeMode>
					<coordinates>
20.2104,17.0644,476185.9276326503 19.1126,18.1286,469944.6889289969 </coordinates>
				</LineString>
			</Placemark>
			<Placemark>
				<name>branch67_part34</name>
				<TimeSpan>
					<begin>1998-05-12</begin>
				</TimeSpan>
				<styleUrl>#branch67_part34_style</styleUrl>
				<LineString>
					<tessellate>1</tessellate>
					<altitudeMode>absolute</altitudeMode>
					<coordinates>
19.1126,18.1286,469944.6889289969 18.0148,19.1928,462769.5395047116 </coordinates>
				</LineString>
			</Placemark>
			<Placemark>
				<name>branch67_part35</name>
				<TimeSpan>
					<begin>1998-04-22</begin>
				</TimeSpan>
				<styleUrl>#branch67_part35_style</styleUrl>
				<LineString>
					<tessellate>1</tessellate>
					<altitudeMode>absolute</altitudeMode>
					<coordinates>
18.0148,19.1928,462769.5395047116 16.917,20.25699999999999,454616.2621352884 </coordinates>
				</LineString>
			</Placemark>
			<Placemark>
				<name>branch67_part36</name>
				<TimeSpan>
					<begin>1998-04-02</begin>
				</TimeSpan>
				<styleUrl>#branch67_part36_style</styleUrl>
				<LineString>
					<tessellate>1</tessellate>
					<altitudeMode>absolute</altitudeMode>
					<coordinates>
16.917,20.25699999999999,454616.2621352884 15.8192,21.32119999999999,445431.1484011269 </coordinates>
				</LineString>
			</Placemark>
			<Placemark>
				<name>branch67_part37</name>
				<TimeSpan>
					<begin>1998-03-12</begin>
				</TimeSpan>
				<styleUrl>#branch67_part37_style</styleUrl>
				<LineString>
					<tessellate>1</tessellate>
					<altitudeMode>absolute</altitudeMode>
					<coordinates>
15.8192,21.32119999999999,445431.1484011269 14.7214,22.38539999999999,435148.8632613667 </coordinates>
				</LineString>
			</Placemark>
			<Placemark>
				<name>branch67_part38</name>
				<TimeSpan>
					<begin>1998-02-22</begin>
				</TimeSpan>
				<styleUrl>#branch67_part38_style</styleUrl>
				<LineString>
					<tessellate>1</tessellate>
					<altitudeMode>absolute</altitudeMode>
					<coordinates>
14.7214,22.38539999999999,435148.8632613667 13.6236,23.44959999999999,423689.5343208272 </coordinates>
				</LineString>
			</Placemark>
			<Placemark>
				<name>branch67_part39</name>
				<TimeSpan>
					<begin>1998-02-03</begin>
				</TimeSpan>
				<styleUrl>#branch67_part39_style</styleUrl>
				<LineString>
					<tessellate>1</tessellate>
					<altitudeMode>absolute</altitudeMode>
					<coordinates>
13.6236,23.44959999999999,423689.5343208272 12.5258,24.51379999999999,410954.7090032751 </coordinates>
				</LineString>
			</Placemark>
			<Placemark>
				<name>branch67_part40</name>
				<TimeSpan>
					<begin>1998-01-13</begin>
				</TimeSpan>
				<styleUrl>#branch67_part40_style</styleUrl>
				<LineString>
					<tessellate>1</tessellate>
					<altitudeMode>absolute</altitudeMode>
					<coordinates>
12.5258,24.51379999999999,410954.7090032751 11.428,25.57799999999999,396821.6063605418 </coordinates>
				</LineString>
			</Placemark>
			<Placemark>
				<name>branch67_part41</name>
				<TimeSpan>
					<begin>1998-00-23</begin>
				</TimeSpan>
				<styleUrl>#branch67_part41_style</styleUrl>
				<LineString>
					<tessellate>1</tessellate>
					<altitudeMode>absolute</altitudeMode>
					<coordinates>
11.428,25.57799999999999,396821.6063605418 10.3302,26.64219999999999,381134.7068436337 </coordinates>
				</LineString>
			</Placemark>
			<Placemark>
				<name>branch67_part42</name>
				<TimeSpan>
					<begin>1998-00-03</begin>
				</TimeSpan>
				<styleUrl>#branch67_part42_style</styleUrl>
				<LineString>
					<tessellate>1</tessellate>
					<altitudeMode>absolute</altitudeMode>
					<coordinates>
10.3302,26.64219999999999,381134.7068436337 9.232399999999998,27.70639999999999,363693.0097082307 </coordinates>
				</LineString>
			</Placemark>
			<Placemark>
				<name>branch67_part43</name>
				<TimeSpan>
					<begin>1997-11-14</begin>
				</TimeSpan>
				<styleUrl>#branch67_part43_style</styleUrl>
				<LineString>
					<tessellate>1</tessellate>
					<altitudeMode>absolute</altitudeMode>
					<coordinates>
9.232399999999998,27.70639999999999,363693.0097082307 8.134599999999999,28.7706,344229.8780235486 </coordinates>
				</LineString>
			</Placemark>
			<Placemark>
				<name>branch67_part44</name>
				<TimeSpan>
					<begin>1997-10-24</begin>
				</TimeSpan>
				<styleUrl>#branch67_part44_style</styleUrl>
				<LineString>
					<tessellate>1</tessellate>
					<altitudeMode>absolute</altitudeMode>
					<coordinates>
8.134599999999999,28.7706,344229.8780235486 7.036799999999999,29.83479999999999,322379.3969862377 </coordinates>
				</LineString>
			</Placemark>
			<Placemark>
				<name>branch67_part45</name>
				<TimeSpan>
					<begin>1997-10-04</begin>
				</TimeSpan>
				<styleUrl>#branch67_part45_style</styleUrl>
				<LineString>
					<tessellate>1</tessellate>
					<altitudeMode>absolute</altitudeMode>
					<coordinates>
7.036799999999999,29.83479999999999,322379.3969862377 5.939,30.89899999999999,297616.2047704064 </coordinates>
				</LineString>
			</Placemark>
			<Placemark>
				<name>branch67_part46</name>
				<TimeSpan>
					<begin>1997-09-14</begin>
				</TimeSpan>
				<styleUrl>#branch67_part46_style</styleUrl>
				<LineString>
					<tessellate>1</tessellate>
					<altitudeMode>absolute</altitudeMode>
					<coordinates>
5.939,30.89899999999999,297616.2047704064 4.841200000000001,31.96319999999999,269137.5078771036 </coordinates>
				</LineString>
			</Placemark>
			<Placemark>
				<name>branch67_part47</name>
				<TimeSpan>
					<begin>1997-08-24</begin>
				</TimeSpan>
				<styleUrl>#branch67_part47_style</styleUrl>
				<LineString>
					<tessellate>1</tessellate>
					<altitudeMode>absolute</altitudeMode>
					<coordinates>
4.841200000000001,31.96319999999999,269137.5078771036 3.743400000000001,33.02739999999999,235599.7750726488 </coordinates>
				</LineString>
			</Placemark>
			<Placemark>
				<name>branch67_part48</name>
				<TimeSpan>
					<begin>1997-08-05</begin>
				</TimeSpan>
				<styleUrl>#branch67_part48_style</styleUrl>
				<LineString>
					<tessellate>1</tessellate>
					<altitudeMode>absolute</altitudeMode>
					<coordinates>
3.743400000000001,33.02739999999999,235599.7750726488 2.645600000000002,34.0916,194402.0908989784 </coordinates>
				</LineString>
			</Placemark>
			<Placemark>
				<name>branch67_part49</name>
				<TimeSpan>
					<begin>1997-07-15</begin>
				</TimeSpan>
				<styleUrl>#branch67_part49_style</styleUrl>
				<LineString>
					<tessellate>1</tessellate>
					<altitudeMode>absolute</altitudeMode>
					<coordinates>
2.645600000000002,34.0916,194402.0908989784 1.547799999999995,35.1558,138887.5622261899 </coordinates>
				</LineString>
			</Placemark>
			<Placemark>
				<name>branch67_part50</name>
				<TimeSpan>
					<begin>1997-06-25</begin>
				</TimeSpan>
				<styleUrl>#branch67_part50_style</styleUrl>
				<LineString>
					<tessellate>1</tessellate>
					<altitudeMode>absolute</altitudeMode>
					<coordinates>
1.547799999999995,35.1558,138887.5622261899 0.4499999999999957,36.22,6.074578875774359e-011 </coordinates>
				</LineString>
			</Placemark>
		</Folder>
		<Folder>
			<name>branch71</name>
			<Placemark>
				<name>branch71_part1</name>
				<TimeSpan>
					<begin>1994-07-16</begin>
				</TimeSpan>
				<styleUrl>#branch71_part1_style</styleUrl>
				<LineString>
					<tessellate>1</tessellate>
					<altitudeMode>absolute</altitudeMode>
					<coordinates>
0.45,36.22,0 1.1014,36.1578,52135.58214240958 </coordinates>
				</LineString>
			</Placemark>
			<Placemark>
				<name>branch71_part2</name>
				<TimeSpan>
					<begin>1994-06-22</begin>
				</TimeSpan>
				<styleUrl>#branch71_part2_style</styleUrl>
				<LineString>
					<tessellate>1</tessellate>
					<altitudeMode>absolute</altitudeMode>
					<coordinates>
1.1014,36.1578,52135.58214240958 1.7528,36.0956,72974.6135382068 </coordinates>
				</LineString>
			</Placemark>
			<Placemark>
				<name>branch71_part3</name>
				<TimeSpan>
					<begin>1994-05-28</begin>
				</TimeSpan>
				<styleUrl>#branch71_part3_style</styleUrl>
				<LineString>
					<tessellate>1</tessellate>
					<altitudeMode>absolute</altitudeMode>
					<coordinates>
1.7528,36.0956,72974.6135382068 2.4042,36.0334,88439.39103797656 </coordinates>
				</LineString>
			</Placemark>
			<Placemark>
				<name>branch71_part4</name>
				<TimeSpan>
					<begin>1994-05-04</begin>
				</TimeSpan>
				<styleUrl>#branch71_part4_style</styleUrl>
				<LineString>
					<tessellate>1</tessellate>
					<altitudeMode>absolute</altitudeMode>
					<coordinates>
2.4042,36.0334,88439.39103797656 3.0556,35.9712,101028.7777006155 </coordinates>
				</LineString>
			</Placemark>
			<Placemark>
				<name>branch71_part5</name>
				<TimeSpan>
					<begin>1994-04-10</begin>
				</TimeSpan>
				<styleUrl>#branch71_part5_style</styleUrl>
				<LineString>
					<tessellate>1</tessellate>
					<altitudeMode>absolute</altitudeMode>
					<coordinates>
3.0556,35.9712,101028.7777006155 3.707,35.909,111719.1045908775 </coordinates>
				</LineString>
			</Placemark>
			<Placemark>
				<name>branch71_part6</name>
				<TimeSpan>
					<begin>1994-03-15</begin>
				</TimeSpan>
				<styleUrl>#branch71_part6_style</styleUrl>
				<LineString>
					<tessellate>1</tessellate>
					<altitudeMode>absolute</altitudeMode>
					<coordinates>
3.707,35.909,111719.1045908775 4.3584,35.8468,121014.7061637108 </coordinates>
				</LineString>
			</Placemark>
			<Placemark>
				<name>branch71_part7</name>
				<TimeSpan>
					<begin>1994-02-21</begin>
				</TimeSpan>
				<styleUrl>#branch71_part7_style</styleUrl>
				<LineString>
					<tessellate>1</tessellate>
					<altitudeMode>absolute</altitudeMode>
					<coordinates>
4.3584,35.8468,121014.7061637108 5.0098,35.7846,129216.9348637626 </coordinates>
				</LineString>
			</Placemark>
			<Placemark>
				<name>branch71_part8</name>
				<TimeSpan>
					<begin>1994-01-27</begin>
				</TimeSpan>
				<styleUrl>#branch71_part8_style</styleUrl>
				<LineString>
					<tessellate>1</tessellate>
					<altitudeMode>absolute</altitudeMode>
					<coordinates>
5.0098,35.7846,129216.9348637626 5.6612,35.7224,136523.0008961027 </coordinates>
				</LineString>
			</Placemark>
			<Placemark>
				<name>branch71_part9</name>
				<TimeSpan>
					<begin>1994-01-03</begin>
				</TimeSpan>
				<styleUrl>#branch71_part9_style</styleUrl>
				<LineString>
					<tessellate>1</tessellate>
					<altitudeMode>absolute</altitudeMode>
					<coordinates>
5.6612,35.7224,136523.0008961027 6.3126,35.6602,143070.2612780287 </coordinates>
				</LineString>
			</Placemark>
			<Placemark>
				<name>branch71_part10</name>
				<TimeSpan>
					<begin>1994-00-09</begin>
				</TimeSpan>
				<styleUrl>#branch71_part10_style</styleUrl>
				<LineString>
					<tessellate>1</tessellate>
					<altitudeMode>absolute</altitudeMode>
					<coordinates>
6.3126,35.6602,143070.2612780287 6.963999999999999,35.598,148958.8061211701 </coordinates>
				</LineString>
			</Placemark>
			<Placemark>
				<name>branch71_part11</name>
				<TimeSpan>
					<begin>1993-11-15</begin>
				</TimeSpan>
				<styleUrl>#branch71_part11_style</styleUrl>
				<LineString>
					<tessellate>1</tessellate>
					<altitudeMode>absolute</altitudeMode>
					<coordinates>
6.963999999999999,35.598,148958.8061211701 7.6154,35.5358,154264.0870401146 </coordinates>
				</LineString>
			</Placemark>
			<Placemark>
				<name>branch71_part12</name>
				<TimeSpan>
					<begin>1993-10-21</begin>
				</TimeSpan>
				<styleUrl>#branch71_part12_style</styleUrl>
				<LineString>
					<tessellate>1</tessellate>
					<altitudeMode>absolute</altitudeMode>
					<coordinates>
7.6154,35.5358,154264.0870401146 8.2668,35.4736,159044.4829284893 </coordinates>
				</LineString>
			</Placemark>
			<Placemark>
				<name>branch71_part13</name>
				<TimeSpan>
					<begin>1993-09-27</begin>
				</TimeSpan>
				<styleUrl>#branch71_part13_style</styleUrl>
				<LineString>
					<tessellate>1</tessellate>
					<altitudeMode>absolute</altitudeMode>
					<coordinates>
8.2668,35.4736,159044.4829284893 8.918199999999999,35.4114,163346.0832712429 </coordinates>
				</LineString>
			</Placemark>
			<Placemark>
				<name>branch71_part14</name>
				<TimeSpan>
					<begin>1993-09-03</begin>
				</TimeSpan>
				<styleUrl>#branch71_part14_style</styleUrl>
				<LineString>
					<tessellate>1</tessellate>
					<altitudeMode>absolute</altitudeMode>
					<coordinates>
8.918199999999999,35.4114,163346.0832712429 9.569599999999999,35.3492,167205.845174491 </coordinates>
				</LineString>
			</Placemark>
			<Placemark>
				<name>branch71_part15</name>
				<TimeSpan>
					<begin>1993-08-08</begin>
				</TimeSpan>
				<styleUrl>#branch71_part15_style</styleUrl>
				<LineString>
					<tessellate>1</tessellate>
					<altitudeMode>absolute</altitudeMode>
					<coordinates>
9.569599999999999,35.3492,167205.845174491 10.221,35.287,170653.7511201283 </coordinates>
				</LineString>
			</Placemark>
			<Placemark>
				<name>branch71_part16</name>
				<TimeSpan>
					<begin>1993-07-14</begin>
				</TimeSpan>
				<styleUrl>#branch71_part16_style</styleUrl>
				<LineString>
					<tessellate>1</tessellate>
					<altitudeMode>absolute</altitudeMode>
					<coordinates>
10.221,35.287,170653.7511201283 10.8724,35.2248,173714.326561226 </coordinates>
				</LineString>
			</Placemark>
			<Placemark>
				<name>branch71_part17</name>
				<TimeSpan>
					<begin>1993-06-20</begin>
				</TimeSpan>
				<styleUrl>#branch71_part17_style</styleUrl>
				<LineString>
					<tessellate>1</tessellate>
					<altitudeMode>absolute</altitudeMode>
					<coordinates>
10.8724,35.2248,173714.326561226 11.5238,35.1626,176407.7325523592 </coordinates>
				</LineString>
			</Placemark>
			<Placemark>
				<name>branch71_part18</name>
				<TimeSpan>
					<begin>1993-05-26</begin>
				</TimeSpan>
				<styleUrl>#branch71_part18_style</styleUrl>
				<LineString>
					<tessellate>1</tessellate>
					<altitudeMode>absolute</altitudeMode>
					<coordinates>
11.5238,35.1626,176407.7325523592 12.1752,35.1004,178750.5673454041 </coordinates>
				</LineString>
			</Placemark>
			<Placemark>
				<name>branch71_part19</name>
				<TimeSpan>
					<begin>1993-05-02</begin>
				</TimeSpan>
				<styleUrl>#branch71_part19_style</styleUrl>
				<LineString>
					<tessellate>1</tessellate>
					<altitudeMode>absolute</altitudeMode>
					<coordinates>
12.1752,35.1004,178750.5673454041 12.8266,35.0382,180756.4630068252 </coordinates>
				</LineString>
			</Placemark>
			<Placemark>
				<name>branch71_part20</name>
				<TimeSpan>
					<begin>1993-04-08</begin>
				</TimeSpan>
				<styleUrl>#branch71_part20_style</styleUrl>
				<LineString>
					<tessellate>1</tessellate>
					<altitudeMode>absolute</altitudeMode>
					<coordinates>
12.8266,35.0382,180756.4630068252 13.478,34.976,182436.5338455171 </coordinates>
				</LineString>
			</Placemark>
			<Placemark>
				<name>branch71_part21</name>
				<TimeSpan>
					<begin>1993-03-14</begin>
				</TimeSpan>
				<styleUrl>#branch71_part21_style</styleUrl>
				<LineString>
					<tessellate>1</tessellate>
					<altitudeMode>absolute</altitudeMode>
					<coordinates>
13.478,34.976,182436.5338455171 14.1294,34.9138,183799.7149475211 </coordinates>
				</LineString>
			</Placemark>
			<Placemark>
				<name>branch71_part22</name>
				<TimeSpan>
					<begin>1993-02-20</begin>
				</TimeSpan>
				<styleUrl>#branch71_part22_style</styleUrl>
				<LineString>
					<tessellate>1</tessellate>
					<altitudeMode>absolute</altitudeMode>
					<coordinates>
14.1294,34.9138,183799.7149475211 14.7808,34.8516,184853.0170660146 </coordinates>
				</LineString>
			</Placemark>
			<Placemark>
				<name>branch71_part23</name>
				<TimeSpan>
					<begin>1993-01-26</begin>
				</TimeSpan>
				<styleUrl>#branch71_part23_style</styleUrl>
				<LineString>
					<tessellate>1</tessellate>
					<altitudeMode>absolute</altitudeMode>
					<coordinates>
14.7808,34.8516,184853.0170660146 15.4322,34.7894,185601.7160276848 </coordinates>
				</LineString>
			</Placemark>
			<Placemark>
				<name>branch71_part24</name>
				<TimeSpan>
					<begin>1993</begin>
				</TimeSpan>
				<styleUrl>#branch71_part24_style</styleUrl>
				<LineString>
					<tessellate>1</tessellate>
					<altitudeMode>absolute</altitudeMode>
					<coordinates>
15.4322,34.7894,185601.7160276848 16.0836,34.7272,186049.4892141044 </coordinates>
				</LineString>
			</Placemark>
			<Placemark>
				<name>branch71_part25</name>
				<TimeSpan>
					<begin>1993-00-07</begin>
				</TimeSpan>
				<styleUrl>#branch71_part25_style</styleUrl>
				<LineString>
					<tessellate>1</tessellate>
					<altitudeMode>absolute</altitudeMode>
					<coordinates>
16.0836,34.7272,186049.4892141044 16.735,34.665,186198.5076514626 </coordinates>
				</LineString>
			</Placemark>
			<Placemark>
				<name>branch71_part26</name>
				<TimeSpan>
					<begin>1992-11-13</begin>
				</TimeSpan>
				<styleUrl>#branch71_part26_style</styleUrl>
				<LineString>
					<tessellate>1</tessellate>
					<altitudeMode>absolute</altitudeMode>
					<coordinates>
16.735,34.665,186198.5076514626 17.3864,34.6028,186049.4892141044 </coordinates>
				</LineString>
			</Placemark>
			<Placemark>
				<name>branch71_part27</name>
				<TimeSpan>
					<begin>1992-10-19</begin>
				</TimeSpan>
				<styleUrl>#branch71_part27_style</styleUrl>
				<LineString>
					<tessellate>1</tessellate>
					<altitudeMode>absolute</altitudeMode>
					<coordinates>
17.3864,34.6028,186049.4892141044 18.0378,34.5406,185601.7160276848 </coordinates>
				</LineString>
			</Placemark>
			<Placemark>
				<name>branch71_part28</name>
				<TimeSpan>
					<begin>1992-09-25</begin>
				</TimeSpan>
				<styleUrl>#branch71_part28_style</styleUrl>
				<LineString>
					<tessellate>1</tessellate>
					<altitudeMode>absolute</altitudeMode>
					<coordinates>
18.0378,34.5406,185601.7160276848 18.6892,34.4784,184853.0170660146 </coordinates>
				</LineString>
			</Placemark>
			<Placemark>
				<name>branch71_part29</name>
				<TimeSpan>
					<begin>1992-09</begin>
				</TimeSpan>
				<styleUrl>#branch71_part29_style</styleUrl>
				<LineString>
					<tessellate>1</tessellate>
					<altitudeMode>absolute</altitudeMode>
					<coordinates>
18.6892,34.4784,184853.0170660146 19.3406,34.4162,183799.7149475211 </coordinates>
				</LineString>
			</Placemark>
			<Placemark>
				<name>branch71_part30</name>
				<TimeSpan>
					<begin>1992-08-07</begin>
				</TimeSpan>
				<styleUrl>#branch71_part30_style</styleUrl>
				<LineString>
					<tessellate>1</tessellate>
					<altitudeMode>absolute</altitudeMode>
					<coordinates>
19.3406,34.4162,183799.7149475211 19.992,34.354,182436.5338455171 </coordinates>
				</LineString>
			</Placemark>
			<Placemark>
				<name>branch71_part31</name>
				<TimeSpan>
					<begin>1992-07-13</begin>
				</TimeSpan>
				<styleUrl>#branch71_part31_style</styleUrl>
				<LineString>
					<tessellate>1</tessellate>
					<altitudeMode>absolute</altitudeMode>
					<coordinates>
19.992,34.354,182436.5338455171 20.6434,34.2918,180756.4630068252 </coordinates>
				</LineString>
			</Placemark>
			<Placemark>
				<name>branch71_part32</name>
				<TimeSpan>
					<begin>1992-06-19</begin>
				</TimeSpan>
				<styleUrl>#branch71_part32_style</styleUrl>
				<LineString>
					<tessellate>1</tessellate>
					<altitudeMode>absolute</altitudeMode>
					<coordinates>
20.6434,34.2918,180756.4630068252 21.2948,34.2296,178750.5673454041 </coordinates>
				</LineString>
			</Placemark>
			<Placemark>
				<name>branch71_part33</name>
				<TimeSpan>
					<begin>1992-05-25</begin>
				</TimeSpan>
				<styleUrl>#branch71_part33_style</styleUrl>
				<LineString>
					<tessellate>1</tessellate>
					<altitudeMode>absolute</altitudeMode>
					<coordinates>
21.2948,34.2296,178750.5673454041 21.9462,34.1674,176407.7325523592 </coordinates>
				</LineString>
			</Placemark>
			<Placemark>
				<name>branch71_part34</name>
				<TimeSpan>
					<begin>1992-05-00</begin>
				</TimeSpan>
				<styleUrl>#branch71_part34_style</styleUrl>
				<LineString>
					<tessellate>1</tessellate>
					<altitudeMode>absolute</altitudeMode>
					<coordinates>
21.9462,34.1674,176407.7325523592 22.5976,34.1052,173714.326561226 </coordinates>
				</LineString>
			</Placemark>
			<Placemark>
				<name>branch71_part35</name>
				<TimeSpan>
					<begin>1992-04-06</begin>
				</TimeSpan>
				<styleUrl>#branch71_part35_style</styleUrl>
				<LineString>
					<tessellate>1</tessellate>
					<altitudeMode>absolute</altitudeMode>
					<coordinates>
22.5976,34.1052,173714.326561226 23.249,34.043,170653.7511201283 </coordinates>
				</LineString>
			</Placemark>
			<Placemark>
				<name>branch71_part36</name>
				<TimeSpan>
					<begin>1992-03-12</begin>
				</TimeSpan>
				<styleUrl>#branch71_part36_style</styleUrl>
				<LineString>
					<tessellate>1</tessellate>
					<altitudeMode>absolute</altitudeMode>
					<coordinates>
23.249,34.043,170653.7511201283 23.9004,33.9808,167205.845174491 </coordinates>
				</LineString>
			</Placemark>
			<Placemark>
				<name>branch71_part37</name>
				<TimeSpan>
					<begin>1992-02-18</begin>
				</TimeSpan>
				<styleUrl>#branch71_part37_style</styleUrl>
				<LineString>
					<tessellate>1</tessellate>
					<altitudeMode>absolute</altitudeMode>
					<coordinates>
23.9004,33.9808,167205.845174491 24.5518,33.9186,163346.0832712429 </coordinates>
				</LineString>
			</Placemark>
			<Placemark>
				<name>branch71_part38</name>
				<TimeSpan>
					<begin>1992-01-24</begin>
				</TimeSpan>
				<styleUrl>#branch71_part38_style</styleUrl>
				<LineString>
					<tessellate>1</tessellate>
					<altitudeMode>absolute</altitudeMode>
					<coordinates>
24.5518,33.9186,163346.0832712429 25.2032,33.8564,159044.4829284893 </coordinates>
				</LineString>
			</Placemark>
			<Placemark>
				<name>branch71_part39</name>
				<TimeSpan>
					<begin>1992-00-30</begin>
				</TimeSpan>
				<styleUrl>#branch71_part39_style</styleUrl>
				<LineString>
					<tessellate>1</tessellate>
					<altitudeMode>absolute</altitudeMode>
					<coordinates>
25.2032,33.8564,159044.4829284893 25.8546,33.7942,154264.0870401146 </coordinates>
				</LineString>
			</Placemark>
			<Placemark>
				<name>branch71_part40</name>
				<TimeSpan>
					<begin>1992-00-06</begin>
				</TimeSpan>
				<styleUrl>#branch71_part40_style</styleUrl>
				<LineString>
					<tessellate>1</tessellate>
					<altitudeMode>absolute</altitudeMode>
					<coordinates>
25.8546,33.7942,154264.0870401146 26.506,33.732,148958.80612117 </coordinates>
				</LineString>
			</Placemark>
			<Placemark>
				<name>branch71_part41</name>
				<TimeSpan>
					<begin>1991-11-12</begin>
				</TimeSpan>
				<styleUrl>#branch71_part41_style</styleUrl>
				<LineString>
					<tessellate>1</tessellate>
					<altitudeMode>absolute</altitudeMode>
					<coordinates>
26.506,33.732,148958.80612117 27.1574,33.6698,143070.2612780287 </coordinates>
				</LineString>
			</Placemark>
			<Placemark>
				<name>branch71_part42</name>
				<TimeSpan>
					<begin>1991-10-18</begin>
				</TimeSpan>
				<styleUrl>#branch71_part42_style</styleUrl>
				<LineString>
					<tessellate>1</tessellate>
					<altitudeMode>absolute</altitudeMode>
					<coordinates>
27.1574,33.6698,143070.2612780287 27.8088,33.6076,136523.0008961027 </coordinates>
				</LineString>
			</Placemark>
			<Placemark>
				<name>branch71_part43</name>
				<TimeSpan>
					<begin>1991-09-23</begin>
				</TimeSpan>
				<styleUrl>#branch71_part43_style</styleUrl>
				<LineString>
					<tessellate>1</tessellate>
					<altitudeMode>absolute</altitudeMode>
					<coordinates>
27.8088,33.6076,136523.0008961027 28.4602,33.5454,129216.9348637626 </coordinates>
				</LineString>
			</Placemark>
			<Placemark>
				<name>branch71_part44</name>
				<TimeSpan>
					<begin>1991-08-29</begin>
				</TimeSpan>
				<styleUrl>#branch71_part44_style</styleUrl>
				<LineString>
					<tessellate>1</tessellate>
					<altitudeMode>absolute</altitudeMode>
					<coordinates>
28.4602,33.5454,129216.9348637626 29.1116,33.4832,121014.7061637108 </coordinates>
				</LineString>
			</Placemark>
			<Placemark>
				<name>branch71_part45</name>
				<TimeSpan>
					<begin>1991-08-05</begin>
				</TimeSpan>
				<styleUrl>#branch71_part45_style</styleUrl>
				<LineString>
					<tessellate>1</tessellate>
					<altitudeMode>absolute</altitudeMode>
					<coordinates>
29.1116,33.4832,121014.7061637108 29.763,33.421,111719.1045908775 </coordinates>
				</LineString>
			</Placemark>
			<Placemark>
				<name>branch71_part46</name>
				<TimeSpan>
					<begin>1991-07-11</begin>
				</TimeSpan>
				<styleUrl>#branch71_part46_style</styleUrl>
				<LineString>
					<tessellate>1</tessellate>
					<altitudeMode>absolute</altitudeMode>
					<coordinates>
29.763,33.421,111719.1045908775 30.4144,33.3588,101028.7777006155 </coordinates>
				</LineString>
			</Placemark>
			<Placemark>
				<name>branch71_part47</name>
				<TimeSpan>
					<begin>1991-06-17</begin>
				</TimeSpan>
				<styleUrl>#branch71_part47_style</styleUrl>
				<LineString>
					<tessellate>1</tessellate>
					<altitudeMode>absolute</altitudeMode>
					<coordinates>
30.4144,33.3588,101028.7777006155 31.0658,33.2966,88439.39103797656 </coordinates>
				</LineString>
			</Placemark>
			<Placemark>
				<name>branch71_part48</name>
				<TimeSpan>
					<begin>1991-05-23</begin>
				</TimeSpan>
				<styleUrl>#branch71_part48_style</styleUrl>
				<LineString>
					<tessellate>1</tessellate>
					<altitudeMode>absolute</altitudeMode>
					<coordinates>
31.0658,33.2966,88439.39103797656 31.7172,33.2344,72974.61353820688 </coordinates>
				</LineString>
			</Placemark>
			<Placemark>
				<name>branch71_part49</name>
				<TimeSpan>
					<begin>1991-04-29</begin>
				</TimeSpan>
				<styleUrl>#branch71_part49_style</styleUrl>
				<LineString>
					<tessellate>1</tessellate>
					<altitudeMode>absolute</altitudeMode>
					<coordinates>
31.7172,33.2344,72974.61353820688 32.3686,33.1722,52135.58214240958 </coordinates>
				</LineString>
			</Placemark>
			<Placemark>
				<name>branch71_part50</name>
				<TimeSpan>
					<begin>1991-04-05</begin>
				</TimeSpan>
				<styleUrl>#branch71_part50_style</styleUrl>
				<LineString>
					<tessellate>1</tessellate>
					<altitudeMode>absolute</altitudeMode>
					<coordinates>
32.3686,33.1722,52135.58214240958 33.02,33.11,2.280274064013776e-011 </coordinates>
				</LineString>
			</Placemark>
		</Folder>
		<Folder>
			<name>branch80</name>
			<Placemark>
				<name>branch80_part1</name>
				<TimeSpan>
					<begin>2000-10-08</begin>
				</TimeSpan>
				<styleUrl>#branch80_part1_style</styleUrl>
				<LineString>
					<tessellate>1</tessellate>
					<altitudeMode>absolute</altitudeMode>
					<coordinates>
0.45,36.22,0 1.1014,36.1578,52135.58214240958 </coordinates>
				</LineString>
			</Placemark>
			<Placemark>
				<name>branch80_part2</name>
				<TimeSpan>
					<begin>2000-07-20</begin>
				</TimeSpan>
				<styleUrl>#branch80_part2_style</styleUrl>
				<LineString>
					<tessellate>1</tessellate>
					<altitudeMode>absolute</altitudeMode>
					<coordinates>
1.1014,36.1578,52135.58214240958 1.7528,36.0956,72974.6135382068 </coordinates>
				</LineString>
			</Placemark>
			<Placemark>
				<name>branch80_part3</name>
				<TimeSpan>
					<begin>2000-05</begin>
				</TimeSpan>
				<styleUrl>#branch80_part3_style</styleUrl>
				<LineString>
					<tessellate>1</tessellate>
					<altitudeMode>absolute</altitudeMode>
					<coordinates>
1.7528,36.0956,72974.6135382068 2.4042,36.0334,88439.39103797656 </coordinates>
				</LineString>
			</Placemark>
			<Placemark>
				<name>branch80_part4</name>
				<TimeSpan>
					<begin>2000-02-13</begin>
				</TimeSpan>
				<styleUrl>#branch80_part4_style</styleUrl>
				<LineString>
					<tessellate>1</tessellate>
					<altitudeMode>absolute</altitudeMode>
					<coordinates>
2.4042,36.0334,88439.39103797656 3.0556,35.9712,101028.7777006155 </coordinates>
				</LineString>
			</Placemark>
			<Placemark>
				<name>branch80_part5</name>
				<TimeSpan>
					<begin>1999-11-25</begin>
				</TimeSpan>
				<styleUrl>#branch80_part5_style</styleUrl>
				<LineString>
					<tessellate>1</tessellate>
					<altitudeMode>absolute</altitudeMode>
					<coordinates>
3.0556,35.9712,101028.7777006155 3.707,35.909,111719.1045908775 </coordinates>
				</LineString>
			</Placemark>
			<Placemark>
				<name>branch80_part6</name>
				<TimeSpan>
					<begin>1999-09-07</begin>
				</TimeSpan>
				<styleUrl>#branch80_part6_style</styleUrl>
				<LineString>
					<tessellate>1</tessellate>
					<altitudeMode>absolute</altitudeMode>
					<coordinates>
3.707,35.909,111719.1045908775 4.3584,35.8468,121014.7061637108 </coordinates>
				</LineString>
			</Placemark>
			<Placemark>
				<name>branch80_part7</name>
				<TimeSpan>
					<begin>1999-06-19</begin>
				</TimeSpan>
				<styleUrl>#branch80_part7_style</styleUrl>
				<LineString>
					<tessellate>1</tessellate>
					<altitudeMode>absolute</altitudeMode>
					<coordinates>
4.3584,35.8468,121014.7061637108 5.0098,35.7846,129216.9348637626 </coordinates>
				</LineString>
			</Placemark>
			<Placemark>
				<name>branch80_part8</name>
				<TimeSpan>
					<begin>1999-04</begin>
				</TimeSpan>
				<styleUrl>#branch80_part8_style</styleUrl>
				<LineString>
					<tessellate>1</tessellate>
					<altitudeMode>absolute</altitudeMode>
					<coordinates>
5.0098,35.7846,129216.9348637626 5.6612,35.7224,136523.0008961027 </coordinates>
				</LineString>
			</Placemark>
			<Placemark>
				<name>branch80_part9</name>
				<TimeSpan>
					<begin>1999-01-13</begin>
				</TimeSpan>
				<styleUrl>#branch80_part9_style</styleUrl>
				<LineString>
					<tessellate>1</tessellate>
					<altitudeMode>absolute</altitudeMode>
					<coordinates>
5.6612,35.7224,136523.0008961027 6.3126,35.6602,143070.2612780287 </coordinates>
				</LineString>
			</Placemark>
			<Placemark>
				<name>branch80_part10</name>
				<TimeSpan>
					<begin>1998-10-24</begin>
				</TimeSpan>
				<styleUrl>#branch80_part10_style</styleUrl>
				<LineString>
					<tessellate>1</tessellate>
					<altitudeMode>absolute</altitudeMode>
					<coordinates>
6.3126,35.6602,143070.2612780287 6.963999999999999,35.598,148958.8061211701 </coordinates>
				</LineString>
			</Placemark>
			<Placemark>
				<name>branch80_part11</name>
				<TimeSpan>
					<begin>1998-08-06</begin>
				</TimeSpan>
				<styleUrl>#branch80_part11_style</styleUrl>
				<LineString>
					<tessellate>1</tessellate>
					<altitudeMode>absolute</altitudeMode>
					<coordinates>
6.963999999999999,35.598,148958.8061211701 7.6154,35.5358,154264.0870401146 </coordinates>
				</LineString>
			</Placemark>
			<Placemark>
				<name>branch80_part12</name>
				<TimeSpan>
					<begin>1998-05-18</begin>
				</TimeSpan>
				<styleUrl>#branch80_part12_style</styleUrl>
				<LineString>
					<tessellate>1</tessellate>
					<altitudeMode>absolute</altitudeMode>
					<coordinates>
7.6154,35.5358,154264.0870401146 8.2668,35.4736,159044.4829284893 </coordinates>
				</LineString>
			</Placemark>
			<Placemark>
				<name>branch80_part13</name>
				<TimeSpan>
					<begin>1998-02-30</begin>
				</TimeSpan>
				<styleUrl>#branch80_part13_style</styleUrl>
				<LineString>
					<tessellate>1</tessellate>
					<altitudeMode>absolute</altitudeMode>
					<coordinates>
8.2668,35.4736,159044.4829284893 8.918199999999999,35.4114,163346.0832712429 </coordinates>
				</LineString>
			</Placemark>
			<Placemark>
				<name>branch80_part14</name>
				<TimeSpan>
					<begin>1998-00-12</begin>
				</TimeSpan>
				<styleUrl>#branch80_part14_style</styleUrl>
				<LineString>
					<tessellate>1</tessellate>
					<altitudeMode>absolute</altitudeMode>
					<coordinates>
8.918199999999999,35.4114,163346.0832712429 9.569599999999999,35.3492,167205.845174491 </coordinates>
				</LineString>
			</Placemark>
			<Placemark>
				<name>branch80_part15</name>
				<TimeSpan>
					<begin>1997-09-24</begin>
				</TimeSpan>
				<styleUrl>#branch80_part15_style</styleUrl>
				<LineString>
					<tessellate>1</tessellate>
					<altitudeMode>absolute</altitudeMode>
					<coordinates>
[truncated: 208,399 more chars]
